# Supplementary material for: Cyclin F–EXO1 axis controls cell cycle–dependent execution of double-strand break repair
Source: Sci Adv. 2024 Aug 9;10(32):eado0636. doi: 10.1126/sciadv.ado0636 (PMC11313846; doi:10.1126/sciadv.ado0636)
Supplement: Supplementary file 2 — Tables S1 to S4 [file sciadv.ado0636_tables_s1_to_s4.zip]

Archive with 4 entries (4 files):
- sciadv.ado0636_table_s1.xlsx
- sciadv.ado0636_table_s2.xlsx
- sciadv.ado0636_table_s3.xlsx
- sciadv.ado0636_table_s4.xlsx
