# Supplementary material for: Cyclin F–EXO1 axis controls cell cycle–dependent execution of double-strand break repair
Source: Sci Adv. 2024 Aug 9;10(32):eado0636. doi: 10.1126/sciadv.ado0636 (PMC11313846; doi:10.1126/sciadv.ado0636)
Supplement: Supplementary file 2 — Tables S1 to S4 [file sciadv.ado0636_tables_s1_to_s4.zip › sciadv.ado0636_table_s1.xlsx]

## Sheet: Sheet1
No. of Rank	Gene	Z-Score Untreated	Z-Score Treated	Z-Ratio
1	PRPF19	-0.1889	-4.0783	-6.3428
2	CUL3	-0.2185	-3.2406	-4.9284
3	PLK1	-1.1239	-3.7436	-4.2722
4	Eif6	-0.5768	-3.1858	-4.2546
5	BARD1	-0.4029	-2.8813	-4.0417
6	PPP2R1A	-1.5415	-3.9495	-3.9269
7	UBE2M	-0.2511	-2.5889	-3.8123
8	Uba5	0.1528	-2.0946	-3.665
9	RNF113A	0.1868	-2.0515	-3.6503
10	UBE2N	-0.2711	-2.4206	-3.5053
11	URB1	-0.555	-2.6528	-3.4211
12	SNRPF	-0.8812	-2.8113	-3.1475
13	MAD2L1	-1.8772	-3.6833	-2.9453
14	WDR24	0.811	-0.893	-2.7788
15	FBXW11	0.1343	-1.4709	-2.6178
16	UBA1	-0.6665	-2.243	-2.5708
17	RAE1	0.2015	-1.3056	-2.4578
18	PHF5A	0.3231	-1.1831	-2.4562
19	COPB2	-0.7069	-2.1979	-2.4315
20	NIP7	-0.9582	-2.4343	-2.4072
21	RBX1	-1.1573	-2.6192	-2.3841
22	RNF8	1.145	-0.3095	-2.372
23	DYNC1H1	0.0277	-1.4073	-2.3402
24	RBBP6	-0.0949	-1.522	-2.3273
25	CHD4	-0.0985	-1.4851	-2.2613
26	HUWE1	-0.4575	-1.8283	-2.2354
27	POLR1A	0.1712	-1.1077	-2.0857
28	KRTAP5-9	0.089	-1.1609	-2.0384
29	PPAN	-1.2161	-2.4561	-2.0221
30	BRCA1	-0.8996	-2.035	-1.8515
31	ACTB	-0.1232	-1.2558	-1.847
32	ARIH1	-0.9519	-2.0799	-1.8395
33	CDK1	0.0403	-1.0743	-1.8178
34	UBR5	-0.5348	-1.6423	-1.8061
35	MNAT1	0.1308	-0.9573	-1.7746
36	PPIL2	0.4123	-0.6439	-1.7225
37	FBXO5	-0.8948	-1.9452	-1.713
38	CUL2	-0.9497	-1.9842	-1.6869
39	KIF11	0.351	-0.6581	-1.6457
40	RAB40B	0.1767	-0.7973	-1.5885
41	KDM2A	0.4496	-0.5139	-1.5712
42	DTX3	-0.0304	-0.9753	-1.5409
43	GAPDH	0.0958	-0.8462	-1.5362
44	DPF2	0.1919	-0.7357	-1.5127
45	TRAF6	1.6555	0.7628	-1.4557
46	UBB	-0.3224	-1.2092	-1.4462
47	UBE3C	1.0109	0.1905	-1.338
48	TRIM65	0.4269	-0.3847	-1.3235
49	RNF25	0.2849	-0.5219	-1.3158
50	CENPE	-0.4105	-1.1807	-1.256
51	SOCS3	-0.4964	-1.2432	-1.2179
52	EIF2S2	0.2612	-0.4835	-1.2144
53	TRIM28	-0.2416	-0.9535	-1.1609
54	TRAIP	-0.273	-0.9762	-1.1467
55	PPIB	0.0699	-0.6287	-1.1393
56	Fbxl19	-0.3247	-1.011	-1.1192
57	FBXL16	0.8553	0.1695	-1.1183
58	RNF41	0.3334	-0.3472	-1.11
59	STUB1	0.1537	-0.5207	-1.0997
60	KMT2D	0.3982	-0.2741	-1.0964
61	CUL1	0.7719	0.1098	-1.0798
62	UNK	-0.1883	-0.8475	-1.0751
63	ANAPC11	-0.0841	-0.726	-1.0468
64	H3F3B	-0.3805	-1.0132	-1.0318
65	PFDN4	-0.2616	-0.8893	-1.0236
66	TRIM29	0.2628	-0.3541	-1.0061
67	UBE2Z	0.2572	-0.357	-1.0016
68	PRICKLE1	0.6783	0.0744	-0.9848
69	RNFT1	0.0014	-0.5927	-0.9688
70	Uba3	0.008	-0.5836	-0.9648
71	UBE2Q1	0.5114	-0.0724	-0.9521
72	CBLL1	0.0905	-0.4758	-0.9234
73	CAND1	-0.5257	-1.0901	-0.9205
74	TRIM46	0.2687	-0.2925	-0.9153
75	PHF23	0.4909	-0.0691	-0.9131
76	RNF183	-0.3572	-0.9159	-0.9112
77	ASB10	0.8083	0.2605	-0.8935
78	UHRF1	-0.7745	-1.3158	-0.8827
79	LPXN	0.0698	-0.4692	-0.879
80	MIB1	0.5646	0.0275	-0.8759
81	UBE2O	0.393	-0.1372	-0.8647
82	SH3RF1	1.1075	0.5826	-0.856
83	MDM2	-1.3454	-1.8691	-0.8541
84	BRAP	0.3538	-0.1638	-0.8441
85	POLR2B	-1.2552	-1.7707	-0.8407
86	FBXO22	0.3714	-0.1358	-0.8272
87	LMTK3	-0.2625	-0.7673	-0.8233
88	PSMD6	-0.8721	-1.3729	-0.8166
89	CUL4B	1.0127	0.5203	-0.8029
90	PHF11	1.1193	0.629	-0.7996
91	FBXW5	0.946	0.4586	-0.7948
92	RNF215	0.7433	0.2613	-0.7859
93	RFPL1	1.5162	1.0343	-0.7859
94	RNF4	0.1477	-0.3304	-0.7797
95	UBE2C	-0.2575	-0.7247	-0.7619
96	PEX2	0.3429	-0.123	-0.7598
97	DTX1	0.9721	0.5339	-0.7147
98	FBXO42	-0.05	-0.482	-0.7045
99	MGRN1	0.4584	0.0291	-0.7001
100	TRIM37	0.3851	-0.043	-0.6981
101	RNF216	0.3405	-0.0818	-0.6887
102	FBXL15	1.3089	0.8893	-0.6843
103	FBXL22	-0.2211	-0.6363	-0.6771
104	TRIM47	0.3224	-0.0889	-0.6707
105	TRIM48	-0.1106	-0.5164	-0.6617
106	FBXL6	0.0117	-0.394	-0.6616
107	UBE2H	-0.8773	-1.2827	-0.6611
108	YEATS4	-0.1091	-0.5139	-0.6601
109	CHFR	0.9711	0.5707	-0.6529
110	TRIM27	0.8788	0.4806	-0.6493
111	TSG101	0.1047	-0.2906	-0.6447
112	PHF19	0.6282	0.233	-0.6444
113	CBL	1.2647	0.8768	-0.6327
114	VPS11	0.7797	0.3959	-0.6259
115	CXXC1	-0.2231	-0.6019	-0.6177
116	TRIM33	1.029	0.652	-0.6147
117	RFPL3	0.4964	0.1204	-0.6132
118	UNKL	-0.9392	-1.3148	-0.6125
119	Mex3a	0.1436	-0.2295	-0.6085
120	TNFRSF25	0.7188	0.3459	-0.6082
121	UBE2V1	0.0708	-0.3009	-0.6061
122	Mul1	0.8189	0.4472	-0.606
123	PHF8	-0.8453	-1.1855	-0.5548
124	LONRF2	0.607	0.2674	-0.5539
125	RNF167	0.2424	-0.097	-0.5534
126	SOCS4	-0.237	-0.5749	-0.5511
127	TRIM25	0.1715	-0.1591	-0.5391
128	KMT2B	-0.6418	-0.9718	-0.5381
129	TRIM15	0.215	-0.1117	-0.5328
130	RFWD2	-0.0154	-0.3392	-0.5281
131	G2E3	1.3619	1.042	-0.5217
132	OTUD7B	-0.2564	-0.5723	-0.5152
133	TRIM68	0.6782	0.366	-0.5091
134	CBLC	1.3302	1.0213	-0.5037
135	JADE2	-0.0702	-0.378	-0.502
136	CCNF	0.0419	-0.2653	-0.5009
137	EditR-NTC	7.1086	6.8139	-0.4805
138	RSF1	-1.1242	-1.4175	-0.4782
139	PHF13	-0.1604	-0.4492	-0.471
140	FBXO2	0.0809	-0.2076	-0.4704
141	DTX2	0.0483	-0.2381	-0.467
142	PHF2	1.1072	0.8239	-0.462
143	RFPL4B	0.8626	0.5822	-0.4573
144	CALCOCO2	0.4857	0.2057	-0.4567
145	Cul9	0.5597	0.2799	-0.4563
146	PDZRN3	0.3531	0.0811	-0.4437
147	LRRC29	1.3276	1.0558	-0.4432
148	WDR59	0.1426	-0.1213	-0.4304
149	FBXL12	0.1306	-0.1309	-0.4265
150	RNF20	-0.0135	-0.2696	-0.4175
151	ASB4	0.472	0.2178	-0.4146
152	DTX4	0.0779	-0.1641	-0.3948
153	MARCH2	0.6043	0.3623	-0.3947
154	FBXO43	-0.1923	-0.426	-0.3812
155	SMURF1	1.0891	0.8558	-0.3804
156	RNF40	-0.3222	-0.5515	-0.3738
157	MARCH8	1.0361	0.8088	-0.3707
158	NEDD4	0.898	0.6717	-0.3691
159	ASB13	1.3788	1.1573	-0.3611
160	TRIM41	0.531	0.3104	-0.3598
161	BAZ1B	0.1969	-0.023	-0.3586
162	UBE2J2	-0.2195	-0.4379	-0.3562
163	FBXL17	-0.053	-0.2681	-0.3507
164	SYVN1	-0.3035	-0.5175	-0.3491
165	UBE2I	-0.462	-0.6756	-0.3484
166	RNF207	0.1716	-0.0408	-0.3464
168	AURKA	-0.183	-0.3917	-0.3404
167	HERC6	1.1261	0.9174	-0.3404
169	ZNRF3	-0.1325	-0.3309	-0.3234
170	UEVLD	0.4598	0.2627	-0.3213
171	PCGF3	0.6673	0.4733	-0.3164
172	BAHD1	0.5845	0.3929	-0.3126
173	RNF214	-0.3988	-0.5904	-0.3125
174	FBXO16	0.4561	0.2652	-0.3112
175	SKP2	0.3664	0.1803	-0.3035
176	OIT3	-0.0302	-0.214	-0.2996
177	PHF21A	0.0247	-0.1576	-0.2974
178	TRIM62	-0.1176	-0.2997	-0.297
179	NAA30	-1.1646	-1.3399	-0.2859
180	UBE2L3	-1.1341	-1.3088	-0.2849
181	FAM185A	-0.403	-0.5772	-0.2841
182	FBXL20	0.8149	0.6418	-0.2823
183	ASB7	0.4531	0.2834	-0.2769
184	PAAF1	-0.5287	-0.6953	-0.2717
185	LTN1	0.1588	-0.0066	-0.2697
186	RFPL2	0.5673	0.4041	-0.2661
187	PHF7	-0.131	-0.2927	-0.2638
188	PHF3	0.3527	0.1928	-0.2606
189	HERC2	0.6207	0.461	-0.2604
190	LRSAM1	0.7244	0.5649	-0.2601
191	TRIM24	-0.0138	-0.1709	-0.2562
192	PHF12	0.2881	0.1315	-0.2554
193	WSB2	0.6841	0.5296	-0.252
194	RNF168	0.2008	0.0464	-0.2519
195	VPS18	0.1371	-0.0172	-0.2515
196	TRIM11	-0.8154	-0.9679	-0.2486
197	CDC34	0.0974	-0.0544	-0.2475
198	TRIM43	-0.6258	-0.7712	-0.237
199	PJA2	0.1326	-0.0062	-0.2262
200	PATZ1	0.8086	0.6722	-0.2224
201	FBXL21	-0.0388	-0.1742	-0.2207
202	DPF1	0.0486	-0.079	-0.208
203	ASB17	0.4907	0.3651	-0.2049
204	PHF20L1	0.2138	0.0909	-0.2004
205	CUL7	0.819	0.697	-0.1989
206	CISH	1.0461	0.9266	-0.1948
207	MLLT6	0.9375	0.8183	-0.1944
208	BIRC3	0.4773	0.3582	-0.1943
209	LGR6	0.0475	-0.0704	-0.1923
210	ZNF185	0.2591	0.1418	-0.1912
211	JADE3	0.7667	0.6566	-0.1796
212	RNF14	-0.7018	-0.8115	-0.1789
213	Thnsl2	0.9486	0.8441	-0.1704
214	SOCS7	-0.2518	-0.3562	-0.1704
215	RNF180	0.3424	0.2384	-0.1697
216	MARCH3	0.4824	0.38	-0.167
217	PML	0.7762	0.6741	-0.1665
218	PEX10	-1.7751	-1.8766	-0.1654
219	TRIM10	0.2613	0.1607	-0.1639
220	FBXO30	1.0396	0.9399	-0.1627
221	BIRC7	-0.2534	-0.3513	-0.1595
222	FBXL5	0.1731	0.0805	-0.1511
223	TRIM56	0.8335	0.7418	-0.1495
224	TRIM55	0.6772	0.5888	-0.1442
225	MARCH9	-0.6038	-0.692	-0.1439
226	UBE2NL	-0.5366	-0.6233	-0.1414
227	UBE2D3	-0.3199	-0.3968	-0.1254
228	RNF10	0.5169	0.4404	-0.1247
229	NEDD4L	0.1827	0.1083	-0.1212
230	FBXW9	-0.0809	-0.1534	-0.1181
231	UBE2D2	0.255	0.1847	-0.1146
232	MKRN1	0.6167	0.5471	-0.1135
233	RNF13	0.4024	0.3332	-0.1128
234	UBE3B	1.068	1.0018	-0.1081
235	CHD5	0.6737	0.6074	-0.1081
236	FBXO45	-0.0522	-0.1023	-0.0817
237	RNF111	0.6305	0.5811	-0.0807
238	UBE2V2	-0.4119	-0.4602	-0.0788
239	RNF139	0.4092	0.3618	-0.0774
240	OCM	0.0727	0.0267	-0.075
241	HECTD3	0.9186	0.8751	-0.0711
242	PHRF1	-0.3406	-0.3839	-0.0706
243	SIAH2	0.8971	0.8559	-0.0672
244	NEURL1	0.0764	0.0366	-0.0648
245	BIRC6	0.5268	0.4919	-0.0569
246	RNF43	-0.0276	-0.0574	-0.0486
247	FBXO41	0.0462	0.0195	-0.0437
248	TRIM54	-0.0194	-0.0448	-0.0415
249	BRPF3	0.4981	0.4728	-0.0412
250	WWP1	0.9147	0.8907	-0.0392
251	PHF6	0.5351	0.5112	-0.039
252	SH3RF3	0.0944	0.0745	-0.0324
253	FBXO28	-0.3798	-0.3966	-0.0273
254	RNF222	-0.1772	-0.1907	-0.022
255	UBR1	0.6959	0.6861	-0.016
256	TRIP12	0.212	0.2053	-0.0108
257	TRIM67	1.1334	1.1269	-0.0105
258	PJA1	1.3942	1.3883	-0.0096
259	UBR2	0.5119	0.5063	-0.0091
260	MYCBP2	1.1091	1.1038	-0.0086
261	Mex3b	0.6999	0.6953	-0.0075
262	PHF20	-0.114	-0.1175	-0.0057
263	TRIM43B	0.0007	-0.0019	-0.0043
264	RAD18	-0.495	-0.4953	-0.0006
265	RNF175	0.3305	0.3313	0.0013
266	NLRC5	-0.2001	-0.1989	0.002
267	FBXO47	0.5687	0.574	0.0086
268	FBXO36	0.6177	0.6271	0.0153
269	RNF220	-0.5415	-0.532	0.0154
270	NHLRC1	1.2802	1.2897	0.0155
271	SPSB1	0.13	0.1403	0.0168
272	FBXO4	0.5238	0.5344	0.0172
273	RNF166	-0.4191	-0.4061	0.0212
274	Xiap	-0.1713	-0.1581	0.0216
275	TRIM50	-1.1537	-1.1384	0.025
276	UBOX5	0.7956	0.8164	0.034
277	RNF34	0.1243	0.147	0.0371
278	TRIM6	0.7842	0.8103	0.0426
279	RNF112	0.8245	0.8549	0.0496
280	TRAF7	0.6581	0.692	0.0552
281	FBXO11	-0.0778	-0.0438	0.0554
282	ASB5	0.7211	0.759	0.0619
283	FBXO17	-1.2742	-1.2354	0.0632
284	RNF185	0.1069	0.146	0.0638
285	FBXL14	0.525	0.5651	0.0652
286	WDSUB1	0.7293	0.7712	0.0682
287	UBE2A	-0.1616	-0.1186	0.0702
288	Rnf217	0.9242	0.9689	0.0729
289	ZNF330	0.8863	0.9327	0.0758
290	TRIM64C	0.3079	0.355	0.0768
291	RNF5	0.5096	0.557	0.0773
292	FBXO44	-0.0941	-0.0459	0.0786
293	RNF44	0.4443	0.4938	0.0808
294	SYTL4	0.0674	0.1195	0.0851
295	MIB2	-0.5931	-0.5353	0.0943
296	UBE2G1	0.4558	0.5146	0.096
297	MEX3C	0.2444	0.3045	0.0979
298	KDM2B	0.34	0.4011	0.0995
299	TRIM72	1.0284	1.0922	0.104
300	DCUN1D1	0.3434	0.4079	0.1053
301	TRIM23	-0.2485	-0.1836	0.1058
302	TOPORS	0.9642	1.0293	0.1062
303	TRIM45	-0.4046	-0.3368	0.1105
304	KMT2C	0.1657	0.2369	0.1161
305	AIRE	0.5893	0.6635	0.121
306	RNF213	-0.4629	-0.3839	0.1288
307	HECTD4	-0.8459	-0.7662	0.1299
308	TRIM17	1.0376	1.1197	0.1339
309	RNF123	-0.6902	-0.6029	0.1422
310	TRIM71	0.7936	0.8816	0.1437
311	FBXO10	0.1604	0.2486	0.1439
312	RNF126	0.6001	0.6901	0.1467
313	TRIM61	-3.2366	-3.1427	0.1532
314	RNF24	1.052	1.1464	0.154
315	PCGF6	-0.9998	-0.9035	0.157
316	UBE2QL1	0.3994	0.4974	0.1599
317	FBXO24	-0.4106	-0.3098	0.1644
318	RNF121	-0.3368	-0.2313	0.172
319	NCCRP1	-0.7618	-0.6531	0.1773
320	DPF3	0.6064	0.7168	0.1801
321	FBXL4	-0.0046	0.109	0.1853
322	PCGF5	0.6678	0.7822	0.1866
323	TRIM31	0.8399	0.9576	0.1919
324	UBE4B	-0.2341	-0.113	0.1975
325	TRIM8	-0.1142	0.0079	0.1991
326	SYTL3	0.4699	0.5932	0.2012
327	MDM4	0.2148	0.3416	0.2069
328	TRIM51	-0.7886	-0.6609	0.2082
330	LAMB1	-0.1001	0.0295	0.2113
329	UBE2L6	-0.3171	-0.1875	0.2113
331	FSD1L	0.4989	0.6304	0.2145
332	RFWD3	-0.1906	-0.0578	0.2166
333	SPSB3	-0.8409	-0.707	0.2183
334	UBE2T	-0.3197	-0.1804	0.2271
335	ASB12	0.1722	0.3121	0.2281
336	UBE2E3	0.8012	0.9416	0.2289
337	ANKIB1	0.7217	0.8649	0.2335
338	FBXO7	-0.1842	-0.0363	0.2411
339	AKTIP	-0.8639	-0.7148	0.2431
340	BAZ2B	0.8121	0.9653	0.2499
341	UBE2S	0.3791	0.5338	0.2523
342	CCL20	0.7239	0.8798	0.2542
343	CNOT4	-0.1706	-0.0081	0.2651
344	PCGF1	-0.2722	-0.1061	0.271
345	FBXW7	0.0179	0.1844	0.2716
346	RNF32	0.3152	0.4823	0.2725
347	RNF182	0.5295	0.698	0.2748
348	RNF151	0.1181	0.2882	0.2775
349	RNF145	0.7372	0.908	0.2785
350	MAP3K1	1.2997	1.471	0.2793
351	FBXO21	-0.1619	0.0095	0.2794
352	SOCS2	-0.9498	-0.7782	0.2798
353	HECTD1	-0.5765	-0.4029	0.283
354	BRPF1	0.493	0.6703	0.2892
355	ASB9	0.8313	1.01	0.2915
356	ZNF592	-0.604	-0.4225	0.296
357	TRAF3	-0.0796	0.1026	0.2971
358	PRICKLE3	0.0737	0.2604	0.3045
359	TRAF4	0.1269	0.3143	0.3055
360	TRIM2	-0.4214	-0.2324	0.3082
361	RNF26	-0.5987	-0.4083	0.3104
362	FBXL13	1.1854	1.376	0.3108
363	HR	1.5761	1.7688	0.3143
364	RNF6	0.1697	0.3625	0.3146
365	TRAF5	0.6562	0.8491	0.3147
366	RNF115	-0.2192	-0.0185	0.3273
367	RNF113B	1.2518	1.4534	0.3288
368	LNX2	0.708	0.9116	0.3321
369	HERC3	0.7239	0.9282	0.3332
370	TRIM35	0.1536	0.3591	0.3351
371	FBXO32	0.2164	0.4243	0.339
372	MARCH7	0.7045	0.9151	0.3434
373	CUL4A	1.1347	1.3453	0.3434
374	ASB15	0.3278	0.5388	0.344
375	ASB18	-0.0341	0.1776	0.3453
376	HECW1	-0.1196	0.0942	0.3486
377	TRIM14	0.3334	0.5509	0.3547
378	LMO7	0.2417	0.4671	0.3676
379	TRIM22	0.233	0.4593	0.3691
380	RNF169	-0.2293	-0.0019	0.3709
381	RAB40AL	-1.357	-1.1281	0.3733
382	PHF10	0.5388	0.7691	0.3756
383	PDZRN4	0.6103	0.8473	0.3866
384	TNFAIP3	0.2256	0.4663	0.3926
385	DZIP3	0.4717	0.7202	0.4053
386	DCUN1D5	-0.5183	-0.2669	0.4099
387	KDM5B	0.3268	0.5808	0.4142
388	Uba7	-0.5279	-0.2729	0.4158
389	FBXO27	0.1693	0.4256	0.4178
390	TRIM52	0.5635	0.82	0.4183
391	ARIH2	0.6711	0.928	0.4189
392	UBE2D1	0.4291	0.6882	0.4225
393	HECW2	-0.2826	-0.0188	0.4303
394	UBE2B	0.0247	0.2893	0.4315
395	TRIM3	0.2731	0.5383	0.4326
396	SMURF2	-0.1475	0.1181	0.4331
397	MARCH4	0.4509	0.717	0.4339
398	FBXO33	0.1646	0.4315	0.4352
399	JADE1	0.3244	0.595	0.4413
400	MEFV	-0.0595	0.2157	0.4488
401	TRIM32	0.2071	0.4832	0.4504
402	VPS41	0.4094	0.6881	0.4544
403	TRIML1	0.429	0.7078	0.4547
404	TRIM4	-0.0395	0.24	0.4558
405	MKRN2	0.8221	1.1045	0.4606
406	MARCH1	0.6069	0.8905	0.4626
407	FBXO8	0.122	0.4064	0.4639
408	MEX3D	-0.1755	0.1092	0.4643
409	RNF170	0.6997	0.9864	0.4676
410	FBXO31	0.3336	0.6203	0.4676
411	RC3H1	-0.2823	0.0062	0.4705
412	TRIM59	0.5854	0.8744	0.4712
413	UBE3A	0.2375	0.5316	0.4797
414	RNF2	0.1316	0.4259	0.48
415	ASB1	0.1947	0.4892	0.4804
416	RNF31	0.6985	0.995	0.4835
417	AMFR	0.4077	0.7062	0.4867
418	RNF152	-0.3382	-0.0387	0.4885
419	RNF114	-0.5508	-0.2509	0.4891
420	INTS12	0.7856	1.0864	0.4906
421	FBXO34	-0.8604	-0.5583	0.4925
422	EEA1	-0.0799	0.2222	0.4926
423	CBLB	0.5377	0.8419	0.4962
424	BFAR	0.1247	0.4309	0.4993
425	FBXO46	-0.6214	-0.3131	0.5028
426	RC3H2	0.1289	0.4375	0.5033
427	ZNF547	-0.2141	0.0947	0.5036
428	SHPRH	0.1661	0.4753	0.5044
429	TRIM49B	0.6252	0.9359	0.5067
430	ZNRF1	0.4943	0.8053	0.5071
431	TRIL	-0.2192	0.0934	0.5097
432	FBXL18	-0.6954	-0.381	0.5126
433	VPS8	-0.0819	0.2348	0.5164
434	UBE2E2	1.1383	1.4551	0.5167
435	Wwp2	0.1019	0.4189	0.5169
436	RNF165	-0.2228	0.0971	0.5216
437	DTX3L	0.5504	0.8716	0.5238
438	UBE2W	-0.2191	0.1026	0.5246
439	FBXO6	0.774	1.0979	0.5281
440	ASB2	-0.6055	-0.2813	0.5286
441	RNF141	-0.1789	0.1459	0.5298
442	RNF125	0.154	0.4839	0.538
443	AREL1	0.3832	0.7143	0.54
444	LNX1	0.1208	0.4525	0.5409
445	ZNRF2	-0.7561	-0.42	0.5481
446	ZNF645	-0.2817	0.0554	0.5497
447	RNF130	0.3581	0.6955	0.5502
448	UBE2E1	0.5084	0.8485	0.5546
449	DCUN1D4	-0.5599	-0.2186	0.5566
450	RNF7	-1.0829	-0.7414	0.5569
451	RNF133	0.024	0.3661	0.5579
452	YAP1	0.5237	0.8666	0.5591
453	TRIM58	-0.7425	-0.3995	0.5594
454	RAB40C	-0.7371	-0.3928	0.5614
455	ASB16	-0.5581	-0.2111	0.5658
456	CGRRF1	1.0577	1.4052	0.5668
457	RBCK1	-0.5184	-0.1692	0.5694
458	HERC1	0.1039	0.4555	0.5733
459	FBXW12	0.611	0.9662	0.5792
460	MKRN3	-0.8166	-0.4605	0.5807
461	TRIM77	0.0068	0.3643	0.5829
462	UBR3	0.2468	0.6064	0.5864
463	ITCH	0.0563	0.4174	0.5889
464	FBXO38	0.9017	1.2633	0.5898
465	TRIM6-TRIM34	0.1985	0.5699	0.6056
466	PHF21B	0.1943	0.5659	0.606
467	TRIM63	-0.4363	-0.0643	0.6067
468	MARCH6	-0.0353	0.3377	0.6083
469	IRF2BP1	-0.7089	-0.3355	0.6091
470	PARK2	0.2477	0.6232	0.6123
471	ISL1	0.1973	0.5734	0.6134
472	WHSC1L1	0.7845	1.1612	0.6143
473	UBE2Q2	-1.4946	-1.1171	0.6157
474	FGFR1	0.339	0.717	0.6163
475	FBXL3	-0.3266	0.0524	0.618
476	BTRC	0.055	0.4347	0.6192
477	SOCS1	-0.4084	-0.0284	0.6198
478	NSD1	-0.8228	-0.4425	0.6201
479	RFFL	-0.7527	-0.3692	0.6254
480	RAPSN	-0.1815	0.2065	0.6327
481	TRIM69	-0.9576	-0.5672	0.6367
482	RNF186	0.1027	0.4932	0.6368
483	RNF138	-0.3166	0.0748	0.6384
484	CACUL1	-0.0789	0.313	0.6391
485	FBXO9	0.2902	0.6894	0.651
486	TRIM40	-0.6031	-0.2011	0.6557
487	HERC4	0.1834	0.5905	0.6639
488	RING1	0.4865	0.8941	0.6646
489	KDM1B	0.998	1.4093	0.6707
490	FBXL2	0.1011	0.5159	0.6764
491	SCEL	0.816	1.2309	0.6767
492	MYLIP	-0.4269	-0.01	0.6799
493	TRIM26	-1.0496	-0.631	0.6825
494	RNF219	0.5166	0.9364	0.6845
495	FBXO25	-1.3595	-0.9378	0.6877
496	BIRC8	0.3234	0.7465	0.69
497	PCGF2	-0.2119	0.2122	0.6916
498	BIRC2	0.2247	0.6488	0.6917
499	MLLT10	0.2542	0.6787	0.6923
500	UBE2U	0.556	0.9812	0.6933
501	FBXW4	-0.1421	0.2911	0.7064
502	FBXL7	0.5514	0.9866	0.7097
503	ZNRF4	-0.127	0.3087	0.7104
504	RUFY1	-0.7946	-0.3574	0.7129
505	SOCS5	-0.6294	-0.1917	0.7138
506	ASB3	0.464	0.9026	0.7152
507	SOCS6	-0.3294	0.1141	0.7231
508	UBE2G2	0.2516	0.6961	0.7248
509	CUL5	0.7992	1.2492	0.7338
510	TRIM13	0.4871	0.9375	0.7345
511	DCUN1D2	0.2795	0.7339	0.741
512	FBXO48	-0.6855	-0.2287	0.745
513	TRIM38	0.4452	0.9162	0.7682
514	KDM5C	-0.2577	0.2138	0.7689
515	RNF150	0.2757	0.7475	0.7693
516	UBE2J1	-0.1911	0.284	0.7748
517	HACE1	0.4747	0.953	0.78
518	Msl2	-1.536	-1.0551	0.7843
519	TULP4	0.2538	0.7379	0.7894
520	KDM7A	-0.121	0.3633	0.7897
521	RNF148	0.4652	0.9501	0.7908
522	RNF146	0.4673	0.9529	0.792
523	MARCH10	0.6354	1.122	0.7935
524	MARCH5	-0.0273	0.4605	0.7954
525	RSPRY1	-0.1983	0.293	0.8012
526	RNF38	-0.1508	0.3446	0.808
527	UBE2R2	0.1392	0.6377	0.8129
528	HLTF	0.1619	0.661	0.8139
529	ZMYND11	0.6685	1.1679	0.8143
530	ASB8	0.1427	0.6463	0.8212
531	RNF19B	0.1332	0.6376	0.8225
532	ASB6	-0.5462	-0.0392	0.8268
533	MID1	0.1257	0.6407	0.8399
534	TRIM42	-0.3143	0.2072	0.8505
535	PRICKLE2	-0.5394	-0.0178	0.8507
536	ZFAND5	0.399	0.9271	0.8612
537	SH3RF2	-1.4897	-0.9615	0.8613
538	RAB40A	-1.6323	-1.1039	0.8617
539	HERC5	0.3009	0.8293	0.8618
540	ZSWIM2	-0.732	-0.1975	0.8715
541	TRIM5	0.2988	0.84	0.8827
542	Rnf144b	-1.179	-0.6363	0.8851
543	FBXO39	-0.2091	0.3363	0.8895
544	RCHY1	-0.126	0.4365	0.9174
545	UBE2F	-0.7648	-0.2011	0.9191
546	TRIM60	0.3892	0.9556	0.9236
547	RNFT2	-1.029	-0.4621	0.9245
548	DCUN1D3	0.5018	1.0702	0.927
549	BMI1	0.4979	1.0695	0.9322
550	PHF14	-1.917	-1.3432	0.9358
551	FBXW10	0.075	0.6564	0.9481
552	FBXW2	-0.3276	0.2636	0.9641
553	ASB11	-0.4949	0.098	0.9669
554	RNF149	-2.3201	-1.7262	0.9686
555	RNF128	0.3513	0.9456	0.9693
556	RNF144A	-0.4539	0.148	0.9815
557	LONRF3	-0.2721	0.3349	0.9899
558	RNF181	-0.4583	0.1559	1.0016
559	PHF1	-0.5684	0.0485	1.006
560	RAG1	-0.4431	0.1896	1.0317
561	RNF208	-1.1636	-0.5305	1.0324
562	HECTD2	-0.5795	0.0561	1.0364
563	Rnf19a	-0.652	-0.015	1.0387
564	RLIM	-0.5494	0.0915	1.0453
565	TRIM39	-0.1231	0.5274	1.0608
566	FBXL8	-0.5114	0.1494	1.0775
567	UBE2D4	-0.8822	-0.2178	1.0835
568	UBA6	-0.5987	0.0697	1.09
569	RNF103	-0.7868	-0.1131	1.0988
570	SPSB4	-0.8769	-0.198	1.1072
571	ZFAND6	-0.2079	0.4758	1.115
572	RNF11	-0.5783	0.1075	1.1183
573	PDC	-0.7087	-0.0178	1.1267
574	MTF2	-0.4003	0.2957	1.1349
575	TRIM21	-0.1781	0.5195	1.1375
576	LONRF1	0.0324	0.7349	1.1456
577	FBXO3	-0.8158	-0.1117	1.1482
578	KDM5D	0.2985	1.0044	1.1512
579	FBXO15	-0.1896	0.5231	1.1623
580	UBE4A	-1.0588	-0.34	1.1723
581	RNF17	-0.7978	-0.0777	1.1744
582	RNF157	0.2764	1.0307	1.2301
583	PRICKLE4	-0.2239	0.5311	1.2312
584	TRIM64B	-2.4004	-1.6422	1.2365
585	FBXO18	-1.1179	-0.351	1.2505
586	CAND2	-0.5488	0.2412	1.2883
587	NEURL2	-1.3236	-0.5114	1.3245
588	UBE2K	-0.1154	0.7065	1.3403
589	MARCH11	-0.5919	0.2488	1.371
590	RNF122	-0.2527	0.5932	1.3795
591	HRC	-0.6297	0.2209	1.387
592	RNF39	-0.5383	0.3227	1.4041
593	UHRF2	-1.0812	-0.2174	1.4087
594	ASB14	0.0385	0.9091	1.4197
595	TTC3	-0.1078	0.7671	1.4268
596	WSB1	-0.6278	0.249	1.4299
597	MID2	-1.0986	-0.1768	1.5032
598	SPSB2	-1.3181	-0.3135	1.6384
599	FBXW8	-1.9837	-0.9676	1.6571
600	RNF135	-1.4213	-0.4019	1.6625
601	FBXO40	-0.9577	0.1081	1.7381
