# Supplementary material for: Cyclin F–EXO1 axis controls cell cycle–dependent execution of double-strand break repair
Source: Sci Adv. 2024 Aug 9;10(32):eado0636. doi: 10.1126/sciadv.ado0636 (PMC11313846; doi:10.1126/sciadv.ado0636)
Supplement: Supplementary file 2 — Tables S1 to S4 [file sciadv.ado0636_tables_s1_to_s4.zip › sciadv.ado0636_table_s2.xlsx]

## Sheet: Sheet1
Rank	Gene	Z-Score Untreated	Z-Score Treated	Z-Ratio
1	RNF168	0.0465	-0.4635	-3.5215
2	UBE2L6	-0.1888	-0.6072	-2.8887
3	RNF8	-0.3092	-0.7143	-2.7971
4	RNF41	-0.3478	-0.7517	-2.7883
5	CUL1	0.1105	-0.2844	-2.7268
6	RNF169	-0.0025	-0.3771	-2.5862
7	CCNF	-0.2659	-0.6389	-2.5752
8	HECTD1	-0.403	-0.77	-2.5337
9	FBXO21	0.0094	-0.3186	-2.2646
10	RNF216	-0.0824	-0.4021	-2.2073
11	PRPF19	-4.0782	-4.3914	-2.1627
12	WDR59	-0.1223	-0.431	-2.1319
13	TRIM8	0.0073	-0.2944	-2.0832
14	Uba3	-0.5843	-0.8834	-2.0652
15	ANAPC11	-0.7262	-1.0208	-2.0346
16	FBXO7	-0.0365	-0.327	-2.0052
17	UBE2E3	0.9417	0.6615	-1.9345
18	TRIM64C	0.3552	0.0824	-1.884
19	UBE2N	-2.4201	-2.6806	-1.7986
20	RNF113A	-2.0514	-2.3088	-1.7767
21	RNF214	-0.5909	-0.8421	-1.7343
22	RAPSN	0.2067	-0.0339	-1.661
23	TRIM37	-0.0424	-0.2789	-1.633
24	RFPL4B	0.5822	0.3522	-1.588
25	TRIM72	1.0925	0.8649	-1.5717
26	BRAP	-0.1644	-0.3919	-1.5705
27	FBXO28	-0.3963	-0.6186	-1.5345
28	PPIL2	-0.6441	-0.8603	-1.4928
29	PHF5A	-1.1822	-1.389	-1.428
30	ASB5	0.7587	0.5527	-1.4224
31	FBXO42	-0.4824	-0.6785	-1.3536
32	FBXW11	-1.4713	-1.6666	-1.3481
33	ZFAND6	0.4755	0.2813	-1.3407
34	FBXO3	-0.1118	-0.3036	-1.3241
35	ZNF185	0.1422	-0.0449	-1.2924
36	PJA2	-0.0064	-0.1922	-1.283
37	ANKIB1	0.8649	0.6798	-1.2785
38	UBR2	0.506	0.3221	-1.2696
39	UBR5	-1.6428	-1.8266	-1.269
40	TRIM69	-0.5675	-0.7506	-1.2649
41	ASB17	0.365	0.1836	-1.2522
42	RNF26	-0.4084	-0.5876	-1.2378
43	RNF207	-0.0417	-0.2176	-1.2148
44	WDSUB1	0.7713	0.6041	-1.1543
45	FBXO47	0.5743	0.4078	-1.1501
46	UBE2NL	-0.6238	-0.7817	-1.0907
47	TRIM23	-0.1847	-0.3422	-1.0875
48	MARCH2	0.3618	0.2057	-1.0783
49	UBE2QL1	0.4973	0.3454	-1.0486
50	FBXL12	-0.1304	-0.2776	-1.0167
51	TRIM55	0.5887	0.442	-1.0133
52	FBXL15	0.8896	0.7443	-1.0033
53	PHF3	0.1932	0.0518	-0.9763
54	HERC1	0.4544	0.3179	-0.9425
55	BAZ1B	-0.0228	-0.158	-0.9336
56	FBXO24	-0.3099	-0.4449	-0.9324
57	HERC6	0.9174	0.7827	-0.9304
58	ASB10	0.2609	0.1295	-0.9074
59	BAHD1	0.3923	0.2618	-0.9015
60	FBXO38	1.2631	1.1348	-0.8856
61	VPS11	0.395	0.2671	-0.883
62	HLTF	0.6611	0.5337	-0.88
63	UBE2U	0.9803	0.8529	-0.8798
64	DTX1	0.5342	0.4092	-0.8627
65	CBL	0.8774	0.7532	-0.8574
66	TSG101	-0.2906	-0.4137	-0.8493
67	BRPF3	0.4725	0.3529	-0.8253
68	MKRN2	1.1044	0.9873	-0.8084
69	DCUN1D2	0.7337	0.6168	-0.8068
70	RBBP6	-1.524	-1.6407	-0.8052
71	SH3RF3	0.0737	-0.0421	-0.7994
72	INTS12	1.0866	0.9712	-0.7972
73	RNF31	0.9948	0.8799	-0.7934
74	UBE2B	0.2898	0.1764	-0.7833
75	UBE2M	-2.5898	-2.7029	-0.7812
76	PHF8	-1.1849	-1.2965	-0.7701
77	SKP2	0.1804	0.0692	-0.7679
78	UBE2Q2	-1.1175	-1.2275	-0.76
79	RFPL1	1.0348	0.9249	-0.7591
80	PHF21A	-0.1569	-0.2656	-0.7505
81	HACE1	0.9524	0.8465	-0.7313
82	BFAR	0.4313	0.3284	-0.7104
83	RNF219	0.9365	0.8363	-0.692
84	PCGF3	0.4732	0.3733	-0.69
85	PHF23	-0.0682	-0.1679	-0.6886
86	FBXW4	0.2908	0.1922	-0.6808
87	TRIM4	0.2397	0.1416	-0.6775
88	FBXO36	0.6274	0.53	-0.6727
89	TRIM49B	0.936	0.8389	-0.6703
90	SOCS2	-0.778	-0.8747	-0.6672
91	MDM2	-1.8697	-1.9662	-0.6667
92	FBXO15	0.5226	0.4264	-0.6641
93	HECTD3	0.8749	0.7794	-0.6598
94	DTX2	-0.2377	-0.3313	-0.6461
95	LMTK3	-0.7674	-0.861	-0.646
96	RNF220	-0.5323	-0.6235	-0.6301
97	TRIM56	0.7419	0.6513	-0.6253
98	ASB18	0.1773	0.0872	-0.6223
99	ASB9	1.0096	0.9196	-0.6212
101	UBE3C	0.1904	0.1011	-0.6164
102	RUFY1	-0.3571	-0.4451	-0.6076
103	NHLRC1	1.2893	1.2028	-0.5977
104	RNF183	-0.9155	-1.0016	-0.5944
105	HR	1.769	1.6833	-0.5921
106	ASB12	0.3118	0.2261	-0.5912
107	ZNRF1	0.8055	0.722	-0.5763
108	TULP4	0.7379	0.6553	-0.5704
109	RSF1	-1.4173	-1.4988	-0.5625
110	FBXL7	0.9865	0.9055	-0.5593
111	RNF44	0.4936	0.4128	-0.5577
112	ASB7	0.2829	0.2023	-0.5567
113	UBR3	0.6064	0.5258	-0.5564
114	ZSWIM2	-0.1976	-0.2759	-0.5411
115	RNF150	0.7471	0.6733	-0.5091
116	CBLC	1.0214	0.9492	-0.4986
117	TOPORS	1.0294	0.9583	-0.4913
118	ASB4	0.2182	0.1473	-0.4889
119	UBE2G2	0.6959	0.6259	-0.4836
120	MIB1	0.0283	-0.036	-0.4441
121	Mex3b	0.6948	0.6316	-0.4358
122	TRIM10	0.1609	0.0984	-0.4315
123	ASB14	0.9084	0.8462	-0.4297
124	Rnf217	0.9691	0.9069	-0.4292
125	TRIM63	-0.0638	-0.1256	-0.4269
126	PHF10	0.7689	0.7076	-0.4234
127	MARCH9	-0.6919	-0.7518	-0.4136
128	RNF4	-0.3296	-0.3885	-0.4066
129	JADE2	-0.3781	-0.4366	-0.4042
130	LNX2	0.912	0.8552	-0.3921
131	RNF180	0.2384	0.1822	-0.3879
132	FBXO44	-0.0461	-0.102	-0.386
133	UBE3B	1.0017	0.946	-0.3846
134	TRIM3	0.5384	0.4842	-0.374
135	RNF32	0.4823	0.4323	-0.3455
136	MKRN3	-0.4599	-0.5091	-0.3399
137	RNF165	0.0969	0.0482	-0.3364
138	RNF181	0.1559	0.1075	-0.3339
139	TRAF6	0.7634	0.7156	-0.3305
140	ZNF645	0.0556	0.0085	-0.3253
141	UHRF1	-1.3169	-1.3614	-0.3076
142	UBE2I	-0.6753	-0.7189	-0.3004
143	UBE2H	-1.2839	-1.327	-0.2977
144	ASB3	0.9026	0.86	-0.2944
145	MARCH6	0.3379	0.2971	-0.2813
146	RNF113B	1.4525	1.4124	-0.2772
147	RFWD3	-0.0577	-0.0974	-0.2744
148	UBE2D3	-0.3959	-0.4349	-0.2692
149	AREL1	0.7139	0.6754	-0.2662
150	PML	0.6742	0.6362	-0.2619
151	OTUD7B	-0.5719	-0.6082	-0.2506
152	FBXL4	0.1091	0.073	-0.2494
153	UEVLD	0.2625	0.228	-0.2381
154	FBXO16	0.2654	0.2317	-0.2329
155	CHD5	0.6083	0.5749	-0.2304
156	RAD18	-0.495	-0.5277	-0.2257
157	TRIM21	0.5196	0.4872	-0.224
158	LGR6	-0.0711	-0.1007	-0.2047
159	CDC34	-0.0535	-0.0824	-0.1996
160	FBXO22	-0.1354	-0.1626	-0.1875
161	TRIM47	-0.0887	-0.1153	-0.1836
162	TRIM25	-0.1596	-0.1856	-0.1794
163	RNF185	0.1462	0.1207	-0.1761
164	FBXL5	0.0805	0.0551	-0.1757
165	SHPRH	0.4747	0.4505	-0.1668
166	LRRC29	1.0568	1.0326	-0.1666
167	PRICKLE4	0.5308	0.5069	-0.1649
168	CUL4B	0.5209	0.4991	-0.1506
169	RNF2	0.4267	0.4051	-0.1491
170	FBXL16	0.1694	0.148	-0.148
171	PHF1	0.0483	0.0282	-0.1389
172	RNFT1	-0.5926	-0.6121	-0.1347
173	Msl2	-1.0553	-1.0746	-0.1334
174	ARIH1	-2.0805	-2.0993	-0.1295
175	RAB40C	-0.3926	-0.4111	-0.1276
176	ZNF330	0.933	0.9158	-0.119
177	ZNRF2	-0.4196	-0.4367	-0.1182
178	PHF2	0.8236	0.8076	-0.1105
179	FBXO33	0.431	0.4155	-0.1072
180	TRIM35	0.3588	0.3437	-0.1043
181	CALCOCO2	0.2056	0.1909	-0.1012
182	CISH	0.9267	0.9122	-0.1005
183	RNF148	0.95	0.9355	-0.1003
184	JADE3	0.657	0.6425	-0.0996
185	UBE4B	-0.1125	-0.1262	-0.0948
186	TRIM14	0.551	0.5376	-0.093
187	TRAF5	0.8487	0.8359	-0.0882
188	Fbxl19	-1.0117	-1.0236	-0.082
189	CGRRF1	1.4049	1.3934	-0.0789
190	TRIM41	0.3111	0.3022	-0.061
191	CNOT4	-0.0081	-0.0135	-0.0378
192	DTX4	-0.1632	-0.1686	-0.0372
193	TRIM5	0.8401	0.839	-0.007
194	FBXO45	-0.1027	-0.1037	-0.0066
195	TRIM17	1.1196	1.1193	-0.0023
196	SOCS3	-1.2429	-1.2422	0.0048
197	IRF2BP1	-0.336	-0.3345	0.0102
198	FBXL14	0.5651	0.5671	0.014
199	UBE2D2	0.1851	0.1879	0.019
200	RNF130	0.695	0.6997	0.0322
201	LNX1	0.4531	0.4579	0.0328
202	HERC2	0.4611	0.4661	0.0347
203	FBXO30	0.9394	0.9447	0.0364
204	RNF145	0.9084	0.9141	0.0393
205	FBXO9	0.6897	0.6955	0.0398
206	SMURF1	0.8553	0.8623	0.0486
207	RC3H1	0.0054	0.0126	0.0492
208	Xiap	-0.1585	-0.1504	0.0563
209	FBXO6	1.0972	1.1056	0.058
210	UBE2L3	-1.3088	-1.3002	0.0589
211	Uba5	-2.0942	-2.0834	0.0743
212	DPF2	-0.7355	-0.7243	0.0774
213	PHRF1	-0.3839	-0.3726	0.0783
214	TTC3	0.7673	0.7786	0.0785
215	BIRC8	0.7465	0.758	0.0792
216	SCEL	1.2308	1.2427	0.0818
217	ZNF547	0.0953	0.1078	0.0868
218	EEA1	0.2226	0.2357	0.0904
219	CAND2	0.241	0.2542	0.0915
220	FBXO17	-1.2354	-1.2218	0.0939
221	UBE2S	0.5332	0.5469	0.0949
222	TRIM68	0.3662	0.38	0.0952
223	RNF111	0.5818	0.5963	0.1005
224	UBE2Q1	-0.0719	-0.0561	0.1091
225	G2E3	1.0416	1.0576	0.1104
226	UBE2J1	0.2842	0.3007	0.1138
227	RNF121	-0.2309	-0.2138	0.118
228	TRIML1	0.7077	0.7249	0.1187
229	AMFR	0.7059	0.7239	0.124
230	KRTAP5-9	-1.1607	-1.1423	0.1267
231	UBE2W	0.1022	0.1207	0.1275
232	RNF182	0.6976	0.7167	0.1317
233	BAZ2B	0.9657	0.9848	0.1318
234	PCGF5	0.7816	0.8014	0.1365
235	BTRC	0.4349	0.4551	0.1395
236	UBE2G1	0.5151	0.5354	0.1403
237	ASB8	0.6457	0.666	0.1404
238	TRAIP	-0.9779	-0.9566	0.1467
239	RNF13	0.3332	0.3547	0.148
240	TRIM43B	-0.002	0.0203	0.154
241	WHSC1L1	1.1615	1.1841	0.1561
242	TRIM32	0.4833	0.5071	0.1644
243	PHF11	0.6296	0.6535	0.1648
244	RNF146	0.9529	0.9778	0.1718
245	Mex3a	-0.2302	-0.2053	0.1719
246	ASB6	-0.0389	-0.0125	0.1828
247	DCUN1D1	0.4074	0.4354	0.1933
248	RNF170	0.9871	1.0152	0.1939
249	PHF13	-0.4493	-0.421	0.1956
250	UBA6	0.0692	0.0976	0.1958
251	RNF141	0.1464	0.1752	0.1987
252	SMURF2	0.1186	0.1487	0.2076
253	CCL20	0.8798	0.9113	0.2178
254	ZNF592	-0.4219	-0.39	0.2198
255	TRIP12	0.2053	0.2384	0.2287
256	PRICKLE3	0.2602	0.2935	0.2296
257	LONRF2	0.2675	0.3014	0.234
258	MEX3D	0.1093	0.1433	0.235
259	FBXL13	1.3756	1.4098	0.236
260	ASB11	0.098	0.1324	0.2378
261	FSD1L	0.6302	0.6659	0.2458
262	MARCH8	0.8091	0.8459	0.254
263	RNF5	0.5571	0.594	0.2554
264	RNF213	-0.3839	-0.3467	0.2566
265	PEX10	-1.8767	-1.8388	0.2616
266	MID1	0.6406	0.6789	0.2642
267	RNF40	-0.5511	-0.5114	0.2741
268	UBE2E2	1.4552	1.4952	0.2757
269	PAAF1	-0.6956	-0.6545	0.2831
270	SIAH2	0.8563	0.8981	0.2886
271	SYTL3	0.5927	0.637	0.3064
272	RNF11	0.1074	0.1522	0.3095
273	KDM5D	1.0048	1.0496	0.3097
274	OIT3	-0.2142	-0.1693	0.3101
275	MARCH3	0.3801	0.4251	0.3106
276	PCGF2	0.2112	0.2562	0.3108
277	LRSAM1	0.5644	0.6096	0.3118
278	CHFR	0.5713	0.6165	0.3123
279	HERC4	0.5908	0.6364	0.3152
280	PHF6	0.5117	0.5581	0.3205
281	PJA1	1.3881	1.4347	0.3215
282	KDM7A	0.3633	0.4101	0.3229
283	CUL4A	1.3454	1.3922	0.3231
284	UBE3A	0.5321	0.5799	0.3298
285	Thnsl2	0.844	0.8933	0.3402
286	MARCH4	0.717	0.7682	0.3539
287	TRIM42	0.2074	0.2589	0.3551
288	HERC5	0.8293	0.8836	0.3748
289	UNKL	-1.3133	-1.2579	0.382
290	RNF19B	0.6375	0.6932	0.3842
291	RNF112	0.8552	0.911	0.3848
292	RNF135	-0.402	-0.3456	0.3894
293	TRIM54	-0.0448	0.0122	0.393
294	UBE2T	-0.1813	-0.124	0.3953
295	DTX3L	0.8715	0.9288	0.3955
296	MARCH10	1.122	1.1794	0.3967
297	RNF25	-0.5218	-0.4636	0.402
298	TRIM29	-0.3542	-0.2958	0.4035
299	TRIM48	-0.5168	-0.4583	0.4043
300	TRIM33	0.6521	0.7111	0.4069
301	FBXL2	0.5151	0.5741	0.407
302	AIRE	0.6632	0.7225	0.4097
303	CXXC1	-0.602	-0.5422	0.4125
304	Rnf19a	-0.0153	0.0447	0.4142
305	WWP1	0.8901	0.9535	0.4379
306	Cul9	0.2801	0.345	0.4479
307	STUB1	-0.5207	-0.4554	0.4505
308	RNF34	0.1466	0.2145	0.4693
309	RBX1	-2.6186	-2.5504	0.4709
310	CUL7	0.6971	0.7655	0.4725
311	RAB40AL	-1.1291	-1.0606	0.4726
312	FBXO46	-0.3141	-0.2434	0.4879
313	UBA1	-2.2438	-2.1714	0.4999
314	TRIM22	0.4593	0.5322	0.5036
315	FBXO41	0.0197	0.093	0.506
316	PRICKLE1	0.0748	0.1482	0.5069
317	TRIM71	0.8821	0.9558	0.5095
318	TRIM6	0.81	0.8842	0.5121
319	TNFRSF25	0.3466	0.4211	0.5141
320	FBXL6	-0.395	-0.3194	0.5218
321	RAG1	0.189	0.2653	0.5268
322	UBE2D1	0.6879	0.7649	0.5319
323	PEX2	-0.1229	-0.0449	0.538
324	RNF166	-0.4061	-0.3272	0.5446
325	BIRC6	0.4913	0.5717	0.5551
326	MARCH5	0.4612	0.5418	0.5566
327	FBXO4	0.5347	0.616	0.5612
328	UBE2O	-0.1366	-0.0534	0.5745
329	TRIM24	-0.1711	-0.0873	0.5784
330	ZMYND11	1.1678	1.2516	0.5784
331	TRIM59	0.8747	0.9598	0.5881
332	RSPRY1	0.2934	0.3795	0.5949
333	PARK2	0.6228	0.7094	0.5982
334	ASB13	1.1577	1.2449	0.6018
335	UBE2K	0.7062	0.7937	0.6047
336	RNF151	0.2885	0.3761	0.6051
337	RNF186	0.4932	0.5808	0.6053
338	PHF21B	0.5659	0.6536	0.6056
339	FBXL22	-0.6361	-0.5475	0.6114
340	PHF7	-0.2929	-0.2031	0.6201
341	LONRF1	0.735	0.8283	0.6447
342	RAB40B	-0.7971	-0.7034	0.6471
343	ASB15	0.5385	0.6327	0.6508
344	NEURL1	0.0362	0.132	0.6612
345	KMT2C	0.2367	0.3327	0.663
346	SPSB1	0.1401	0.2367	0.6673
347	MLLT6	0.8185	0.9168	0.6788
348	TRIM51	-0.6603	-0.5612	0.6843
349	TRIM67	1.1264	1.2259	0.6872
350	RNF24	1.1465	1.2472	0.6949
351	UBE2C	-0.7236	-0.623	0.6952
352	UBE2V1	-0.3009	-0.1995	0.7
353	MGRN1	0.0292	0.1321	0.7099
354	CHD4	-1.4847	-1.3817	0.711
355	SYVN1	-0.5172	-0.4127	0.7218
356	KDM5B	0.5811	0.6857	0.7228
357	UBE2Z	-0.3567	-0.251	0.7299
358	RNF152	-0.0388	0.0672	0.7322
359	PATZ1	0.6724	0.779	0.7361
360	SH3RF1	0.5829	0.6898	0.7384
361	FBXO2	-0.2076	-0.0993	0.7476
362	RNF157	1.0308	1.1397	0.7517
363	MKRN1	0.5474	0.657	0.7569
364	FBXO48	-0.2294	-0.1179	0.7696
365	BMI1	1.0704	1.1828	0.7764
366	TRIM43	-0.7718	-0.6591	0.7778
367	PDZRN4	0.847	0.9604	0.7828
368	PDC	-0.0179	0.0978	0.7988
369	TRIM13	0.938	1.0543	0.8028
370	CUL2	-1.9845	-1.8659	0.8189
371	FBXL21	-0.1738	-0.0548	0.8216
372	RING1	0.8939	1.0132	0.8237
373	MYCBP2	1.1043	1.2241	0.8273
374	UBE2D4	-0.2176	-0.0964	0.8368
375	RNF17	-0.0774	0.0444	0.8412
376	WSB2	0.53	0.6528	0.8483
377	UBE2J2	-0.438	-0.3134	0.8599
378	SOCS4	-0.5747	-0.4487	0.8698
379	RNF125	0.4838	0.6101	0.872
380	MEFV	0.2154	0.3422	0.8756
381	RNF20	-0.2701	-0.1416	0.8875
382	FBXO18	-0.351	-0.2221	0.89
383	Wwp2	0.419	0.5481	0.8911
384	TRIM46	-0.2923	-0.1613	0.9051
385	CAND1	-1.0904	-0.9587	0.9098
386	RNF126	0.6896	0.8222	0.9154
387	TRIM50	-1.138	-1.0036	0.9282
388	DPF3	0.7164	0.8513	0.9318
389	FBXW12	0.9661	1.1032	0.9471
390	CUL3	-3.2409	-3.1026	0.9546
391	VPS41	0.6877	0.827	0.962
392	Mul1	0.4471	0.5868	0.9642
393	DCUN1D3	1.0705	1.2106	0.9672
394	RCHY1	0.4367	0.5792	0.9836
395	TRIM60	0.9556	1.0995	0.9931
396	RNF167	-0.0968	0.0477	0.9975
397	RNF149	-1.7257	-1.5804	1.0034
398	PCGF6	-0.9034	-0.757	1.0109
399	RNF128	0.9464	1.0946	1.023
400	EditR-NTC	6.8141	6.9628	1.0266
401	TRIM77	0.3646	0.5145	1.035
402	PHF20	-0.1174	0.0337	1.0428
403	Uba7	-0.2723	-0.1196	1.0542
404	LTN1	-0.0061	0.1495	1.0741
405	HUWE1	-1.828	-1.6723	1.0749
406	NEDD4	0.6713	0.8276	1.079
407	SOCS5	-0.1921	-0.0357	1.0803
408	HECW1	0.0942	0.2524	1.0928
409	DPF1	-0.0786	0.0804	1.098
410	SPSB3	-0.7072	-0.5467	1.1077
411	RFPL3	0.1206	0.2811	1.108
412	DTX3	-0.9756	-0.8134	1.1196
413	HECTD4	-0.7667	-0.6028	1.1313
414	ISL1	0.5739	0.738	1.1332
415	FBXW2	0.264	0.4296	1.1432
416	MARCH7	0.9154	1.0814	1.1463
417	CACUL1	0.3132	0.4799	1.1512
418	UBE2E1	0.8486	1.0158	1.1541
419	RNF14	-0.8123	-0.6439	1.1626
420	VPS18	-0.0174	0.1519	1.1691
421	RFWD2	-0.3393	-0.1695	1.172
422	TRIM31	0.9583	1.1282	1.1727
423	RNF139	0.3615	0.5367	1.2102
424	TRIM52	0.8202	0.9955	1.2106
425	TRAF4	0.3142	0.4912	1.2221
426	PHF19	0.2337	0.4115	1.2273
427	RNF10	0.4401	0.6183	1.2304
428	NSD1	-0.4429	-0.2646	1.2315
429	RAB40A	-1.1027	-0.9225	1.2441
430	FBXO5	-1.9457	-1.7652	1.2463
431	RC3H2	0.4374	0.6181	1.2477
432	WDR24	-0.8933	-0.7115	1.2553
433	TRIM65	-0.3847	-0.1981	1.2887
434	FBXO34	-0.5587	-0.3682	1.3154
435	FBXW10	0.6568	0.8476	1.3177
436	CBLL1	-0.4757	-0.2819	1.3384
437	UBE2V2	-0.4604	-0.2636	1.359
438	FBXL18	-0.3804	-0.1811	1.3758
439	TRAF7	0.6919	0.8914	1.3773
440	RNF208	-0.53	-0.33	1.3813
441	KMT2D	-0.2739	-0.0732	1.386
442	FBXL17	-0.2678	-0.0671	1.3863
443	UBOX5	0.8169	1.0186	1.3927
444	FBXW9	-0.1529	0.0488	1.3928
445	MDM4	0.3418	0.5436	1.3938
446	SYTL4	0.1197	0.3222	1.3977
447	TRIM27	0.4807	0.6891	1.4391
448	ASB1	0.4895	0.7062	1.4957
449	TRIM28	-0.9539	-0.7349	1.5121
450	RNF123	-0.6029	-0.3793	1.5434
451	MEX3C	0.3051	0.5353	1.5895
452	JADE1	0.5955	0.8307	1.6239
453	MIB2	-0.5352	-0.2952	1.6569
454	BRPF1	0.6705	0.9146	1.6856
455	Rnf144b	-0.6359	-0.3867	1.7208
456	TRIM62	-0.2991	-0.0453	1.7525
457	TRIM45	-0.3366	-0.0805	1.7681
458	BRCA1	-2.0342	-1.7743	1.7946
459	BIRC7	-0.3515	-0.0637	1.9874
460	CBLB	0.8421	1.1336	2.0121
461	FBXW5	0.4585	0.7504	2.0152
462	FBXL20	0.642	0.9395	2.0537
463	BARD1	-2.8809	-2.5722	2.1312
464	TRIM11	-0.968	-0.6532	2.1736
465	LPXN	-0.4686	-0.1419	2.2554
466	RFPL2	0.4045	0.7594	2.4507
467	BIRC3	0.3592	0.7748	2.8694
468	MNAT1	-0.9563	-0.5273	2.962
