# Supplementary material for: Cyclin F–EXO1 axis controls cell cycle–dependent execution of double-strand break repair
Source: Sci Adv. 2024 Aug 9;10(32):eado0636. doi: 10.1126/sciadv.ado0636 (PMC11313846; doi:10.1126/sciadv.ado0636)
Supplement: Supplementary file 2 — Tables S1 to S4 [file sciadv.ado0636_tables_s1_to_s4.zip › sciadv.ado0636_table_s3.xlsx]

## Sheet: Sheet1
												INTENSITY (log2; Median Centered; 20VN; imputation)									stats based on Intensity (log2; MedianCentered)																						iBAQ (log2; Median Centered; 20VN; imputation)
Protein IDs	Majority protein IDs	Protein names	Gene names	Mol. weight [kDa]	Score	Unique peptides	Peptides	Razor + unique peptides	Sequence coverage [%]	Unique + razor sequence coverage [%]	Unique sequence coverage [%]	1_nobiot (Int; log2;MedCent; impt)	2_nobiot (Int; log2;MedCent; impt)	3_nobiot (Int; log2;MedCent; impt)	4_ccnf (Int; log2;MedCent; impt)	5_ccnf (Int; log2;MedCent; impt)	6_ccnf (Int; log2;MedCent; impt)	7_ccnf+MLN (Int; log2;MedCent; impt)	8_ccnf+MLN (Int; log2;MedCent; impt)	9_ccnf+MLN (Int; log2;MedCent; impt)	-Log Student's T-test p-value MLN_Ctrl	Student's T-test q-value MLN_Ctrl	Student's T-test Difference MLN_Ctrl	Student's T-test Test statistic MLN_Ctrl	Unique peptides 1_nobiot	Unique peptides 2_nobiot	Unique peptides 3_nobiot	Unique peptides 4_ccnf	Unique peptides 5_ccnf	Unique peptides 6_ccnf	Unique peptides 7_ccnf+MLN	Unique peptides 8_ccnf+MLN	Unique peptides 9_ccnf+MLN	Peptides 1_nobiot	Peptides 2_nobiot	Peptides 3_nobiot	Peptides 4_ccnf	Peptides 5_ccnf	Peptides 6_ccnf	Peptides 7_ccnf+MLN	Peptides 8_ccnf+MLN	Peptides 9_ccnf+MLN	iBAQ 1_nobiot	iBAQ 2_nobiot	iBAQ 3_nobiot	iBAQ 4_ccnf	iBAQ 5_ccnf	iBAQ 6_ccnf	iBAQ 7_ccnf+MLN
P41002	P41002	Cyclin-F	CCNF	87.639	323.31	47	47	47	65.1	65.1	65.1	5.60888	5.37848	5.4299	9.4112	9.3392	9.33309	9.92207	9.28234	9.85736	0.728987	0.631542	0.326094	1.5918	16	19	20	37	40	41	41	40	40	16	19	20	37	40	41	41	40	40	4.78124	4.50708	4.62137	8.70174	8.66597	8.56494	9.28442
Q13616	Q13616	Cullin-1	CUL1	89.677	156.08	26	26	26	43.2	43.2	43.2	-2.45194	-5.63847	-3.81577	2.67423	2.991	2.64557	3.30963	3.02753	2.60453	0.379257	0.797225	0.210291	0.903012	1	1	0	13	18	16	19	18	13	1	1	0	13	18	16	19	18	13	-3.62469	-6.51607	-4.38929	1.61959	1.97259	1.53217	2.32685
P63208	P63208	S-phase kinase-associated protein 1	SKP1	18.658	323.31	14	14	14	83.4	83.4	83.4	0.282679	-4.1568	-0.914206	4.39962	4.84774	4.94625	5.77675	5.37085	5.20103	1.39711	0.352242	0.718342	2.99659	3	0	2	10	10	11	13	11	11	3	0	2	10	10	11	13	11	11	1.34256	-4.83367	0.164766	5.57766	6.06201	6.06558	7.02662
Q9UQ84	Q9UQ84	Exonuclease 1	EXO1	94.102	119.52	21	21	21	39.4	39.4	39.4	-5.90906	-5.71932	-4.51381	-4.79433	-3.55565	-5.24578	1.83443	2.15803	2.29057	3.65049	0.108	6.62626	12.6678	0	0	0	0	0	0	15	14	15	0	0	0	0	0	0	15	14	15	-6.82045	-6.60788	-5.18395	-5.33981	-3.94423	-5.9158	0.851641
P31350;Q7LG56	P31350	Ribonucleoside-diphosphate reductase subunit M2	RRM2	44.877	30.651	21	21	21	66.1	66.1	66.1	-3.55092	-5.01142	-5.61696	0.430872	0.907928	0.757515	3.59819	4.0226	3.2071	3.34969	0.135636	2.91053	10.608	0	0	0	6	6	7	14	17	14	0	0	0	6	6	7	14	17	14	-4.15605	-5.80407	-6.43979	0.345901	0.859159	0.613821	3.58499
Q9UKB1	Q9UKB1	F-box/WD repeat-containing protein 11	FBXW11	62.09	12.424	3	6	6	18.1	18.1	10	-4.46631	-6.04906	-5.50575	-4.01037	-1.49893	-1.92249	0.261513	-0.762515	-1.53566	0.897393	0.52799	1.79838	1.92425	0	0	0	0	2	2	3	1	0	0	0	0	0	2	2	5	2	1	-5.19033	-6.98229	-6.31319	-4.49144	-1.96272	-2.4812	-0.166721
Q12834	Q12834	Cell division cycle protein 20 homolog	CDC20	54.722	2.7739	2	2	2	5	5	5	-5.18231	-5.14057	-3.5919	-5.13323	-3.2794	-2.64348	-2.66366	-2.5886	-2.41268	0.68507	0.656711	1.13039	1.50611	0	0	0	0	1	1	2	1	1	0	0	0	0	1	1	2	1	1	-5.99932	-5.95071	-4.13443	-5.70656	-3.13556	-2.59454	-2.48416
Q9Y297	Q9Y297	F-box/WD repeat-containing protein 1A	BTRC	68.866	1.5534	1	4	1	9.9	2.6	2.6	-5.02267	-2.9143	-7.41239	-6.38767	-3.84129	-3.64069	-2.63385	-2.79103	-3.10544	0.929518	0.512358	1.77978	1.98874	0	0	0	1	0	1	1	1	1	0	0	0	1	0	1	3	2	2	-5.81895	-3.42285	-8.48371	-7.06406	-4.25334	-4.32874	-3.19129
Q86VP6	Q86VP6	Cullin-associated NEDD8-dissociated protein 1	CAND1	136.37	16.466	9	9	9	10	10	10	-1.27261	-3.44747	-4.01559	-2.35976	-0.223396	-1.11427	-0.489346	-1.08258	-1.65209	0.0789531	0.960903	0.157802	0.223948	5	1	1	4	7	5	7	4	4	5	1	1	4	7	5	7	4	4	-2.82154	-5.04014	-4.61677	-3.79054	-1.61796	-2.60374	-1.84832
Q86V97	Q86V97	Kelch repeat and BTB domain-containing protein 6	KBTBD6	76.137	14.073	3	7	7	15.6	15.6	7.6	-4.74266	-2.81993	-5.18817	-4.65617	-1.54833	-3.12143	0.506361	0.0436697	-0.324536	1.57529	0.288414	3.18381	3.42779	0	0	0	0	1	1	2	2	1	0	0	0	0	2	1	6	3	3	-5.50257	-3.31569	-5.95164	-5.1903	-2.09962	-3.76765	-0.00927353
Q86V81	Q86V81	THO complex subunit 4	ALYREF	26.888	70.346	9	9	9	52.9	52.9	52.9	0.0912666	-1.09822	-2.1271	0.475708	1.28394	0.0551395	0.725813	1.04954	0.417224	0.112997	0.93067	0.125931	0.311602	3	2	1	5	7	3	6	5	5	3	2	1	5	7	3	6	5	5	0.665718	-0.567444	-1.53356	1.16834	2.01277	0.689058	1.49024
Q13618	Q13618	Cullin-3	CUL3	88.929	2.013	2	2	2	3.6	3.6	3.6	-4.74612	-4.82593	-3.99867	-4.88894	-1.99233	-1.99331	-3.79814	-4.04446	-3.72746	0.390628	0.789608	-0.898489	-0.926143	0	0	0	0	1	1	0	0	0	0	0	0	0	1	1	0	0	0	-5.50648	-5.59345	-4.5975	-5.44219	-2.91557	-3.01154	-4.19422
Q9Y2K6	Q9Y2K6	Ubiquitin carboxyl-terminal hydrolase 20	USP20	102	3.6884	2	2	2	4.3	4.3	4.3	-5.64054	-3.5319	-4.58621	-5.08982	-4.97538	-0.969414	-1.835	-0.489488	-2.7213	0.594141	0.677285	1.99628	1.32896	0	0	0	0	0	1	2	1	1	0	0	0	0	0	1	2	1	1	-6.51706	-4.12411	-5.26636	-5.65958	-5.48058	-1.88565	-2.62072
Q93009	Q93009	Ubiquitin carboxyl-terminal hydrolase 7	USP7	128.3	284.18	20	20	20	30.7	30.7	30.7	1.49716	-5.00963	-6.019	6.00013	1.698	1.56632	2.49169	1.85601	1.86291	0.278044	0.853379	-1.01795	-0.691703	1	1	1	16	10	12	17	14	13	1	1	1	16	10	12	17	14	13	-0.121004	-5.80204	-6.89747	4.50003	0.234241	0.00758934	1.06348
Q8TEY7	Q8TEY7	Ubiquitin carboxyl-terminal hydrolase 33	USP33	106.73	189.93	19	19	19	35	35	35	-4.81243	-4.28698	-4.6979	3.83576	3.12626	3.84066	3.80524	3.28554	3.45395	0.110158	0.934954	-0.0859814	-0.304454	0	0	0	14	11	15	17	11	13	0	0	0	14	11	15	17	11	13	-5.5814	-4.98149	-5.39351	2.81215	2.13886	2.75837	2.85351
O94966	O94966	Ubiquitin carboxyl-terminal hydrolase 19	USP19	145.65	15.524	5	5	5	7.3	7.3	7.3	-4.02085	-5.67128	-5.86828	-0.276268	-2.79784	-3.32106	-2.0743	-2.84109	-2.49886	0.12914	0.925666	-0.339695	-0.351741	0	0	0	4	1	1	2	1	1	0	0	0	4	1	1	2	1	1	-4.68701	-6.55332	-6.72589	-1.58362	-4.06899	-4.68717	-3.30985
P45974	P45974	Ubiquitin carboxyl-terminal hydrolase 5	USP5	95.785	1.8812	2	2	2	7.5	7.5	7.5	-5.45382	-5.10455	-5.63763	-3.39016	-2.84233	-3.69264	-3.84032	-2.35469	-4.10554	0.0732927	0.963235	-0.125142	-0.208933	0	0	0	0	1	0	0	1	1	0	0	0	0	1	0	0	1	1	-6.30609	-5.90982	-6.46332	-3.82027	-3.55408	-4.22441	-4.2398
P51784	P51784	Ubiquitin carboxyl-terminal hydrolase 11	USP11	109.82	2.1892	2	2	2	4.5	4.5	4.5	-4.89666	-4.54556	-4.31798	-3.86749	-3.20118	-3.88749	-3.51175	-4.29145	-3.5741	0.156003	0.915438	-0.140374	-0.41679	0	0	0	1	1	1	1	0	1	0	0	0	1	1	1	1	0	1	-5.67657	-5.2751	-4.96102	-5.01138	-4.30887	-5.09009	-4.58379
Q70CQ3	Q70CQ3	Ubiquitin carboxyl-terminal hydrolase 30	USP30	58.502	2.658	2	2	2	6.6	6.6	6.6	-4.12915	-4.64325	-4.32772	-4.65356	-5.30678	-5.40943	-1.77391	-4.85364	-2.54743	1.01501	0.494519	2.06493	2.16264	0	0	0	0	0	0	2	0	2	0	0	0	0	0	0	2	0	2	-4.80937	-5.38603	-4.9721	-5.18748	-5.83919	-6.09402	-1.72568
Q9H211	Q9H211	DNA replication factor Cdt1	CDT1	60.39	274.58	19	19	19	50.7	50.7	50.7	-6.69752	-6.25412	-4.68733	-0.0742035	-0.586704	0.531052	4.93899	4.88166	4.7919	3.94813	0.0925714	4.91413	15.0804	0	0	0	4	3	5	15	14	16	0	0	0	4	3	5	15	14	16	-7.71132	-7.21512	-5.38149	-0.381557	-0.857846	0.164938	4.70346
Q9BUI4	Q9BUI4	DNA-directed RNA polymerase III subunit RPC3	POLR3C	60.611	3.3109	2	2	2	6.2	6.2	6.2	-3.9299	-2.69594	-5.03257	-3.09936	-3.97957	-3.56928	4.50593	4.9789	4.47927	4.96381	0	8.20411	27.1965	0	0	0	0	0	0	1	2	1	0	0	0	0	0	0	1	2	1	-4.58425	-3.1749	-5.7745	-3.50558	-4.40297	-4.09008	4.12355
Q9NR09;REV__Q96C03	Q9NR09	Baculoviral IAP repeat-containing protein 6	BIRC6	530.25	220.74	48	49	49	18.4	18.4	18.3	-3.27673	-6.08651	-5.93547	1.61285	1.50429	0.973236	4.04392	3.35887	2.97485	2.32018	0.216314	2.09575	5.66608	0	0	0	13	15	9	47	27	24	0	0	0	13	15	9	48	28	24	-3.84625	-7.0248	-6.80238	-1.42635	-1.49866	-2.12468	1.07657
Q5SWA1	Q5SWA1	Protein phosphatase 1 regulatory subunit 15B	PPP1R15B	79.151	323.31	23	23	23	50.2	50.2	50.2	0.430555	-0.987961	-2.68009	3.02435	3.07963	2.89039	4.42988	4.41361	4.53533	4.55947	0.1	1.46148	21.5203	3	1	1	12	11	11	20	16	18	3	1	1	12	11	11	20	16	18	0.0574684	-1.4047	-3.03405	2.76948	2.86096	2.57673	4.24681
P62136	P62136	Serine/threonine-protein phosphatase PP1-alpha catalytic subunit	PPP1CA	37.512	20.665	4	15	15	58.5	58.5	14.5	-0.528105	-1.10869	-3.82318	1.41058	1.83437	1.80014	2.88655	2.43936	2.33828	1.80439	0.259963	0.873036	4.0334	0	0	0	2	0	0	2	2	1	3	3	2	7	6	6	11	9	7	-0.316223	-0.940535	-3.59219	1.74064	2.20063	2.07146	3.28845
Q16637	Q16637	Survival motor neuron protein	SMN1	31.848	2.5857	2	2	2	11.6	11.6	11.6	-2.98106	-4.36885	-5.59366	-4.55786	-4.83391	-4.16576	-0.835489	-0.845614	-0.856217	4.33949	0.075	3.6734	18.941	1	0	0	0	0	0	2	1	2	1	0	0	0	0	0	2	1	2	-1.76917	-5.07445	-6.41326	-5.08391	-5.32748	-4.73964	0.56633
P51532;P51531	P51532;P51531	Transcription activator BRG1;Probable global transcription activator SNF2L2	SMARCA4;SMARCA2	184.64	17.849	7	7	7	5.8	5.8	5.8	-4.77059	-5.33749	-4.61384	-5.41699	-6.15545	-4.41656	-0.230564	-0.393086	-0.476407	3.20775	0.140923	4.96298	9.75015	0	0	1	0	1	0	4	3	3	0	0	1	0	1	0	4	3	3	-5.53413	-6.17431	-5.29782	-6.01363	-6.75757	-5.01277	-1.61298
Q9NRZ9	Q9NRZ9	Lymphoid-specific helicase	HELLS	97.073	323.31	59	59	59	67.9	67.9	67.9	0.203201	-0.624403	-4.57315	5.9879	5.81303	5.91711	6.87009	6.92411	6.7934	3.94942	0.108	0.956519	15.0918	5	3	0	37	34	35	49	47	44	5	3	0	37	34	35	49	47	44	-0.772558	-1.64387	-5.2515	5.13034	4.99165	5.0008	6.08437
Q92769	Q92769	Histone deacetylase 2	HDAC2	55.364	22.665	4	10	10	23.6	23.6	12.5	-4.32584	-3.20519	-4.82222	0.948486	0.174326	0.903721	1.72722	1.88032	1.87227	1.9656	0.268156	1.15109	4.4998	0	0	0	3	2	3	4	3	2	0	0	0	6	5	7	7	7	8	-5.03161	-3.75315	-5.53504	1.05611	0.318192	0.952692	1.90669
O15379	O15379	Histone deacetylase 3	HDAC3	48.847	23.368	4	5	4	17.5	15.7	15.7	-5.84428	-6.42537	-5.29659	-4.23687	-5.8756	-3.30766	-0.348473	-0.782043	-1.41026	1.9553	0.256099	3.62645	4.4689	0	0	0	1	0	1	4	3	2	0	0	0	1	0	1	4	3	3	-6.74727	-7.40957	-6.07507	-4.26047	-6.45473	-3.38999	-0.300266
Q9BX63	Q9BX63	Fanconi anemia group J protein	BRIP1	140.87	13.256	11	11	11	12.2	12.2	12.2	-2.70016	-4.61347	-4.52572	-0.956669	-1.22993	-2.03131	0.39846	-0.164941	0.421481	1.90817	0.252989	1.6243	4.32949	0	0	0	3	2	3	7	6	6	0	0	0	3	2	3	7	6	6	-3.19479	-5.35221	-5.1975	-2.7047	-2.94164	-3.83797	-1.27768
O15164	O15164	Transcription intermediary factor 1-alpha	TRIM24	116.83	4.4012	5	6	6	8.5	8.5	7.4	-3.95237	-3.43679	-3.78402	-2.61376	-5.09774	-4.19719	-0.501722	-1.26918	-0.744012	1.83425	0.259604	3.13126	4.1171	0	0	0	0	0	0	2	3	3	0	0	0	0	0	0	3	3	3	-4.60964	-4.01612	-4.35315	-2.98009	-5.61298	-4.77388	-1.68483
O00716;Q14209	O00716	Transcription factor E2F3	E2F3	49.161	9.0455	7	7	7	18.3	18.3	18.3	-4.69702	-4.24718	-6.42502	-4.81188	-2.81054	-5.54636	0.226383	0.0406485	-1.72838	1.71774	0.270967	3.90248	3.79694	0	0	0	0	1	0	4	4	1	0	0	0	0	1	0	4	4	1	-5.451	-4.93629	-7.35969	-5.3588	-2.0817	-6.24314	0.99081
Q9ULM3	Q9ULM3	YEATS domain-containing protein 2	YEATS2	150.78	218.67	38	38	38	47.5	47.5	47.5	-5.92987	-5.13292	-5.14903	2.75915	2.28158	2.51601	4.05561	4.13842	3.86187	3.13764	0.147429	1.49972	9.35075	0	0	0	14	11	16	31	24	27	0	0	0	14	11	16	31	24	27	-6.84397	-5.94203	-5.90709	1.06933	0.627975	0.767481	2.43759
Q9UPZ3	Q9UPZ3	Hermansky-Pudlak syndrome 5 protein	HPS5	127.45	3.7657	2	2	2	2.9	2.9	2.9	-3.60293	-4.38955	-4.21535	-4.53759	-4.40826	-4.56503	-2.44828	-1.60181	-2.25538	3.11309	0.129	2.4018	9.21451	0	0	0	0	0	0	1	1	1	0	0	0	0	0	0	1	1	1	-4.21481	-5.09795	-4.84418	-5.06198	-4.86687	-5.17445	-3.73446
Q6MZP7	Q6MZP7	Protein lin-54 homolog	LIN54	79.493	11.956	3	3	3	8.8	8.8	8.8	-4.24664	-5.01753	-4.50416	-4.75061	-4.45784	-5.00025	-0.225849	-0.934863	-1.64481	3.01085	0.10781	3.80106	8.66663	0	0	0	0	0	0	3	2	1	0	0	0	0	0	0	3	2	1	-4.94213	-5.81101	-5.17297	-5.2925	-4.92052	-5.64842	-0.6984
Q9BPU6	Q9BPU6	Dihydropyrimidinase-related protein 5	DPYSL5	61.421	11.405	4	4	4	13.3	13.3	13.3	-5.22575	-5.1363	-4.35653	-5.3518	-4.68069	-5.48987	0.0772495	-0.0674238	-1.43739	3.00673	0.102909	4.69826	8.64523	0	0	0	0	1	0	3	2	2	0	0	0	0	1	0	3	2	2	-6.0484	-5.94587	-5.0049	-5.94308	-5.16168	-6.18162	-0.158318
Q6W2J9	Q6W2J9	BCL-6 corepressor	BCOR	192.19	5.9394	5	5	5	6.5	6.5	6.5	-3.34637	-5.00562	-4.48252	-4.53243	-4.46852	-4.59651	-0.365627	-1.47597	-1.5991	2.99668	0.0984348	3.38558	8.59314	0	0	0	0	0	0	3	2	3	0	0	0	0	0	0	3	2	3	-3.92494	-5.79748	-5.14833	-5.05639	-4.93208	-5.20873	-2.15137
Q99741	Q99741	Cell division control protein 6 homolog	CDC6	62.72	322.05	15	15	15	37	37	37	-6.38277	-5.52538	-5.82506	0.668728	0.0309982	0.478493	2.72957	2.4515	2.14512	2.89601	0.127667	2.04933	8.08693	0	0	0	5	3	4	12	10	11	0	0	0	5	3	4	12	10	11	-7.35569	-6.38766	-6.67668	0.413773	-0.187724	0.164799	2.54652
Q8IX01	Q8IX01	SURP and G-patch domain-containing protein 2	SUGP2	120.21	237.62	29	29	29	42.3	42.3	42.3	-4.55423	-4.69734	-5.28723	1.98523	2.42637	2.2073	3.52276	3.28291	3.58799	2.87537	0.129846	1.25825	7.98658	1	0	0	15	18	14	23	20	24	1	0	0	15	18	14	23	20	24	-5.72698	-5.44744	-6.06442	0.930613	1.408	1.09396	2.54001
Q7LBC6	Q7LBC6	Lysine-specific demethylase 3B	KDM3B	191.58	9.5521	8	8	8	7.2	7.2	7.2	-4.57089	-5.32707	-3.81112	-4.42448	-3.85178	-4.28594	-0.713436	-1.66821	-1.64111	2.86743	0.120571	2.84648	7.94825	0	0	0	0	0	0	6	2	3	0	0	0	0	0	0	6	2	3	-5.30849	-6.16248	-4.384	-4.93957	-4.26469	-4.87052	-2.40839
Q5VZL5	Q5VZL5	Zinc finger MYM-type protein 4	ZMYM4	172.79	20.75	7	7	7	9	9	9	-5.99328	-4.40086	-5.16007	-1.36032	-1.38606	-1.23152	0.636473	0.0568895	0.0543127	2.85699	0.116414	1.57519	7.89811	0	0	0	2	2	2	6	4	5	0	0	0	2	2	2	6	4	5	-6.91562	-5.11079	-5.91966	-3.0101	-2.99963	-2.93999	-0.941477
Q9UKL0	Q9UKL0	REST corepressor 1	RCOR1	53.327	7.8144	3	6	6	17.5	17.5	9.1	-3.81559	-2.49716	-5.49654	-4.21656	-6.00136	-4.48123	-0.0216045	-0.657203	-0.732764	2.74566	0.12425	4.42919	7.38096	0	0	0	0	0	0	2	3	1	0	0	0	0	0	1	5	4	3	-4.4551	-2.9492	-6.30269	-4.71457	-6.59082	-5.0832	-0.0347443
O75496	O75496	Geminin	GMNN	23.565	114.46	12	12	12	56.5	56.5	56.5	-3.74149	-3.45767	-5.12013	-0.600027	-1.90129	0.498167	5.41447	4.75658	4.35794	2.71911	0.130545	5.51071	7.26217	0	0	0	2	1	3	9	9	8	0	0	0	2	1	3	9	9	8	-4.37137	-4.03983	-5.87418	1.09254	-0.172456	2.13207	7.17892
Q9NZ45	Q9NZ45	CDGSH iron-sulfur domain-containing protein 1	CISD1	12.199	6.2203	3	3	3	40.7	40.7	40.7	-4.78895	-4.45144	-3.12607	0.186348	0.000442505	-0.160265	1.71078	1.12986	1.41054	2.70702	0.134118	1.40822	7.20865	0	0	0	2	2	1	3	3	2	0	0	0	2	2	1	3	3	2	-5.55488	-5.16823	-3.60413	2.10136	1.95166	1.69608	3.69759
Q96DI7	Q96DI7	U5 small nuclear ribonucleoprotein 40 kDa protein	SNRNP40	39.31	13.463	4	4	4	22.1	22.1	22.1	-4.36367	-5.84642	-4.62229	-2.56339	-2.45314	-2.05729	0.0252819	-0.692466	-0.60727	2.67423	0.145111	1.93312	7.06521	1	0	0	1	1	1	3	2	2	1	0	0	1	1	1	3	2	2	-5.07435	-6.75219	-5.30744	-2.15085	-2.00441	-1.70351	0.509613
Q9GZR7	Q9GZR7	ATP-dependent RNA helicase DDX24	DDX24	96.331	28.934	12	12	12	20.3	20.3	20.3	-4.12083	-4.33455	-3.90112	-0.106302	-0.800671	-0.784159	1.68403	1.34617	1.11868	2.63874	0.144541	1.94667	6.91276	1	1	1	5	4	3	12	9	9	1	1	1	5	4	3	12	9	9	-5.16528	-5.42265	-4.92646	-1.0326	-1.69076	-1.76923	0.829569
Q8IYH5	Q8IYH5	ZZ-type zinc finger-containing protein 3	ZZZ3	102.02	49.758	16	16	16	28.5	28.5	28.5	-4.07231	-6.50756	-4.10945	0.784313	0.803862	0.151447	2.99729	2.36693	2.33639	2.54895	0.1755	1.98699	6.53981	0	0	0	3	5	4	15	10	11	0	0	0	3	5	4	15	10	11	-4.74515	-7.5029	-4.72362	-0.00109291	0.0546637	-0.692692	2.28368
Q9Y2X9	Q9Y2X9	Zinc finger protein 281	ZNF281	96.914	141.25	13	13	13	28.3	28.3	28.3	-4.32745	-4.48102	-5.29201	1.4441	1.50326	1.5148	3.06271	2.57868	2.4532	2.53197	0.176488	1.21081	6.47127	0	0	0	7	8	6	13	9	9	0	0	0	7	8	6	13	9	9	-5.03343	-5.20182	-6.06985	1.13673	1.23211	1.14872	2.82713
O94776	O94776	Metastasis-associated protein MTA2	MTA2	75.022	11.172	6	7	7	16	16	14.1	-2.88081	-5.01367	-4.15501	-1.9057	-3.09278	-2.67121	0.468094	-0.175004	-0.155696	2.51419	0.174857	2.60236	6.40017	0	0	0	1	2	1	4	4	4	0	0	0	1	2	2	5	4	5	-3.39891	-5.80663	-4.77549	-2.7277	-3.8785	-3.55187	-0.28199
Q9UH99	Q9UH99	SUN domain-containing protein 2	SUN2	80.31	45.802	14	14	14	37.5	37.5	37.5	-3.88843	-4.99101	-4.17867	0.208637	1.05311	0.951975	2.34171	2.60717	2.41203	2.45687	0.182636	1.71573	6.17546	0	0	1	4	5	5	10	12	10	0	0	1	4	5	5	10	12	10	-4.5374	-5.78089	-4.7778	-0.291372	0.589295	0.393185	1.91347
P53350	P53350	Serine/threonine-protein kinase PLK1	PLK1	68.254	26.84	6	6	6	20.2	20.2	20.2	-4.69669	-4.17274	-3.95258	-2.47712	-1.30906	-1.35662	0.90098	0.828986	0.411002	2.38575	0.213391	2.42792	5.90587	0	0	0	1	3	2	5	4	4	0	0	0	1	3	2	5	4	4	-5.45062	-4.85177	-4.54504	-3.06465	-1.86029	-2.00279	0.385294
Q9BZK7;O60907;Q9BQ87	Q9BZK7;O60907	F-box-like/WD repeat-containing protein TBL1XR1;F-box-like/WD repeat-containing protein TBL1X	TBL1XR1;TBL1X	55.594	12.687	6	6	6	20.2	20.2	20.2	-5.60666	-6.12535	-4.4786	-1.65556	-1.05451	-1.86798	1.08172	0.394835	0.239839	2.38545	0.208851	2.09815	5.90475	0	0	0	1	1	1	5	5	3	0	0	0	1	1	1	5	5	3	-6.47878	-7.06891	-5.14387	-1.54789	-0.910621	-1.81907	1.2612
Q9UBD5	Q9UBD5	Origin recognition complex subunit 3	ORC3	82.253	14.013	6	6	6	10	10	10	-2.05962	-5.37601	-6.54803	-3.77815	-3.09987	-3.44139	0.320776	-0.733388	-1.22935	2.36177	0.212917	2.89248	5.81722	0	0	0	1	1	1	6	4	4	0	0	0	1	1	1	6	4	4	-2.47106	-6.21805	-7.49972	-4.56355	-3.84908	-4.28554	-0.392794
Q8N163	Q8N163	Cell cycle and apoptosis regulator protein 2	CCAR2	102.9	63.897	12	12	12	23.8	23.8	23.8	-4.0367	-2.44121	-4.20237	1.00145	0.997261	1.10701	2.24869	2.27543	1.71757	2.31432	0.219	1.04532	5.64504	0	1	0	7	6	7	10	11	9	0	1	0	7	6	7	10	11	9	-4.70492	-3.65768	-4.8294	-0.053196	-0.0211172	-0.00633812	1.26591
Q9P0U3	Q9P0U3	Sentrin-specific protease 1	SENP1	73.48	37.83	17	17	17	36.3	36.3	36.3	1.978	-4.39657	-5.6943	1.40653	1.40286	1.04676	2.79977	3.22195	2.36541	2.27372	0.221527	1.51033	5.50104	1	0	0	6	6	4	12	14	10	1	0	0	6	6	4	12	14	10	1.35983	-5.10592	-6.52783	0.906527	0.939042	0.487984	2.37158
O75643	O75643	U5 small nuclear ribonucleoprotein 200 kDa helicase	SNRNP200	244.5	267.72	38	38	38	29.8	29.8	29.8	-0.507156	-3.48107	-3.54424	1.80663	1.83612	1.3778	3.06075	2.56481	2.78488	2.26773	0.219857	1.12997	5.48003	5	0	1	15	19	12	27	22	22	5	0	1	15	19	12	27	22	22	-2.9455	-4.0664	-5.96353	-0.513577	-0.447862	-1.00113	0.81238
Q9ULK4	Q9ULK4	Mediator of RNA polymerase II transcription subunit 23	MED23	156.47	63.795	24	24	24	27.6	27.6	27.6	-4.02939	-4.28149	-4.45789	0.743357	0.965351	0.816927	2.70754	2.24323	1.81723	2.22475	0.222915	1.41412	5.33131	0	0	0	5	7	7	19	16	12	0	0	0	5	7	7	19	16	12	-4.69666	-4.97526	-5.12028	-0.885954	-0.62773	-0.871115	1.15007
Q15542	Q15542	Transcription initiation factor TFIID subunit 5	TAF5	86.829	5.3841	5	5	5	8.6	8.6	8.6	-5.26182	-0.663664	-5.408	-5.84737	-4.72966	-4.41606	-1.81887	-2.68384	-1.35026	2.19062	0.220194	3.04671	5.21548	0	1	0	0	0	1	3	2	3	0	1	0	0	0	1	3	2	3	-6.08916	-1.36992	-6.2019	-6.47937	-5.21467	-5.01918	-2.29143
Q5TKA1	Q5TKA1	Protein lin-9 homolog	LIN9	61.945	40.691	10	10	10	33.8	33.8	33.8	-4.04774	-4.58756	-4.96141	-2.57911	-2.7175	-4.67743	1.47637	0.648343	0.0513258	2.15701	0.230476	4.05003	5.10341	0	0	0	2	2	1	9	6	5	0	0	0	2	2	1	9	6	5	-4.7174	-5.32279	-5.6935	-2.723	-2.82511	-4.88001	1.40434
Q5JTH9	Q5JTH9	RRP12-like protein	RRP12	143.7	46.285	19	19	19	21.7	21.7	21.7	-1.88991	-0.69413	-2.93772	0.541203	0.999945	0.69626	2.13558	1.89231	1.54256	2.15088	0.228185	1.11101	5.08315	2	5	1	8	10	8	15	9	9	2	5	1	8	10	8	15	9	9	-3.55252	-2.40041	-4.58121	-1.00323	-0.508258	-0.906858	0.662943
Q9UMZ2	Q9UMZ2	Synergin gamma	SYNRG	140.65	59.535	21	21	21	28.7	28.7	28.7	-5.52456	-4.9419	-4.39504	0.779675	0.329182	0.805593	2.31323	2.11124	1.51484	2.03224	0.256056	1.34162	4.70348	0	0	0	4	7	4	15	11	10	0	0	0	4	7	4	15	11	10	-6.38602	-5.72513	-5.04874	-0.47525	-0.889493	-0.508049	1.13015
Q5BJH7	Q5BJH7	Protein YIF1B	YIF1B	34.435	4.1353	2	2	2	16.2	16.2	16.2	-4.26732	-5.71533	-4.60228	-3.86466	-3.50157	-5.09789	-2.00633	-1.09003	-1.73934	1.99414	0.264274	2.54281	4.5862	0	0	0	0	0	0	1	1	1	0	0	0	0	0	0	1	1	1	-4.9655	-6.60335	-5.28466	-4.33375	-3.88571	-5.75474	-0.434563
Q96A19	Q96A19	Coiled-coil domain-containing protein 102A	CCDC102A	62.595	3.4979	4	4	4	11.5	11.5	11.5	-5.29166	-5.39777	-4.0761	-5.11363	-5.52729	-4.19161	-0.804615	-1.80178	-2.79685	1.9676	0.270053	3.1431	4.50581	0	0	0	0	0	0	4	2	1	0	0	0	0	0	0	4	2	1	-6.12287	-6.24276	-4.68565	-5.68534	-6.07782	-4.7678	-0.817774
Q6P5Z2	Q6P5Z2	Serine/threonine-protein kinase N3	PKN3	99.419	27.249	9	10	9	17.5	16.6	16.6	-3.86047	-4.12023	-5.10577	0.0559425	0.129059	-0.15729	1.77575	0.912841	1.08326	1.96488	0.264718	1.24805	4.49762	0	0	0	4	6	4	8	6	6	0	0	0	4	7	5	8	6	7	-4.5058	-4.79215	-5.85783	-0.765989	-0.656667	-1.03797	1.02568
O60266	O60266	Adenylate cyclase type 3	ADCY3	128.96	9.6586	5	5	5	7.1	7.1	7.1	-5.72597	-5.64984	-6.38722	-2.93326	-1.82639	-3.34334	-0.340893	-0.364167	-0.944196	1.91632	0.262353	2.15125	4.35337	0	0	0	1	2	1	4	5	2	0	0	0	1	2	1	4	5	2	-6.61359	-6.52897	-7.31665	-3.95686	-2.81379	-4.42563	-1.29264
Q15029	Q15029	116 kDa U5 small nuclear ribonucleoprotein component	EFTUD2	109.43	323.31	28	28	28	45.5	45.5	45.5	0.723776	-1.37779	-3.63168	2.26007	1.93159	1.54505	3.39915	2.92925	2.86953	1.91096	0.254636	1.15374	4.33764	7	2	1	15	13	12	23	19	17	7	2	1	15	13	12	23	19	17	-0.59482	-2.7401	-4.93127	1.05953	0.767379	0.28582	2.2705
O75400	O75400	Pre-mRNA-processing factor 40 homolog A	PRPF40A	108.8	48.803	7	7	7	9.8	9.8	9.8	-0.210894	-0.406044	-1.07047	-1.96403	-1.75012	-1.58472	-0.263632	-1.07964	-0.564673	1.90108	0.247429	1.13031	4.30879	2	4	2	1	2	1	2	2	2	2	4	2	1	2	1	2	2	2	-0.916548	-1.15536	-1.75701	-2.55153	-2.30137	-2.2309	-0.779366
O95983	O95983	Methyl-CpG-binding domain protein 3	MBD3	32.844	6.8138	4	4	4	16.8	16.8	16.8	-4.9275	-5.74746	-5.37038	-1.87541	-3.03067	-2.15676	-0.611206	-1.0079	-0.714934	1.89419	0.247304	1.57627	4.28874	0	0	0	2	1	1	4	3	4	0	0	0	2	1	1	4	3	4	-5.71141	-6.63982	-6.15908	-1.37544	-2.4945	-1.71549	-0.0394001
P51610	P51610	Host cell factor 1;HCF N-terminal chain 1;HCF N-terminal chain 2;HCF N-terminal chain 3;HCF N-terminal chain 4;HCF N-terminal chain 5;HCF N-terminal chain 6;HCF C-terminal chain 1;HCF C-terminal chain 2;HCF C-terminal chain 3;HCF C-terminal chain 4;HCF C-terminal chain 5;HCF C-terminal chain 6	HCFC1	208.73	43.683	18	18	18	15.5	15.5	15.5	-2.56734	-5.7763	-4.95341	0.496202	1.10698	1.43673	2.08529	2.27631	2.45727	1.88419	0.251183	1.25965	4.25978	0	0	0	7	7	6	13	12	11	0	0	0	7	7	6	13	12	11	-3.04472	-6.67257	-5.68439	-0.934566	-0.28756	-0.0527363	0.726364
O43592	O43592	Exportin-T	XPOT	109.96	3.1857	3	3	3	4.9	4.9	4.9	-5.42182	-3.62995	-3.21455	-4.84286	-4.91558	-5.38233	-2.52102	-2.31165	-3.8605	1.85756	0.262105	2.1492	4.18327	0	0	0	0	0	0	1	1	1	0	0	0	0	0	0	1	1	1	-6.26994	-4.23544	-3.70486	-5.39233	-5.41586	-6.0645	-3.37547
Q9ULR0	Q9ULR0	Pre-mRNA-splicing factor ISY1 homolog	ISY1	32.992	15.435	9	9	9	33.3	33.3	33.3	-4.01245	-4.73874	-3.58435	-0.00745201	-0.17849	0.877447	1.80713	1.46582	1.71035	1.85484	0.259375	1.4306	4.1755	0	0	0	5	3	5	7	7	8	0	0	0	5	3	5	7	7	8	-4.67752	-5.49445	-4.12584	0.685131	0.550336	1.51134	2.57159
P40692	P40692	DNA mismatch repair protein Mlh1	MLH1	84.6	24.019	8	8	8	21.6	21.6	21.6	-4.26563	-5.4147	-4.75293	-5.38708	-3.57729	-4.65992	1.22399	-1.14969	-1.42205	1.83822	0.264204	4.09218	4.12831	0	0	0	0	1	0	8	2	1	0	0	0	0	1	0	8	2	1	-4.96359	-6.26198	-5.45617	-5.98126	-4.68495	-5.27779	0.15196
Q99550	Q99550	M-phase phosphoprotein 9	MPHOSPH9	133.02	190.76	21	21	21	30.5	30.5	30.5	-4.69172	-3.7014	-5.26547	0.97378	0.80253	0.724096	2.49674	2.13797	1.51767	1.83599	0.26124	1.21733	4.12201	0	0	0	7	7	4	19	12	11	0	0	0	7	7	4	19	12	11	-5.44502	-4.31658	-6.03964	-0.359148	-0.494174	-0.667509	1.23564
O60306	O60306	Intron-binding protein aquarius	AQR	171.29	73.968	25	25	25	28.6	28.6	28.6	-3.04723	-4.65435	-5.43555	1.13423	1.1577	1.67656	2.79783	2.11523	2.34833	1.83038	0.253346	1.09763	4.10619	0	0	0	10	10	9	21	13	14	0	0	0	10	10	9	21	13	14	-3.58694	-5.39863	-6.23326	-0.388163	-0.328483	0.0954437	1.34727
Q09028	Q09028	Histone-binding protein RBBP4	RBBP4	47.655	18.763	7	7	7	39.8	39.8	39.8	-4.67185	-4.55099	-5.40042	0.894381	0.935785	0.0927906	1.95469	2.15475	1.63503	1.81586	0.25821	1.27384	4.06541	0	0	0	3	5	2	6	6	6	0	0	0	3	5	2	6	6	6	-5.42256	-5.28127	-6.19328	1.6939	1.77155	0.833624	2.82608
Q92859	Q92859	Neogenin	NEO1	160.01	48.233	12	12	12	13.5	13.5	13.5	-4.90545	-3.96759	-5.52294	-0.845547	-0.0472412	-0.246284	0.533319	1.04642	0.683881	1.78932	0.264593	1.13423	3.99158	0	0	0	5	4	4	7	8	7	0	0	0	5	4	4	7	8	7	-5.6865	-4.61882	-6.33275	-2.22817	-1.39373	-1.68764	-0.777525
O75528	O75528	Transcriptional adapter 3	TADA3	48.902	4.1991	5	5	5	20.8	20.8	20.8	-5.20649	-4.67068	-4.83676	-2.90924	-2.45799	-5.36469	0.357124	-0.356778	0.469943	1.78315	0.263156	3.73407	3.97456	0	0	0	0	1	0	4	3	4	0	0	0	0	1	0	4	3	4	-6.02664	-5.41717	-5.5516	-3.29984	-2.24369	-6.04529	0.606991
O15042	O15042	U2 snRNP-associated SURP motif-containing protein	U2SURP	118.29	21.316	12	12	12	19.3	19.3	19.3	-5.56704	-4.17914	-3.56998	-1.00085	-1.13039	-2.82065	0.983791	1.0671	0.393493	1.77605	0.259279	2.46542	3.955	0	0	0	3	3	1	10	7	5	0	0	0	3	3	1	10	7	5	-6.43402	-4.85903	-4.10949	-1.74882	-1.84215	-3.62734	0.30768
Q6NUM9	Q6NUM9	All-trans-retinol 13,14-reductase	RETSAT	66.819	70.83	11	11	11	31.3	31.3	31.3	-6.65628	-4.04961	-5.40863	0.205601	-0.0372257	0.0706596	1.64273	0.75455	1.03752	1.7661	0.260071	1.06526	3.92772	0	0	0	6	5	5	10	6	9	0	0	0	6	5	5	10	6	9	-7.66472	-4.71197	-6.20262	-0.201326	-0.407929	-0.394983	1.30761
Q9UKF6	Q9UKF6	Cleavage and polyadenylation specificity factor subunit 3	CPSF3	77.485	2.1004	3	3	3	5.3	5.3	5.3	-6.05569	-4.1554	-5.53095	-3.25503	-4.72147	-5.03153	-1.75388	-2.27984	-2.28108	1.74792	0.26269	2.23108	3.87824	0	0	0	0	0	0	2	1	1	0	0	0	0	0	0	2	1	1	-6.98614	-4.83209	-6.34187	-3.67405	-5.20581	-5.68248	-2.26958
P35222	P35222	Catenin beta-1	CTNNB1	85.496	5.5452	3	5	3	11.8	8.6	8.6	2.66999	3.2925	-5.3038	-4.21008	-4.20254	-3.63215	0.545568	-1.27289	-2.08833	1.73281	0.268444	3.07637	3.83738	1	1	0	0	0	0	2	1	1	1	1	0	0	0	0	4	1	2	1.69427	2.27305	-6.08327	-4.70756	-4.64426	-4.15854	-0.240162
P62314	P62314	Small nuclear ribonucleoprotein Sm D1	SNRPD1	13.281	6.151	4	4	4	54.6	54.6	54.6	0.342993	-0.648026	-4.03391	-1.31698	-0.29821	-1.69946	0.774719	0.280126	0.744273	1.7215	0.270084	1.70459	3.807	2	2	0	1	2	1	2	3	2	2	2	0	1	2	1	2	3	2	2.72477	1.69007	-4.63762	1.18299	2.238	0.741779	3.34655
Q02241	Q02241	Kinesin-like protein KIF23	KIF23	110.06	16.588	4	4	4	9	9	9	-4.81454	-5.04982	-3.96116	-1.64458	-2.55079	-3.14955	-0.256027	-0.223763	-1.0646	1.69698	0.27548	1.93351	3.74168	0	0	0	2	1	1	4	2	2	0	0	0	2	1	1	4	2	2	-5.58378	-5.84767	-4.5548	-2.78846	-3.65845	-4.35214	-1.32809
Q14186	Q14186	Transcription factor Dp-1	TFDP1	45.07	283.98	6	7	7	31.5	31.5	27.6	-5.13183	-5.24073	-2.97935	-1.38983	-1.46751	-2.02256	1.22193	1.09795	-0.524804	1.69154	0.274871	2.22499	3.72728	0	0	0	1	1	1	4	5	2	0	0	0	2	2	1	5	6	3	-5.94229	-6.06445	-3.43711	-0.590298	-0.631738	-1.28176	2.09328
Q7L014	Q7L014	Probable ATP-dependent RNA helicase DDX46	DDX46	117.36	21.365	12	12	12	13.8	13.8	13.8	-4.27549	-6.62666	-4.72132	-0.777781	-2.84777	-2.03618	1.96255	0.355618	0.613484	1.66783	0.283365	2.86446	3.66493	0	1	0	4	2	3	12	6	6	0	1	0	4	2	3	12	6	6	-4.97473	-7.63813	-5.42018	-2.05917	-4.09293	-3.37629	0.752951
Q8IWI9	Q8IWI9	MAX gene-associated protein	MGA	336.16	114.27	17	17	17	10	10	10	-6.09334	-5.13845	-6.0281	-1.07567	-1.66916	-3.11699	1.52962	0.888175	-0.0237436	1.65944	0.280279	2.75196	3.64303	0	0	0	3	3	2	14	8	5	0	0	0	3	3	2	14	8	5	-7.02867	-5.94831	-6.90782	-3.73558	-4.29282	-5.83566	-1.05842
Q9H8E8	Q9H8E8	Cysteine-rich protein 2-binding protein	CSRP2BP	88.843	13.066	9	9	9	17	17	17	-5.75095	-3.12822	-6.15022	0.496674	-0.695351	0.625532	2.00371	1.44888	1.94825	1.65678	0.281815	1.65799	3.63611	0	0	0	5	2	3	8	5	7	0	0	0	5	2	3	8	5	7	-6.64181	-3.66574	-7.04685	-0.17326	-1.32909	-0.10313	1.40556
P14923	P14923	Junction plakoglobin	JUP	81.744	9.8248	5	7	7	15.2	15.2	11.8	0.103519	-0.445827	-2.25053	-3.36505	-3.43441	-5.14059	-1.66504	-2.15032	-1.49593	1.64493	0.286107	2.20959	3.60536	5	2	0	1	0	0	0	1	1	5	2	0	1	0	0	2	1	2	-0.94092	-1.53395	-2.60741	-4.2913	-3.81303	-5.80125	-2.5195
P33993	P33993	DNA replication licensing factor MCM7	MCM7	81.307	25.508	18	18	18	37.4	37.4	37.4	-0.038065	-0.541134	-1.62479	1.14342	1.89153	1.29312	3.31824	2.64036	2.31513	1.61205	0.291585	1.31522	3.52084	6	4	1	7	10	9	16	13	11	6	4	1	7	10	9	16	13	11	-0.941683	-1.48839	-2.50925	0.358006	1.14232	0.448952	2.60466
Q9UBL3	Q9UBL3	Set1/Ash2 histone methyltransferase complex subunit ASH2	ASH2L	68.722	2.9411	3	3	3	6.5	6.5	6.5	-5.29657	-3.92182	-5.08968	-4.23656	-2.79332	-2.93636	-1.34142	-1.83331	-1.71764	1.60588	0.291095	1.69129	3.50512	0	0	0	0	1	1	2	2	2	0	0	0	0	1	1	2	2	2	-6.12842	-4.56686	-5.83952	-4.73622	-3.06455	-3.30243	-1.57701
O94906	O94906	Pre-mRNA-processing factor 6	PRPF6	106.92	10.484	10	10	10	13.7	13.7	13.7	-4.2939	-5.38835	-3.40472	-0.894466	-3.37275	-2.87433	0.215307	0.542691	0.0630598	1.58304	0.287524	2.6542	3.44728	0	0	0	3	1	1	6	7	5	0	0	0	3	1	1	6	7	5	-4.99553	-6.23206	-3.92135	-2.20189	-3.74631	-4.24043	-1.02024
Q9NS73	Q9NS73	MAP3K12-binding inhibitory protein 1	MBIP	39.281	83.122	10	10	10	40.7	40.7	40.7	-3.35636	-0.880508	-5.24391	-2.03508	-1.01399	-3.72081	0.839367	-0.00951481	0.946807	1.55245	0.300243	2.84885	3.37071	0	1	0	1	1	1	6	4	6	0	1	0	1	1	1	6	4	6	-3.93622	-0.864347	-6.0151	-1.85704	-0.799752	-4.25509	1.08923
P38398	P38398	Breast cancer type 1 susceptibility protein	BRCA1	207.72	19.924	8	8	8	6.7	6.7	6.7	-4.8089	-4.61096	-5.02442	-2.66668	-1.70426	-5.00771	0.748667	0.235637	-0.121001	1.55241	0.298228	3.41398	3.37061	0	0	0	1	2	0	7	4	5	0	0	0	1	2	0	7	4	5	-5.57741	-5.34936	-5.76523	-4.65856	-3.65991	-5.65654	-1.1714
Q8N7H5	Q8N7H5	RNA polymerase II-associated factor 1 homolog	PAF1	59.975	5.2748	5	5	5	14.9	14.9	14.9	-3.60183	-3.9191	-5.13182	-4.29226	-4.63773	-2.76768	-2.16663	-1.90645	-1.54893	1.55037	0.295099	2.02522	3.36554	0	0	0	1	0	1	2	2	4	0	0	0	1	0	1	2	2	4	-4.21358	-4.56377	-5.88749	-4.65026	-5.11519	-3.18434	-2.45279
Q14839;Q8TDI0	Q14839	Chromodomain-helicase-DNA-binding protein 4	CHD4	218	61.123	11	14	14	12.7	12.7	10.3	-5.50854	-4.86805	-4.48212	-1.50583	-0.133177	-2.10126	1.1202	0.764655	0.472112	1.53212	0.312211	2.03241	3.32037	0	0	0	2	3	2	9	6	5	0	0	0	2	4	2	11	6	5	-6.36792	-5.64128	-5.14787	-3.4488	-2.03992	-4.10294	-0.750896
Q7KZF4	Q7KZF4	Staphylococcal nuclease domain-containing protein 1	SND1	102	6.3098	3	3	3	6.7	6.7	6.7	-5.34466	-6.28677	-4.71648	-4.22969	-4.06445	-5.28603	-2.29093	-2.80385	-0.450343	1.52565	0.315584	2.67835	3.30444	0	0	0	0	0	0	2	1	3	0	0	0	0	0	0	2	1	3	-6.18276	-7.2522	-5.41467	-4.72878	-4.49482	-5.95963	-3.36303
P09661	P09661	U2 small nuclear ribonucleoprotein A	SNRPA1	28.415	13.427	4	4	4	27.8	27.8	27.8	-3.90593	-5.26679	-3.38383	-5.47679	-2.67005	-4.0998	-1.36375	-0.628303	-1.71785	1.50961	0.319465	2.84558	3.26512	0	0	0	0	1	0	2	1	2	0	0	0	0	1	0	2	1	2	-4.55716	-6.09403	-3.89757	-6.07835	-1.45579	-4.66781	-0.113884
P51617	P51617	Interleukin-1 receptor-associated kinase 1	IRAK1	76.536	2.7334	2	2	2	4.8	4.8	4.8	-6.06332	-5.09483	-4.41293	-4.93132	-5.99088	-6.2539	-4.44365	-4.02111	-3.00492	1.49734	0.323975	1.90214	3.23524	0	0	0	0	0	0	1	0	1	0	0	0	0	0	0	1	0	1	-6.99476	-5.89878	-5.06911	-5.48806	-6.57948	-7.01365	-4.5723
P00167	P00167	Cytochrome b5	CYB5A	15.33	3.8984	2	2	2	26.1	26.1	26.1	-5.41914	-5.13357	-4.85137	-6.1519	-4.65567	-4.64318	-1.39562	-3.83699	-1.75017	1.43962	0.347545	2.82266	3.09663	0	0	0	0	0	0	2	0	1	0	0	0	0	0	0	2	0	1	-6.26691	-5.94277	-5.56823	-6.80892	-5.1346	-5.25956	0.591248
P52434	P52434	DNA-directed RNA polymerases I, II, and III subunit RPABC3	POLR2H	17.143	3.0798	2	2	2	21.3	21.3	21.3	-5.72482	-2.96006	-5.47849	-4.62812	-4.9119	-5.09143	-1.48594	-1.12959	-3.88771	1.43724	0.346786	2.7094	3.09098	0	0	0	0	0	0	1	1	0	0	0	0	0	0	0	1	1	0	-6.61229	-3.47481	-6.28214	-5.15995	-5.41188	-5.74771	-0.0840988
Q9UMN6	Q9UMN6	Histone-lysine N-methyltransferase 2B	KMT2B	293.51	8.601	5	5	5	3.6	3.6	3.6	-4.89502	-6.18071	-4.24171	-5.40445	-2.92277	-3.7547	-0.587757	-1.5868	-2.14243	1.4035	0.354531	2.58831	3.01152	0	0	0	0	0	0	4	2	2	0	0	0	0	0	0	4	2	2	-5.67471	-7.13176	-4.87419	-6.00006	-3.25938	-4.292	-2.9228
Q7L590	Q7L590	Protein MCM10 homolog	MCM10	98.182	33.398	13	13	13	20.5	20.5	20.5	-5.54668	-3.8686	-4.08647	-0.0372143	-0.0663261	-0.705086	2.00803	0.872924	0.623425	1.40029	0.352489	1.43767	3.00401	0	0	0	2	4	4	10	10	8	0	0	0	2	4	4	10	10	8	-6.41101	-4.50642	-4.69746	-1.02911	-1.02198	-1.75568	1.08799
Q6PJP8	Q6PJP8	DNA cross-link repair 1A protein	DCLRE1A	116.4	9.4769	5	5	5	8	8	8	-4.63293	-4.95041	-3.46113	-4.47684	-3.27228	-3.00302	-0.0466156	-1.44922	-2.22444	1.39749	0.354188	2.34395	2.99747	0	0	0	0	1	1	4	2	1	0	0	0	0	1	1	4	2	1	-5.37859	-5.7348	-3.98557	-4.99623	-4.29069	-4.11635	-1.02943
P10244;P10242;P10243	P10244;P10242;P10243	Myb-related protein B;Transcriptional activator Myb;Myb-related protein A	MYBL2;MYB;MYBL1	78.763	4.6269	4	4	4	4.4	4.4	4.4	-5.75035	-3.62971	-5.36815	-3.03572	-2.64924	-5.15911	0.112116	-1.87373	-0.42364	1.37484	0.357968	2.88627	2.94485	0	0	0	0	1	0	4	1	3	0	0	0	0	1	0	4	1	3	-6.64114	-4.23518	-6.15653	-3.43671	-3.36098	-5.82142	-0.563992
Q92797	Q92797	Symplekin	SYMPK	141.15	23.495	9	9	9	13	13	13	-3.88553	-4.3184	-6.23523	-1.63811	-0.379845	-3.0062	1.04068	0.135392	0.871499	1.36342	0.364105	2.35724	2.91849	0	0	0	2	3	1	7	4	5	0	0	0	2	3	1	7	4	5	-4.53412	-5.01717	-7.14363	-3.16054	-1.86607	-4.5873	-0.409904
Q96GQ5	Q96GQ5	RUS1 family protein C16orf58	C16orf58	51.017	5.9757	4	4	4	13.9	13.9	13.9	-5.56897	-5.74161	-5.51271	-1.033	-2.5622	-2.33995	0.368404	-0.375524	-0.800809	1.36091	0.361521	1.70907	2.9127	0	0	0	2	1	1	4	2	2	0	0	0	2	1	1	4	2	2	-6.4362	-6.63318	-6.3211	-0.702917	-2.19591	-2.06864	0.770279
P49207	P49207	60S ribosomal protein L34	RPL34	13.293	4.0631	6	6	6	31.6	31.6	31.6	-0.183483	-0.466969	0.270428	0.699156	0.177946	-0.635262	1.41407	2.30874	1.08341	1.33413	0.373636	1.52146	2.85138	1	1	1	2	1	1	2	2	2	1	1	1	2	1	1	2	2	2	1.61338	1.28621	2.0864	2.61415	2.12919	1.22101	3.40085
O43379	O43379	WD repeat-containing protein 62	WDR62	165.95	89.313	24	24	24	24.9	24.9	24.9	-3.21779	-5.52318	-4.8614	0.655594	1.27705	0.987116	2.48996	2.20769	1.37905	1.30225	0.388291	1.05231	2.77919	0	0	0	5	9	8	18	15	8	0	0	0	5	9	8	18	15	8	-3.77965	-6.38515	-5.57964	-0.866802	-0.20913	-0.594	1.0394
P49790	P49790	Nuclear pore complex protein Nup153	NUP153	153.94	323.31	62	62	62	57.2	57.2	57.2	1.33839	0.663994	-3.10137	6.29465	6.22087	6.03103	7.07287	7.33724	7.12131	3.0372	0.1132	0.994958	8.80488	8	7	1	42	41	39	48	54	52	8	7	1	42	41	39	48	54	52	-0.137808	-0.85593	-4.55848	4.93662	4.89907	4.61435	5.78667
Q01658	Q01658	Protein Dr1	DR1	19.443	18.888	4	4	4	35.2	35.2	35.2	-5.91452	-3.5826	-5.53308	-1.06539	-1.2389	-1.27061	-0.258558	-0.257859	-0.0772371	3.45943	0.1192	0.993748	11.3196	0	0	0	3	3	2	4	3	4	0	0	0	3	3	2	4	3	4	-6.82663	-4.18168	-6.34429	0.627268	0.4899	0.363316	1.50587
Q9NRZ9	Q9NRZ9	Lymphoid-specific helicase	HELLS	97.073	323.31	59	59	59	67.9	67.9	67.9	0.203201	-0.624403	-4.57315	5.9879	5.81303	5.91711	6.87009	6.92411	6.7934	3.94942	0.108	0.956519	15.0918	5	3	0	37	34	35	49	47	44	5	3	0	37	34	35	49	47	44	-0.772558	-1.64387	-5.2515	5.13034	4.99165	5.0008	6.08437
Q13547	Q13547	Histone deacetylase 1	HDAC1	55.102	16.379	2	8	2	16.8	5.6	5.6	-4.29196	-3.60274	-5.2894	-0.558855	-1.02497	-1.44387	0.111055	-0.0239153	-0.249837	1.58598	0.288873	0.955002	3.45469	0	1	0	2	2	1	2	2	2	0	1	0	5	5	5	5	6	8	-4.99333	-4.20456	-6.06689	-0.582436	-1.01237	-1.52617	0.159296
Q5VUA4	Q5VUA4	Zinc finger protein 318	ZNF318	251.11	120.36	37	37	37	25.6	25.6	25.6	-3.04725	-5.10236	-3.68381	2.59674	2.56981	2.55344	3.82408	3.46537	3.37856	2.69956	0.130286	0.982674	7.17578	0	0	0	18	18	15	29	23	27	0	0	0	18	18	15	29	23	27	-3.58697	-5.90733	-4.23907	0.424204	0.433574	0.32221	1.72344
Q9UPW5	Q9UPW5	Cytosolic carboxypeptidase 1	AGTPBP1	138.45	3.6313	2	2	2	3.1	3.1	3.1	-3.54269	-5.26171	-4.63099	-3.96774	-3.96925	-3.76635	-2.64618	-2.99207	-3.17378	2.33244	0.21872	0.963773	5.71029	0	0	0	0	1	1	1	2	0	0	0	0	0	1	1	1	2	0	-4.14675	-6.08826	-5.31735	-4.44531	-4.39181	-5.30237	-2.94969
P98164	P98164	Low-density lipoprotein receptor-related protein 2	LRP2	521.95	16.559	11	11	11	3.8	3.8	3.8	-5.2217	-5.20912	-4.83851	-1.44388	-0.879608	-1.31714	-0.105427	-0.528222	-0.142411	1.92588	0.259667	0.954856	4.38151	0	0	0	2	3	3	6	4	4	0	0	0	2	3	3	6	4	4	-6.04383	-6.02855	-5.55359	-4.61633	-4.01582	-4.54832	-3.20606
Q9UKX7	Q9UKX7	Nuclear pore complex protein Nup50	NUP50	50.144	323.31	25	25	25	67.5	67.5	67.5	0.331713	-4.92496	-2.76376	4.87971	4.42963	4.53498	5.41545	5.17731	5.90609	1.59756	0.288514	0.884845	3.48399	3	0	1	20	16	15	19	21	21	3	0	1	20	16	15	19	21	21	0.0696774	-5.7059	-3.00673	4.73586	4.32193	4.33233	5.34343
O94955	O94955	Rho-related BTB domain-containing protein 3	RHOBTB3	69.413	8.0759	4	4	4	14.4	14.4	14.4	-4.42744	-4.15816	-6.36256	-3.4698	-3.33002	-3.96151	-2.75984	-3.04925	-2.34996	1.44497	0.348558	0.867425	3.10936	0	0	0	0	1	0	2	1	3	0	0	0	0	1	0	2	1	3	-5.14641	-4.83522	-7.28858	-3.90645	-3.49424	-4.51722	-2.88848
Q8IW35	Q8IW35	Centrosomal protein of 97 kDa	CEP97	96.98	108.05	15	15	15	31.6	31.6	31.6	-5.71874	-4.53398	-4.9669	1.10385	1.54913	1.11874	1.95996	2.32423	1.97015	1.92611	0.262795	0.827544	4.38218	0	0	0	6	5	6	10	8	7	0	0	0	6	5	6	10	8	7	-6.60542	-5.26194	-5.69975	0.318424	0.799928	0.274605	1.24632
Q6P1M0	Q6P1M0	Long-chain fatty acid transport protein 4	SLC27A4	72.063	66.274	14	14	14	32.5	32.5	32.5	-5.45223	-3.57113	-4.15391	0.76318	0.95504	0.730843	1.72952	1.53849	1.64042	3.11035	0.114667	0.819789	9.19944	0	0	0	5	5	5	11	7	9	0	0	0	5	5	5	11	7	9	-6.30429	-4.16866	-4.77423	0.133869	0.361951	0.0428009	1.17202
Q9BQE5	Q9BQE5	Apolipoprotein L2	APOL2	37.092	9.7563	4	4	4	19.3	19.3	19.3	-4.97926	-4.38233	-5.60428	-1.62665	-0.949499	-1.46614	-0.522854	-0.637589	-0.449845	1.73136	0.267898	0.810665	3.83348	0	0	0	2	2	1	3	2	2	0	0	0	2	2	1	3	2	2	-5.7699	-5.08976	-6.42534	-1.21415	-0.500745	-1.11234	-0.0385532
P54277	P54277	PMS1 protein homolog 1	PMS1	105.83	17.002	7	7	7	10.2	10.2	10.2	-5.32987	-5.66706	-5.80915	-1.46489	-0.990965	-0.765419	0.00819969	-0.211823	-0.633885	1.33156	0.374734	0.794588	2.84553	0	0	0	2	3	3	6	6	4	0	0	0	2	3	3	6	6	4	-6.16604	-6.54853	-6.65857	-2.6928	-2.18264	-2.05212	-1.14793
P41091;Q2VIR3	P41091;Q2VIR3	Eukaryotic translation initiation factor 2 subunit 3;Putative eukaryotic translation initiation factor 2 subunit 3-like protein	EIF2S3;EIF2S3L	51.109	16.402	9	9	9	30.3	30.3	30.3	1.84621	1.24446	-1.21412	-0.315508	0.098156	-0.168503	0.733742	0.345614	0.791095	1.81566	0.255774	0.752102	4.06485	6	6	1	3	5	3	6	5	5	6	6	1	3	5	3	6	5	5	1.70446	1.05903	-1.3368	-0.339085	0.110839	-0.250807	0.781988
Q03252	Q03252	Lamin-B2	LMNB2	69.948	59.913	12	14	12	29.7	26	26	1.62973	-2.77071	-5.2941	-0.524986	-0.370955	-0.187168	0.517506	0.341386	0.152169	2.08084	0.250328	0.698057	4.85629	9	1	0	3	3	5	6	6	4	10	1	0	3	3	5	6	6	5	0.802111	-3.64201	-6.07224	-1.2345	-1.04425	-0.955332	-0.120148
O43303	O43303	Centriolar coiled-coil protein of 110 kDa	CCP110	113.42	323.31	25	25	25	39.1	39.1	39.1	-3.2889	-4.57539	-5.93461	2.99434	3.19413	3.2199	3.85124	4.02991	3.61702	2.12694	0.236121	0.696597	5.00471	0	0	0	14	20	19	21	21	17	0	0	0	14	20	19	21	21	17	-3.86	-5.30897	-6.80139	1.79385	2.02985	1.96072	2.72262
Q9UMS4	Q9UMS4	Pre-mRNA-processing factor 19	PRPF19	55.18	117.1	13	13	13	44.6	44.6	44.6	2.82273	1.15966	0.838213	2.19043	2.40545	2.43091	3.19438	3.15192	2.75395	1.90791	0.250178	0.691153	4.32874	9	6	3	7	7	8	9	9	8	9	6	3	7	7	8	9	9	8	3.0346	1.32788	1.0692	2.52047	2.77166	2.70232	3.59622
P50991	P50991	T-complex protein 1 subunit delta	CCT4	57.924	323.31	26	26	26	64.2	64.2	64.2	1.05034	0.0816135	-2.19789	4.05343	4.22111	4.29432	5.16063	4.62171	4.81012	1.75349	0.26007	0.674534	3.89335	4	4	2	15	18	15	21	18	20	4	4	2	15	18	15	21	18	20	0.432098	-0.580284	-2.797	3.55336	3.75731	3.73559	4.7324
Q16880	Q16880	2-hydroxyacylsphingosine 1-beta-galactosyltransferase	UGT8	61.437	16.322	5	5	5	12.8	12.8	12.8	-6.2457	-4.96805	-4.79912	-0.902803	-0.330158	-0.860996	0.0467033	-0.133801	0.0157671	1.60444	0.289681	0.674209	3.50145	0	0	0	3	3	2	4	3	2	0	0	0	3	3	2	4	3	2	-7.20081	-5.75483	-5.50875	-1.04669	-0.437821	-1.06366	-0.0253906
P39880	P39880	Homeobox protein cut-like 1	CUX1	164.19	21.748	5	14	14	13.9	13.9	4.9	-4.49382	-5.47972	-5.06341	0.468565	0.0411854	0.380157	0.86352	0.929721	1.1071	1.96314	0.262582	0.670143	4.49239	0	0	0	0	0	2	2	3	2	0	0	0	5	5	6	8	9	8	-5.22141	-6.33581	-5.80962	-1.16075	-1.55192	-1.30784	-0.693987
P04035	P04035	3-hydroxy-3-methylglutaryl-coenzyme A reductase	HMGCR	97.475	30.549	8	8	8	11.4	11.4	11.4	-4.83195	-3.32979	-5.55619	0.529362	0.425444	0.734875	1.33773	1.35136	0.99649	1.96967	0.276108	0.6653	4.51204	0	0	0	5	5	4	7	7	6	0	0	0	5	5	4	7	7	6	-5.60345	-3.89463	-6.3706	-0.292593	-0.360307	-0.145792	0.587627
P52292	P52292	Importin subunit alpha-1	KPNA2	57.861	323.31	22	22	22	69	69	69	1.15751	-0.660416	-0.715363	3.95385	4.55061	4.33144	5.00552	5.06649	4.71521	1.47009	0.333546	0.65044	3.1694	6	3	2	14	19	16	19	19	14	6	3	2	14	19	16	19	19	14	1.21743	-0.644226	-0.636391	4.13194	4.76487	4.45074	5.25539
Q96HA1	Q96HA1	Nuclear envelope pore membrane protein POM 121	POM121	127.72	323.31	6	28	28	28.7	28.7	12.8	-1.28722	-1.25107	-5.62016	3.77694	3.8673	3.84142	4.28972	4.47373	4.59458	2.59739	0.163282	0.624126	6.73879	0	0	0	4	4	4	5	4	5	2	2	0	18	18	17	20	22	22	-1.8596	-1.86713	-6.44343	3.32275	3.4493	3.32847	3.9073
O00767	O00767	Acyl-CoA desaturase	SCD	41.522	86.681	8	8	8	25.1	25.1	25.1	-4.0743	-5.70739	-5.19899	3.89747	3.97784	3.53559	4.47147	4.29738	4.50708	1.83756	0.261535	0.621675	4.12646	0	0	0	5	6	7	7	8	7	0	0	0	5	6	7	7	8	7	-4.7474	-6.59432	-5.96396	4.69701	4.81361	4.2764	5.34282
Q14974	Q14974	Importin subunit beta-1	KPNB1	97.169	323.31	44	44	44	62.4	62.4	62.4	2.70171	2.92307	2.33915	5.11901	5.26581	5.23622	5.92757	5.91163	5.63174	2.36167	0.208571	0.616634	5.81685	7	4	3	29	33	31	38	37	37	7	4	3	29	33	31	38	37	37	1.95423	2.13191	1.61078	4.48966	4.67276	4.54817	5.37011
P50914	P50914	60S ribosomal protein L14	RPL14	23.432	9.6754	7	7	7	31.2	31.2	31.2	3.51251	3.23528	2.8955	3.42763	3.05185	3.58585	4.14734	3.93943	3.70909	1.33153	0.37286	0.576845	2.84546	4	4	3	3	3	5	5	4	5	4	4	3	3	3	5	5	4	5	5.30938	4.98849	4.71147	5.34263	5.00309	5.44216	6.13421
Q5SNT2	Q5SNT2	Transmembrane protein 201	TMEM201	72.235	298.05	15	15	15	39.8	39.8	39.8	-0.765142	-2.26896	-6.16265	4.20904	4.02606	4.09782	4.64295	4.48565	4.79579	2.15383	0.228563	0.53049	5.09291	2	2	0	11	10	12	12	11	12	2	2	0	11	10	12	12	11	12	-0.9683	-2.51581	-7.061	4.12404	3.97727	3.95415	4.62984
Q96EE3	Q96EE3	Nucleoporin SEH1	SEH1L	39.648	19.156	7	7	7	33.3	33.3	33.3	-4.50097	-5.2738	-3.90243	0.362255	0.771206	0.623804	1.3332	0.900561	1.01804	1.32485	0.371251	0.498178	2.83029	0	0	0	3	5	4	6	4	4	0	0	0	3	5	4	6	4	4	-5.22949	-6.102	-4.48795	0.402853	0.847947	0.605614	1.44549
O95573	O95573	Long-chain-fatty-acid--CoA ligase 3	ACSL3	80.419	323.31	28	30	30	63.2	63.2	59.2	-4.28694	-5.31327	-4.99303	3.77751	3.55532	3.87505	4.19055	4.01815	4.48522	1.39195	0.354022	0.495349	2.98455	0	0	0	17	13	17	18	17	17	0	0	0	18	14	19	19	18	19	-4.98766	-6.14681	-5.7295	3.3233	3.1373	3.3621	3.80817
Q9NX63	Q9NX63	MICOS complex subunit MIC19	CHCHD3	26.152	6.2031	3	3	3	17.6	17.6	17.6	-4.16196	-4.71244	-4.58111	0.627512	0.173985	0.460381	0.811781	0.873433	1.04198	1.51287	0.318923	0.488438	3.2731	0	0	0	2	2	2	2	3	3	0	0	0	2	2	2	2	3	3	-4.84645	-5.46459	-5.26056	1.42705	1.00971	1.2012	1.68315
P43487	P43487	Ran-specific GTPase-activating protein	RANBP1	23.31	4.9879	5	5	5	32.8	32.8	32.8	-5.79366	-4.55066	-5.52549	-0.439413	-0.965382	-0.586512	-0.188911	-0.159286	-0.224708	1.39688	0.35082	0.472801	2.99604	0	0	0	2	3	2	3	3	2	0	0	0	2	3	2	3	3	2	-6.69007	-5.28089	-6.33565	1.4756	0.985827	1.26974	1.79793
Q9BRK0	Q9BRK0	Receptor expression-enhancing protein 2	REEP2	28.26	29.623	3	3	3	25	25	25	-5.20441	-5.09081	-5.56183	-0.180302	0.00661659	-0.24637	0.395351	0.177196	0.381827	1.94056	0.258634	0.458143	4.42496	0	0	0	2	3	2	3	1	2	0	0	0	2	3	2	3	1	2	-6.02429	-5.89422	-6.37703	0.412746	0.635919	0.288	1.06024
Q8TCJ2	Q8TCJ2	Dolichyl-diphosphooligosaccharide--protein glycosyltransferase subunit STT3B	STT3B	93.673	16.782	12	12	12	17.6	17.6	17.6	-2.28505	-5.00044	-3.27015	3.3478	3.43947	3.06277	3.79838	3.69573	3.67594	1.67319	0.280992	0.440004	3.67898	1	0	0	7	9	8	11	9	10	1	0	0	7	9	8	11	9	10	-2.99069	-5.7916	-3.76816	2.76031	2.8882	2.4166	3.2827
O14654	O14654	Insulin receptor substrate 4	IRS4	133.77	323.31	45	45	45	50.6	50.6	50.6	2.59773	1.28391	0.769072	5.09394	5.30394	4.98449	5.5991	5.56029	5.39808	1.60109	0.288978	0.391698	3.49294	14	12	6	32	35	31	36	35	29	14	12	6	32	35	31	36	35	29	1.22465	-0.132824	-0.584953	3.83906	4.08523	3.67081	4.41604
O95757	O95757	Heat shock 70 kDa protein 4L	HSPA4L	94.511	1.9124	2	4	2	6.2	2.9	2.9	-6.11501	-4.82192	-3.88118	-4.6053	-4.38496	-4.50657	-4.11894	-4.06026	-4.23988	1.91127	0.257563	0.35925	4.33856	0	0	0	1	1	0	1	0	0	1	0	0	2	3	1	2	0	0	-7.05316	-5.5889	-4.46376	-5.80574	-5.54914	-5.11079	-4.5408
Q9BW27	Q9BW27	Nuclear pore complex protein Nup85	NUP85	75.019	109.04	12	12	12	23.6	23.6	23.6	-4.83953	-4.46642	-6.56614	1.44725	1.51804	1.54309	1.90219	1.6508	1.97966	1.52559	0.314245	0.341419	3.3043	0	0	0	8	9	8	10	8	11	0	0	0	8	9	8	10	8	11	-5.61202	-5.18523	-7.52034	1.04031	1.14736	1.07744	1.56708
Q96CP6	Q96CP6	GRAM domain-containing protein 1A	GRAMD1A	80.679	206.43	28	30	30	53.9	53.9	51.1	0.993824	0.296892	-1.01627	5.82829	5.64518	5.87782	6.1619	6.0111	6.11964	1.69795	0.277738	0.313779	3.74425	6	5	2	24	20	21	22	19	23	6	5	2	24	20	22	23	20	23	0.205669	-0.534943	-1.78533	5.15836	5.01142	5.14913	5.56377
A2RRP1	A2RRP1	Neuroblastoma-amplified sequence	NBAS	268.57	181.8	56	56	56	37.7	37.7	37.7	-4.72287	-4.27191	-3.82708	3.99748	3.92319	3.83345	4.16749	4.20273	4.19019	2.2842	0.222148	0.268759	5.53793	1	0	0	32	38	32	42	38	39	1	0	0	32	38	32	42	38	39	-7.1224	-4.96438	-4.40217	1.71609	1.67804	1.49333	1.95793
P62854;Q5JNZ5	P62854;Q5JNZ5	40S ribosomal protein S26;Putative 40S ribosomal protein S26-like 1	RPS26;RPS26P11	13.015	20.838	5	5	5	50.4	50.4	50.4	3.66872	3.71987	4.06061	3.8553	3.94524	4.0236	4.27436	4.15201	4.09703	1.50767	0.320405	0.233084	3.2604	2	2	3	3	3	2	3	3	4	2	2	3	3	3	2	3	3	4	5.72864	5.73606	6.13958	6.03335	6.15949	6.14291	6.52425
P62424	P62424	60S ribosomal protein L7a	RPL7A	29.995	127.65	20	20	20	51.5	51.5	51.5	4.17314	3.6411	4.35232	4.60605	4.68959	4.61711	4.85922	4.816	4.86154	2.63843	0.140737	0.208007	6.91144	8	9	10	9	12	11	14	12	15	8	9	10	9	12	11	14	12	15	5.23302	4.65729	5.43129	5.78409	5.90385	5.73644	6.10909
Q9BSJ8	Q9BSJ8	Extended synaptotagmin-1	ESYT1	122.85	323.31	46	46	46	57.4	57.4	57.4	2.92718	1.07018	0.162611	6.54947	6.51878	6.60574	6.30419	6.43383	6.41317	1.66637	0.278938	-0.174264	-3.66112	21	9	4	33	39	32	37	36	34	21	9	4	33	39	32	37	36	34	1.78546	-0.115225	-0.960075	5.52587	5.53143	5.52347	5.35244
P11021	P11021	78 kDa glucose-regulated protein	HSPA5	72.332	323.31	46	47	47	64.5	64.5	64.5	7.04855	6.88676	6.50139	8.73227	8.90828	8.74473	8.37191	8.61525	8.55637	1.41039	0.353326	-0.280584	-3.02767	25	25	25	44	38	38	40	40	44	26	26	26	45	39	39	41	41	45	6.43036	6.22488	5.90228	8.23223	8.44452	8.18601	7.94371
Q99460	Q99460	26S proteasome non-ATPase regulatory subunit 1	PSMD1	105.84	38.544	15	15	15	27.4	27.4	27.4	-5.27316	-4.72549	-5.11423	0.696436	0.856787	0.858574	0.476995	0.398557	0.666221	1.4086	0.353091	-0.290008	-3.02348	0	0	0	8	10	7	8	7	7	0	0	0	8	10	7	8	7	7	-6.10196	-5.47941	-5.86748	-0.295425	-0.0989027	-0.192005	-0.443064
Q9HBM0	Q9HBM0	Vezatin	VEZT	88.664	323.31	32	32	32	55.1	55.1	55.1	1.96651	1.84019	0.212194	5.66342	5.73974	5.85286	5.41187	5.55381	5.36629	1.75838	0.263717	-0.308016	-3.90667	7	5	3	26	26	24	25	23	25	7	5	3	26	26	24	25	23	25	1.26086	1.09083	-0.474365	5.07588	5.18849	5.20664	4.89623
O95249	O95249	Golgi SNAP receptor complex member 1	GOSR1	28.612	105.62	10	10	10	57.2	57.2	57.2	-5.12939	-3.96727	-4.69726	2.86521	2.76317	2.95659	2.37098	2.54895	2.62829	1.66647	0.281134	-0.345578	-3.66138	0	0	0	5	5	5	4	3	6	0	0	0	5	5	5	4	3	6	-5.93953	-4.61847	-5.39279	3.36516	3.29938	3.39788	2.94272
Q13586	Q13586	Stromal interaction molecule 1	STIM1	77.422	323.31	42	43	43	59.7	59.7	59.7	7.0895	6.46117	5.5224	8.36339	8.58118	8.44879	8.22077	7.8786	8.18954	1.36217	0.362764	-0.368153	-2.91561	27	26	24	34	36	34	35	30	34	28	27	25	35	37	35	36	31	35	6.42693	5.75492	4.87894	7.81894	8.07296	7.84567	7.74817
Q7Z417	Q7Z417	Nuclear fragile X mental retardation-interacting protein 2	NUFIP2	76.12	259.19	19	19	19	41.6	41.6	41.6	4.17055	3.43561	3.93423	2.61579	2.56497	2.79985	2.19074	2.45278	2.18804	1.55837	0.298939	-0.383016	-3.38546	17	12	16	8	10	12	12	11	10	17	12	16	8	10	12	12	11	10	3.79741	3.01883	3.58023	2.36091	2.34628	2.48623	2.00761
Q5JRA6	Q5JRA6	Melanoma inhibitory activity protein 3	MIA3	213.7	323.31	48	48	48	39.6	39.6	39.6	-3.81826	-4.51145	-4.99343	4.9132	4.90276	4.99162	4.58669	4.48884	4.57641	3.11185	0.121412	-0.385211	-9.20767	0	0	0	32	37	37	32	32	34	0	0	0	32	37	37	32	32	34	-4.45811	-5.23637	-5.72996	2.74074	2.76653	2.76045	2.48606
Q9BTX1	Q9BTX1	Nucleoporin NDC1	NDC1	76.304	323.31	28	28	28	42.7	42.7	42.7	2.33374	3.2135	1.86494	6.97633	6.99491	7.32954	6.81836	6.67335	6.64513	1.42516	0.347251	-0.387979	-3.06242	10	9	7	21	24	23	21	17	21	10	9	7	21	24	23	21	17	21	2.07167	2.90776	1.62198	6.83238	6.88723	7.12692	6.74633
Q4KMQ2	Q4KMQ2	Anoctamin-6	ANO6	106.16	69.11	19	19	19	28.7	28.7	28.7	3.10137	2.60539	0.301634	4.4701	4.69568	4.62985	4.31052	4.01507	4.26099	1.62653	0.288358	-0.403016	-3.55789	9	10	3	13	13	13	13	12	12	9	10	3	13	13	13	13	12	12	2.12558	1.586	-0.655018	3.61257	3.87428	3.71356	3.52475
Q8TEQ8	Q8TEQ8	GPI ethanolamine phosphate transferase 3	PIGO	118.7	216.84	25	25	25	29.9	29.9	29.9	1.99706	1.78333	-1.67574	5.46609	5.82273	5.45044	5.14993	5.17692	5.19457	1.53206	0.31017	-0.405945	-3.32021	8	8	2	15	19	19	15	15	18	8	8	2	15	19	19	15	15	18	0.952608	0.695183	-2.70107	4.53972	4.93267	4.46541	4.29544
Q6UXM1	Q6UXM1	Leucine-rich repeats and immunoglobulin-like domains protein 3	LRIG3	123.43	72.211	24	25	25	31.1	31.1	29.9	-3.14835	-3.43062	-4.53417	3.97025	4.05989	3.97361	3.74384	3.45512	3.57214	2.00707	0.261667	-0.410882	-4.62576	1	0	0	17	20	17	21	15	16	1	0	0	18	21	18	22	16	17	-4.43895	-4.00911	-5.20713	2.79781	2.92365	2.74244	2.64321
Q8IWB9	Q8IWB9	Testis-expressed sequence 2 protein	TEX2	125.3	323.31	35	35	35	45.3	45.3	45.3	1.54199	1.05212	-1.54654	5.21865	5.24752	5.17315	4.73795	4.84071	4.70904	3.23587	0.152667	-0.45054	-9.91474	10	6	1	28	28	28	28	27	26	10	6	1	28	28	28	28	27	26	0.168913	-0.364687	-2.90053	3.96373	4.02885	3.8595	3.55483
O95197	O95197	Reticulon-3	RTN3	112.61	81.892	17	17	17	31	31	31	-3.84652	-5.08026	-5.52261	2.41709	2.29279	2.0909	1.96815	1.91177	1.56187	1.33555	0.373157	-0.452998	-2.85462	0	0	0	13	11	9	12	10	9	0	0	0	13	11	9	12	10	9	-4.49004	-5.88224	-6.33237	1.55949	1.47143	1.17461	1.18242
Q8WVM8	Q8WVM8	Sec1 family domain-containing protein 1	SCFD1	72.379	323.31	31	31	31	76.3	76.3	76.3	-3.31596	-2.93241	-3.70238	3.86147	4.19489	4.07085	3.68627	3.32721	3.69309	1.42091	0.348231	-0.473546	-3.05239	0	1	0	18	26	18	16	15	16	0	1	0	18	26	18	16	15	16	-3.89057	-3.59427	-4.26021	3.36144	3.73109	3.51206	3.25807
Q13162	Q13162	Peroxiredoxin-4	PRDX4	30.54	74.608	14	16	16	64.2	64.2	59.8	-0.108463	-0.324818	-0.0842648	5.38762	5.19395	5.25399	4.63194	4.95061	4.79994	1.95531	0.2593	-0.484355	-4.46894	0	1	0	12	12	13	14	13	11	1	2	1	14	13	14	15	15	13	0.366459	0.10643	0.409721	5.98069	5.82324	5.78835	5.29687
Q8WUX9	Q8WUX9	Charged multivesicular body protein 7	CHMP7	50.91	246.66	20	20	20	55.8	55.8	55.8	-5.06269	-4.34888	-3.077	2.77407	2.66228	2.67159	2.39579	2.31069	1.93889	1.55108	0.297067	-0.487526	-3.36731	0	0	1	9	14	11	13	12	9	0	0	1	9	14	11	13	12	9	-5.86416	-5.05178	-3.19969	2.75044	2.67489	2.58929	2.44399
Q07666	Q07666	KH domain-containing, RNA-binding, signal transduction-associated protein 1	KHDRBS1	48.227	5.2426	4	4	4	12.9	12.9	12.9	0.484831	-0.566862	0.120138	-0.853167	-0.345594	-0.558014	-1.27224	-1.06055	-0.989514	1.4289	0.347294	-0.521841	-3.07125	3	2	1	2	3	3	3	3	3	3	2	1	2	3	3	3	3	3	1.28167	0.186293	0.936056	0.0618229	0.605651	0.298349	-0.285406
Q96HE7;Q86YB8	Q96HE7	ERO1-like protein alpha	ERO1L	54.392	257.73	17	17	17	54.5	54.5	54.5	-4.55551	-4.78744	-4.24994	2.73012	3.05198	2.82366	2.32387	2.25537	2.44402	2.05679	0.255176	-0.527501	-4.78021	0	0	0	10	15	11	12	10	11	0	0	0	10	15	11	12	10	11	-5.29112	-5.54974	-4.88356	2.64515	3.00319	2.67998	2.31071
Q9NYU2	Q9NYU2	UDP-glucose:glycoprotein glucosyltransferase 1	UGGT1	177.19	323.31	68	71	71	65	65	63.5	-0.890146	-2.37317	-3.91122	7.18842	7.57371	7.2355	6.7692	6.86542	6.72954	1.88356	0.248511	-0.544488	-4.25794	3	2	1	55	63	55	52	55	50	3	2	1	57	66	57	54	57	53	-2.65808	-4.1848	-5.66004	5.53864	5.96015	5.52704	5.19125
Q9HCC0	Q9HCC0	Methylcrotonoyl-CoA carboxylase beta chain, mitochondrial	MCCC2	61.332	323.31	45	45	45	79.8	79.8	79.8	9.64822	9.15089	8.41668	7.6054	7.92619	7.67476	6.9596	7.22131	7.39011	1.57822	0.289111	-0.545109	-3.43515	39	38	34	37	38	35	31	37	37	39	38	34	37	38	35	31	37	37	9.17203	8.63106	7.95962	7.24739	7.60441	7.25809	6.67342
Q9NRY5	Q9NRY5	Protein FAM114A2	FAM114A2	55.468	48.811	13	13	13	42.6	42.6	42.6	-4.15365	-5.38683	-5.31013	2.24269	1.82657	2.23283	1.62484	1.56891	1.42795	1.70281	0.27719	-0.560132	-3.75714	0	0	0	7	9	9	8	8	7	0	0	0	7	9	9	8	8	7	-4.83706	-6.23034	-6.09048	1.78844	1.40858	1.7199	1.24242
Q96RQ3	Q96RQ3	Methylcrotonoyl-CoA carboxylase subunit alpha, mitochondrial	MCCC1	80.472	323.31	39	39	39	63	63	63	9.42153	8.89591	7.89503	7.42346	7.75933	7.61783	7.07251	6.72874	7.18434	1.64221	0.283939	-0.605014	-3.59831	35	35	28	32	32	31	29	26	28	35	35	28	32	32	31	29	26	28	8.75898	8.18966	7.25159	6.87901	7.25111	7.0147	6.59995
Q08211	Q08211	ATP-dependent RNA helicase A	DHX9	140.96	223.6	31	31	31	35.8	35.8	35.8	4.04737	3.05036	2.41645	2.65268	3.00622	2.5298	2.3172	2.18831	1.84881	1.4245	0.345233	-0.611457	-3.06086	23	17	13	15	21	17	17	13	10	23	17	13	15	21	17	17	13	10	2.4984	1.45776	0.886656	1.2219	1.61166	1.04032	0.958265
P14625;Q58FF3	P14625	Endoplasmin	HSP90B1	92.468	323.31	46	48	48	60	60	58.3	3.00231	2.25145	1.91454	7.45906	7.8186	7.67895	7.1743	7.01152	6.89511	2.0393	0.258171	-0.62523	-4.72544	10	8	5	38	38	39	37	34	35	12	9	6	40	40	41	39	36	37	2.06219	1.26761	0.993513	6.63714	7.03289	6.79828	6.42411
P11498	P11498	Pyruvate carboxylase, mitochondrial	PC	129.63	323.31	72	72	72	73.2	73.2	73.2	11.0147	10.4595	9.71064	8.81858	8.9558	9.04466	8.26182	8.39571	8.28092	2.8873	0.12256	-0.626864	-8.04442	62	59	60	55	60	55	52	51	55	62	59	60	55	60	55	52	51	55	9.51387	8.91503	8.22894	7.4359	7.60927	7.60325	6.95094
Q13439	Q13439	Golgin subfamily A member 4	GOLGA4	261.14	269.08	45	45	45	25.8	25.8	25.8	-5.76986	-2.97868	-3.02635	2.91757	3.42493	3.24299	2.8743	2.45874	2.30917	1.34646	0.373036	-0.647762	-2.87955	0	0	0	23	30	27	26	17	18	0	0	0	23	30	27	26	17	18	-6.66318	-3.49595	-3.49061	0.340727	0.884315	0.607466	0.369284
Q6ZXV5	Q6ZXV5	Transmembrane and TPR repeat-containing protein 3	TMTC3	104.01	166	17	17	17	24.4	24.4	24.4	-3.48345	-3.94014	-3.78577	3.74372	4.11712	3.77222	3.2579	3.21283	3.16227	2.2488	0.223158	-0.666686	-5.41414	0	0	0	13	15	13	11	9	11	0	0	0	13	15	13	11	9	11	-4.07982	-4.58766	-4.35514	2.85139	3.26097	2.82114	2.43736
Q96PC5;A4FU28;Q8IX95;Q96RT6;Q8IX94;Q86UF2;P0CG41;A4D2H0	Q96PC5	Melanoma inhibitory activity protein 2	MIA2	159.83	40.476	13	13	13	13.2	13.2	13.2	-5.99367	-4.86138	-5.76226	1.70856	2.41107	2.08006	1.1817	1.47799	1.50288	1.39133	0.352692	-0.679044	-2.98311	0	0	0	8	12	8	7	6	7	0	0	0	8	12	8	7	6	7	-6.91606	-5.6337	-6.60519	0.186119	0.924863	0.498991	-0.268906
P13667	P13667	Protein disulfide-isomerase A4	PDIA4	72.932	66.759	14	14	14	29.6	29.6	29.6	-4.57503	-3.25884	-3.74906	1.91061	2.50879	2.11157	1.75473	1.32611	1.40319	1.44313	0.347663	-0.682314	-3.10496	0	0	0	10	11	9	8	8	7	0	0	0	10	11	9	8	8	7	-5.31316	-3.81406	-4.31335	1.16268	1.79702	1.30489	1.07861
P05165	P05165	Propionyl-CoA carboxylase alpha chain, mitochondrial	PCCA	80.058	323.31	54	54	54	72.5	72.5	72.5	10.7476	10.1492	9.46318	8.13656	8.58688	8.56463	7.72629	7.66911	7.8219	1.96786	0.273653	-0.690256	-4.50659	47	46	41	39	43	41	41	38	41	47	46	41	39	43	41	41	38	41	9.66998	9.02792	8.40462	7.17714	7.66366	7.54643	6.83862
Q96QT4	Q96QT4	Transient receptor potential cation channel subfamily M member 7	TRPM7	212.69	58.359	19	19	19	17.2	17.2	17.2	-4.21103	-4.69948	-4.91454	1.75622	1.69064	2.0408	1.37232	1.20385	0.790515	1.59349	0.287121	-0.706991	-3.47368	0	0	0	5	10	11	10	8	6	0	0	0	5	10	11	10	8	6	-4.90189	-5.44988	-5.64014	-0.2516	-0.280955	-0.0257282	-0.563625
P05166	P05166	Propionyl-CoA carboxylase beta chain, mitochondrial	PCCB	58.215	323.31	40	40	40	79.8	79.8	79.8	10.0586	9.33856	8.91676	7.61637	8.02861	7.90186	7.01221	7.37526	6.96328	1.83119	0.255806	-0.732032	-4.10847	37	36	32	28	33	32	27	31	30	37	36	32	28	33	32	27	31	30	9.53354	8.76976	8.41079	7.20946	7.65789	7.43623	6.67714
Q96HH9	Q96HH9	GRAM domain-containing protein 3	GRAMD3	47.869	20.23	6	6	6	24.8	24.8	24.8	-1.89794	-2.63564	-4.26636	0.636091	0.320181	0.96244	-0.0850773	-0.00365543	-0.440171	1.62979	0.288842	-0.815872	-3.5663	1	1	0	4	4	6	2	3	2	1	1	0	4	4	6	2	3	2	-2.16002	-2.94141	-4.90225	0.492168	0.212495	0.759827	-0.15712
Q9BT09	Q9BT09	Protein canopy homolog 3	CNPY3	30.748	117.09	5	5	5	24.1	24.1	24.1	-3.63045	-3.70913	-5.54873	0.74552	0.839905	1.01238	-0.0174885	0.129432	-0.048686	3.04513	0.114316	-0.844848	-8.8469	0	0	0	3	4	4	3	2	2	0	0	0	3	4	4	3	2	2	-4.24591	-4.32536	-6.3621	1.43815	1.56874	1.64629	0.746965
P23246	P23246	Splicing factor, proline- and glutamine-rich	SFPQ	76.149	31.4	7	7	7	13.9	13.9	13.9	1.25673	-3.18642	-4.92397	-0.757822	-0.31111	-1.08928	-1.40966	-1.47647	-1.94664	1.46796	0.332171	-0.891516	-3.16428	5	2	0	3	3	3	2	2	2	5	2	0	3	3	3	2	2	2	0.883623	-3.60318	-5.65088	-1.0128	-0.52983	-1.40291	-1.59275
O15173	O15173	Membrane-associated progesterone receptor component 2	PGRMC2	23.818	15.549	6	7	7	43.5	43.5	43.5	-4.76769	-4.34482	-3.77641	1.01957	1.20394	1.0018	-0.605915	0.483731	0.369716	1.32107	0.371706	-0.992592	-2.82171	0	0	0	4	5	5	2	3	2	0	0	0	5	5	5	2	3	3	-5.53085	-5.04717	-4.34448	2.34961	2.57023	2.27315	0.795933
Q8NBS9	Q8NBS9	Thioredoxin domain-containing protein 5	TXNDC5	47.628	45.873	10	10	10	28.9	28.9	28.9	-4.66787	-2.49253	-6.18639	2.58551	2.81663	2.70612	1.49791	1.71022	1.67441	3.48447	0.118222	-1.07524	-11.4881	0	1	0	8	9	8	7	6	6	0	1	0	8	9	8	7	6	6	-5.41807	-2.67796	-7.08803	2.56188	2.82929	2.62386	1.54613
O00763	O00763	Acetyl-CoA carboxylase 2;Biotin carboxylase	ACACB	276.54	176.87	59	74	59	48.6	43	43	5.09648	3.54547	2.87864	1.9615	3.05145	2.77848	1.88011	1.34071	0.977784	1.33581	0.375061	-1.19761	-2.85521	46	26	20	16	26	22	17	14	10	60	39	29	27	39	35	28	24	20	2.54756	0.952782	0.348772	-0.469255	0.65689	0.289026	-0.478842
P46977	P46977	Dolichyl-diphosphooligosaccharide--protein glycosyltransferase subunit STT3A	STT3A	80.529	8.3426	5	5	5	11.6	11.6	11.6	-2.13417	-5.08908	-4.46813	-0.283897	0.39983	0.733099	-0.773676	-0.64718	-1.60311	1.41876	0.350207	-1.291	-3.04733	1	1	0	2	4	3	3	2	2	1	1	0	2	4	3	3	2	2	-2.70653	-5.89225	-5.13195	-0.738106	-0.0182581	0.220142	-1.15605
P30101	P30101	Protein disulfide-isomerase A3	PDIA3	56.782	6.1427	5	5	5	17.4	17.4	17.4	-4.60848	-6.47462	-4.53233	-0.746929	-0.796152	-0.420017	-2.29974	-2.82679	-1.25043	1.43148	0.347882	-1.47129	-3.07735	0	0	0	3	3	2	1	1	2	0	0	0	3	3	2	1	1	2	-5.35096	-7.46549	-5.20503	-1.00186	-1.01489	-0.733702	-2.48283
P46736	P46736	Lys-63-specific deubiquitinase BRCC36	BRCC3	36.072	7.3522	6	6	6	25	25	25	-5.63659	-5.56046	-4.40591	0.646744	1.70364	1.547	0.13792	-0.530692	-0.173566	1.75493	0.261404	-1.48791	-3.89727	0	0	0	4	6	5	3	2	3	0	0	0	4	6	5	3	2	3	-6.5126	-6.42749	-5.06111	0.976776	2.06992	1.81835	0.539783
Q9H0S4	Q9H0S4	Probable ATP-dependent RNA helicase DDX47	DDX47	50.646	2.5101	2	2	2	8.8	8.8	8.8	-3.0815	-4.4593	-3.45172	-4.3997	-3.40865	-3.39658	-4.68747	-5.14498	-6.03381	1.4023	0.351978	-1.55378	-3.00871	1	0	0	0	0	0	1	0	0	1	0	0	0	0	0	1	0	0	-3.02162	-5.17715	-3.97486	-4.91275	-3.78516	-3.902	-4.43756
Q9BPU9	Q9BPU9	B9 domain-containing protein 2	B9D2	19.261	2.8458	3	3	3	35.4	35.4	35.4	-6.90197	-2.55593	-3.84697	-1.12766	-0.575544	-1.14146	-2.29685	-2.38325	-3.07616	2.21441	0.222867	-1.6372	-5.296	0	0	0	1	2	1	1	1	1	0	0	0	1	2	1	1	1	1	-7.94233	-3.01593	-4.42481	0.564861	1.15331	0.492441	-0.532377
Q16630	Q16630	Cleavage and polyadenylation specificity factor subunit 6	CPSF6	59.209	1.8875	2	2	2	6.7	6.7	6.7	-5.57768	-5.14656	-4.26607	-2.52118	-4.0991	-2.81177	-4.8925	-4.45646	-5.14958	1.48883	0.326584	-1.68883	-3.21459	0	0	0	1	1	1	0	0	0	0	0	0	1	1	1	0	0	0	-6.44604	-5.95752	-4.90192	-2.10867	-4.53232	-2.45797	-5.37653
Q15018	Q15018	BRISC complex subunit Abro1	FAM175B	46.9	4.8141	4	4	4	14.2	14.2	14.2	-6.06721	-4.18265	-5.16947	-1.45633	-0.424463	-1.34091	-2.82729	-2.05438	-3.87833	1.3864	0.353871	-1.8461	-2.97165	0	0	0	1	4	1	1	1	0	0	0	0	1	4	1	1	1	0	-6.99914	-4.86302	-5.93036	-0.956341	0.11167	-0.899656	-2.25549
Q9BU76	Q9BU76	Multiple myeloma tumor-associated protein 2	MMTAG2	29.411	2.8349	2	2	2	10.6	10.6	10.6	-6.04454	-5.29313	-4.32386	-4.25508	-4.45508	-4.41409	-6.00413	-6.02915	-6.69607	2.87029	0.125037	-1.86837	-7.96204	0	0	0	0	0	0	2	1	0	0	0	0	0	0	0	2	1	0	-6.97353	-6.12395	-4.9677	-4.75625	-4.91754	-5.01008	-5.33925
Q5SSJ5	Q5SSJ5	Heterochromatin protein 1-binding protein 3	HP1BP3	61.206	8.1285	5	5	5	14.8	14.8	14.8	-1.56081	-2.64103	-4.61213	-0.931097	-0.722998	-0.993601	-1.80014	-4.26747	-2.7781	1.33859	0.376763	-2.066	-2.86155	2	1	0	2	2	2	2	0	2	2	1	0	2	2	2	2	0	2	-1.93385	-3.05786	-5.29588	-1.18607	-0.941661	-1.30729	-1.98325
P02458	P02458	Collagen alpha-1(II) chain;Collagen alpha-1(II) chain;Chondrocalcin	COL2A1	141.78	4.8403	3	3	3	3.1	3.1	3.1	-4.65551	-4.16879	-4.90347	-0.929369	-0.756121	-2.70487	-2.87064	-4.44183	-3.63264	1.32735	0.371941	-2.18492	-2.83596	0	0	0	2	3	1	1	0	0	0	0	0	2	3	1	1	0	0	-5.4041	-4.84729	-5.62754	-2.61922	-2.40975	-4.45342	-4.48867
Q5T9L3	Q5T9L3	Protein wntless homolog	WLS	62.253	1.7057	2	2	2	5.5	5.5	5.5	-5.93643	-4.13426	-5.85455	-1.87694	-0.662527	0.222033	-3.12248	-3.73981	-3.37427	1.85006	0.258763	-2.63971	-4.16191	0	0	0	1	1	1	0	0	0	0	0	0	1	1	1	0	0	0	-6.85138	-4.80807	-6.71026	-1.6249	-0.374234	0.415304	-3.46427
Q9H444	Q9H444	Charged multivesicular body protein 4b	CHMP4B	24.95	109.92	2	2	2	10.7	10.7	10.7	-3.87951	-6.95594	-4.7109	0.232748	-0.438025	-0.0958557	-4.78466	-1.33209	-3.41261	1.4026	0.353258	-3.07608	-3.00941	0	0	0	2	2	2	1	1	1	0	0	0	2	2	2	1	1	1	-4.52732	-8.01202	-5.40831	1.14776	0.513175	0.760475	-5.26002
Q5T749	Q5T749	Keratinocyte proline-rich protein	KPRP	64.135	7.0219	5	5	5	16.8	16.8	16.8	-2.04758	1.21914	-6.68647	-2.34544	-3.92569	-0.188646	-4.97163	-6.15739	-5.38678	1.37579	0.359213	-3.35201	-2.94704	1	3	0	1	0	1	0	0	0	1	3	0	1	0	1	0	0	0	-1.7532	1.46975	-7.65732	-1.93295	-4.34467	0.165079	-5.46201
Q13151	Q13151	Heterogeneous nuclear ribonucleoprotein A0	HNRNPA0	30.84	6.0459	4	4	4	22.6	22.6	22.6	1.01839	-0.59543	-2.64845	-3.08892	-0.194841	-0.792997	-3.327	-4.79017	-6.05391	1.33131	0.371005	-3.36478	-2.84496	4	2	1	1	2	2	1	0	1	4	2	1	1	2	2	1	0	1	1.59286	-0.0646629	-2.05489	-2.39627	0.533957	-0.159155	-2.56253
O43852	O43852	Calumenin	CALU	37.106	10.806	4	4	4	24.1	24.1	24.1	-1.04299	-5.14783	-4.87029	0.428675	0.675907	0.710949	-4.47386	-0.520392	-4.95259	1.30535	0.389249	-3.92079	-2.78617	1	0	0	3	3	3	1	3	0	1	0	0	3	3	3	1	3	0	-0.661201	-5.95896	-5.58977	0.928675	1.21211	1.15225	-4.92425
Q8NBJ7	Q8NBJ7	Sulfatase-modifying factor 2	SUMF2	33.843	4.1492	3	3	3	15	15	15	-5.06388	-3.44314	-3.91434	-1.06526	0.031702	-0.331308	-5.69254	-5.41047	-2.05829	1.50216	0.324126	-3.93215	-3.24697	0	0	0	2	3	3	0	0	1	0	0	0	2	3	3	0	0	1	-5.86551	-4.02333	-4.5015	-0.472155	0.661031	0.202972	-6.24086
Q86Y82	Q86Y82	Syntaxin-12	STX12	31.642	2.5148	3	3	3	20.7	20.7	20.7	-6.09212	-5.27636	-4.53827	-1.22177	-1.05555	-0.430857	-5.90336	-4.1752	-5.11736	2.77326	0.124129	-4.16258	-7.50629	0	0	0	1	2	2	0	0	0	0	0	0	1	2	2	0	0	0	-7.02729	-6.1049	-5.21179	-0.422165	-0.219813	0.310013	-6.46862
Q9UPN3	Q9UPN3	Microtubule-actin cross-linking factor 1, isoforms 1/2/3/5	MACF1	838.3	1.5602	2	2	2	0.4	0.4	0.4	-4.43054	-0.63991	0.114386	1.29622	-0.786684	1.67351	-4.6019	-1.10496	-5.02028	1.3777	0.358717	-4.3034	-2.95146	0	1	1	2	1	2	0	1	0	0	1	1	2	1	2	0	1	0	-5.14991	-5.01948	-4.20235	-2.92146	-4.96818	-2.60289	-5.06258
O43396	O43396	Thioredoxin-like protein 1	TXNL1	32.251	46.135	7	7	7	44.3	44.3	44.3	-3.42947	-4.16396	-4.45169	2.10452	1.75068	2.05419	-4.47594	-4.02783	-4.47563	5.34479	0	-6.29626	-33.8928	0	0	0	6	5	5	1	0	0	0	0	0	6	5	5	1	0	0	-4.01882	-4.8418	-5.11323	2.69762	2.38	2.58856	-4.92649
P00338;Q6ZMR3;P07864	P00338	L-lactate dehydrogenase A chain	LDHA	36.688	2.3862	2	3	2	13.3	9.6	9.6	-4.53196	-2.6687	-3.36841	-3.54617	-3.93164	-3.38098	-3.07207	-3.24824	-3.11033	1.29935	0.388541	0.476049	2.77267	1	2	1	1	1	1	1	1	1	1	2	1	2	2	2	2	2	1	-4.32008	-2.50054	-3.13741	-3.21612	-3.56536	-3.1096	-2.67018
P43243	P43243	Matrin-3	MATR3	94.622	32.571	12	12	12	27.4	27.4	27.4	2.06878	-1.50544	-1.33629	0.160738	0.0560913	0.757812	-0.152937	-1.39497	-1.01958	1.29364	0.389904	-1.18071	-2.75985	12	2	1	3	4	4	3	2	1	12	2	1	3	4	4	3	2	1	1.20264	-2.41525	-2.18336	-0.587233	-0.655616	-0.04883	-0.829048
Q8WYP5	Q8WYP5	Protein ELYS	AHCTF1	252.5	13.484	5	5	5	5	5	5	-5.9719	-4.90272	-5.20525	-2.60538	-4.3658	-3.596	-1.22703	-2.48491	-1.65884	1.29072	0.39133	1.73214	2.7533	0	0	0	2	1	1	4	3	3	0	0	0	2	1	1	4	3	3	-6.89146	-5.68064	-5.97109	-4.79192	-6.51614	-5.84122	-3.3417
O75376	O75376	Nuclear receptor corepressor 1	NCOR1	270.21	121.8	13	13	13	9.1	9.1	9.1	-5.30826	-4.82161	-4.34105	-4.28353	-0.619951	-2.11065	1.38938	0.0632315	0.823039	1.28393	0.394571	3.0966	2.73809	0	0	0	1	2	1	11	4	5	0	0	0	1	2	1	11	4	5	-6.14163	-5.58855	-4.98728	-6.55183	-2.85189	-4.43756	-0.807079
O15084;Q8N8A2	O15084	Serine/threonine-protein phosphatase 6 regulatory ankyrin repeat subunit A	ANKRD28	112.96	4.8382	5	5	5	8	8	8	-4.91925	-3.02732	-4.90508	-1.44682	-2.1579	-1.96837	-0.420065	-1.11962	-1.26722	1.28359	0.392701	0.922061	2.73732	0	0	0	3	2	2	2	2	1	0	0	0	3	2	2	2	2	1	-5.7021	-3.55118	-5.62937	-2.11677	-2.79161	-2.697	-1.0182
O15027	O15027	Protein transport protein Sec16A	SEC16A	251.89	323.31	80	80	80	54.9	54.9	54.9	6.43112	6.51616	6.45772	7.27995	7.46336	7.22543	7.08909	7.12586	7.14818	1.27938	0.394811	-0.201867	-2.72793	49	50	40	62	60	63	59	64	57	49	50	40	62	60	63	59	64	57	4.50914	4.55049	4.5549	5.47615	5.69578	5.3629	5.35712
Q9HCS7	Q9HCS7	Pre-mRNA-splicing factor SYF1	XAB2	100.01	184.33	31	31	31	48.3	48.3	48.3	-4.58383	-5.59827	-7.65434	1.8441	2.57	2.77848	3.01509	3.68283	3.2954	1.27655	0.394948	0.933576	2.72159	0	0	0	12	19	19	18	21	22	0	0	0	12	19	19	18	21	22	-5.32311	-6.47042	-8.75915	0.700188	1.46229	1.57589	1.94302
Q16531	Q16531	DNA damage-binding protein 1	DDB1	126.97	85.29	15	15	15	20	20	20	-2.58933	-4.37101	-2.89662	0.0836334	0.964191	0.472689	2.32636	1.88032	1.02806	1.26774	0.404168	1.23808	2.70198	2	0	1	4	9	5	14	11	9	2	0	1	4	9	5	14	11	9	-3.85144	-5.0769	-4.13957	-1.06025	-0.143529	-0.729906	1.2543
Q71UI9;P0C0S5	Q71UI9;P0C0S5	Histone H2A.V;Histone H2A.Z	H2AFV;H2AFZ	13.509	5.1839	2	4	2	43	35.9	35.9	1.51409	-4.74505	-5.55693	-4.38238	-3.63778	-2.91182	-4.68938	-4.77038	-4.95553	1.26198	0.404279	-1.16111	-2.68918	2	1	0	0	1	0	0	0	0	2	2	0	0	1	0	1	2	1	3.57397	-2.72888	-6.37144	-4.89401	-1.42351	-3.3741	-5.15709
Q96RQ1	Q96RQ1	Endoplasmic reticulum-Golgi intermediate compartment protein 2	ERGIC2	42.548	3.7905	3	3	3	14.3	14.3	14.3	-4.93035	-5.36894	-5.30427	-0.408688	-1.00354	-0.851604	-1.17886	-1.82634	-1.3705	1.2603	0.402852	-0.703957	-2.68547	0	0	0	2	2	3	3	1	1	0	0	0	2	2	3	3	1	1	-5.71464	-6.21003	-6.08381	-0.0786419	-0.637252	-0.580219	-0.77696
Q5JSZ5	Q5JSZ5	Protein PRRC2B	PRRC2B	242.96	3.2755	3	3	3	1.7	1.7	1.7	-3.95827	-3.59216	-5.407	-5.06003	-3.42387	-3.02725	-1.52246	-1.29069	-2.65709	1.25706	0.403594	2.01364	2.67829	0	0	0	0	1	1	2	2	1	0	0	0	0	1	1	2	2	1	-4.61631	-4.19254	-6.20077	-5.62735	-5.57421	-5.27247	-3.63711
Q8N129	Q8N129	Protein canopy homolog 4	CNPY4	28.309	3.6367	3	3	3	17.7	17.7	17.7	-5.84138	-4.67443	-5.37854	-0.333212	-0.988113	-0.951048	-1.84593	-1.84939	-3.62647	1.25439	0.402312	-1.68314	-2.67238	0	0	0	3	1	2	2	2	1	0	0	0	3	1	2	2	2	1	-6.74399	-5.42143	-6.16837	0.707323	0.088582	0.0307446	-0.733643
Q5T4F4	Q5T4F4	Protrudin	ZFYVE27	45.843	21.579	4	4	4	11.7	11.7	11.7	-3.08778	-4.84868	-4.16305	-0.76458	-0.811493	-0.529963	-0.858521	-1.13466	-1.08707	1.25108	0.403543	-0.324738	-2.66505	0	0	0	3	4	4	4	2	4	0	0	0	3	4	4	4	2	4	-3.63276	-5.61928	-4.78464	0.0349846	0.0242224	0.210838	0.0128155
O60684	O60684	Importin subunit alpha-7	KPNA6	60.029	119.56	3	12	12	39.2	39.2	11.2	-1.90371	-4.32033	-6.65855	1.50806	1.73448	1.28684	2.59627	2.49933	1.76619	1.24927	0.405018	0.777467	2.66104	0	0	0	1	1	1	3	3	1	2	1	0	7	8	7	11	11	9	-1.9813	-4.44162	-7.62554	1.5486	1.81122	1.2687	2.70867
O95071	O95071	E3 ubiquitin-protein ligase UBR5	UBR5	309.35	47.659	16	16	16	10.4	10.4	10.4	-4.12002	-4.42243	-5.0808	-0.204329	-0.410219	-0.435625	1.01041	0.391162	-0.0133162	1.2449	0.406697	0.812808	2.65139	0	0	0	5	6	5	14	9	6	0	0	0	5	6	5	14	9	6	-4.79906	-5.13529	-5.82942	-2.67017	-2.83981	-2.96007	-1.38359
Q16775	Q16775	Hydroxyacylglutathione hydrolase, mitochondrial	HAGH	33.805	20.61	9	9	9	44.8	44.8	44.8	2.78171	2.38009	3.52873	2.28285	1.9387	1.81359	1.54683	1.47332	0.768409	1.23388	0.416468	-0.748863	-2.62715	7	7	8	6	7	6	7	5	5	7	7	8	6	7	6	7	5	5	3.25663	2.81131	4.02274	2.87592	2.56798	2.34796	2.21177
Q9NXR7	Q9NXR7	BRCA1-A complex subunit BRE	BRE	43.551	6.2994	5	5	5	21.1	21.1	21.1	-3.97853	-3.89939	-4.93896	-0.390276	-1.3676	-2.0767	-2.12923	-3.60749	-4.03903	1.22851	0.421848	-1.98039	-2.61535	0	0	0	5	2	2	3	1	1	0	0	0	5	2	2	3	1	1	-4.6392	-4.54139	-5.66794	-0.0601635	-1.0013	-1.80538	-1.72737
Q13185;P83916	Q13185	Chromobox protein homolog 3	CBX3	20.811	6.1523	4	4	4	29.5	29.5	29.5	-0.134193	-4.06633	-4.12294	-1.71742	-1.41595	-0.876524	-0.495153	-0.877839	-0.352588	1.22621	0.422429	0.761436	2.61031	4	0	0	2	2	2	2	2	2	4	0	0	2	2	2	2	2	2	1.24763	-4.73094	-4.73898	-0.217451	0.120189	0.564711	1.07665
P30041	P30041	Peroxiredoxin-6	PRDX6	25.035	26.905	7	7	7	42.4	42.4	42.4	0.168047	0.214859	-0.578106	-1.38961	-0.269016	-0.633808	0.241547	-0.0432596	0.170094	1.22232	0.424676	0.886939	2.60179	3	4	2	1	2	2	4	3	2	3	4	2	1	2	2	4	3	2	0.642969	0.646046	-0.0840969	-0.796535	0.360353	-0.0994034	0.906422
Q13188	Q13188	Serine/threonine-protein kinase 3;Serine/threonine-protein kinase 3 36kDa subunit;Serine/threonine-protein kinase 3 20kDa subunit	STK3	56.3	5.6102	3	5	5	14.3	14.3	8.4	-5.13886	-4.00576	-4.40459	-4.15773	-2.64502	-2.29565	0.292526	-1.10569	-1.77705	1.21984	0.425204	2.16939	2.59636	0	0	0	0	2	2	3	2	1	0	0	0	0	2	2	4	3	1	-5.95023	-4.66217	-5.05961	-4.65091	-2.86369	-2.60927	0.109453
Q9NZ09	Q9NZ09	Ubiquitin-associated protein 1	UBAP1	55.083	2.6455	2	2	2	7.6	7.6	7.6	-5.3749	-5.06101	-4.61476	-4.76282	-5.88738	-4.64938	-3.37638	-4.10277	-4.17085	1.21656	0.427031	1.21653	2.5892	0	0	0	0	0	1	1	1	0	0	0	0	0	0	1	1	1	0	-6.21693	-5.86038	-5.29887	-5.30572	-6.46748	-4.66754	-3.26402
P62195	P62195	26S protease regulatory subunit 8	PSMC5	45.626	100.96	15	15	15	50.5	50.5	50.5	-2.18671	-5.04044	-5.15573	2.90625	2.82624	2.84327	2.70184	2.18755	1.93854	1.21112	0.430228	-0.582611	-2.57732	1	0	0	12	12	12	13	10	9	1	0	0	12	12	12	13	10	9	-2.38988	-5.83703	-5.91471	2.82129	2.77746	2.6996	2.68872
Q96BY7	Q96BY7	Autophagy-related protein 2 homolog B	ATG2B	232.76	3.5757	3	3	3	3.1	3.1	3.1	-5.37879	-5.64246	-2.07424	-4.1106	-4.57125	-5.84271	-1.83971	-3.24425	-3.63132	1.21109	0.428751	1.93643	2.57727	0	0	1	0	0	0	2	1	0	0	0	1	0	0	0	2	1	0	-6.22132	-6.52059	-4.35986	-4.59991	-5.04325	-6.56586	-3.95437
Q96C24	Q96C24	Synaptotagmin-like protein 4	SYTL4	76.023	29.62	17	17	17	30.4	30.4	30.4	-4.87536	-4.12099	-5.41808	2.61963	2.68747	2.76073	2.11226	2.51016	1.7758	1.21014	0.426701	-0.556536	-2.5752	0	0	0	12	12	9	11	12	9	0	0	0	12	12	9	11	12	9	-5.65251	-4.79301	-6.21338	1.91017	2.01416	1.99258	1.47462
P35610	P35610	Sterol O-acyltransferase 1	SOAT1	64.734	198.29	12	12	12	28	28	28	0.475754	0.227924	-3.60793	5.324	5.14984	4.97787	5.53079	5.44389	5.34863	1.2091	0.424862	0.290537	2.57293	2	2	0	9	9	9	11	10	9	2	2	0	9	9	9	11	10	9	0.465256	0.173784	-4.15268	5.43164	5.29373	5.02682	5.71024
O95793	O95793	Double-stranded RNA-binding protein Staufen homolog 1	STAU1	63.182	47.678	10	10	10	28.8	28.8	28.8	-0.674814	-1.38904	-0.774412	0.710573	0.895416	0.101749	1.96752	0.987937	1.646	1.20888	0.423039	0.964574	2.57245	3	2	2	5	5	3	8	5	5	3	2	2	5	5	3	8	5	5	-1.19989	-1.95782	-1.28038	0.303656	0.524718	-0.363867	1.63245
Q8IWX8	Q8IWX8	Calcium homeostasis endoplasmic reticulum protein	CHERP	103.7	63.128	10	10	10	15.6	15.6	15.6	-4.31975	-3.26532	-4.01396	-0.527424	0.171041	-1.44047	0.559973	0.938958	0.468593	1.20765	0.422855	1.25479	2.56977	0	0	0	3	4	1	6	7	5	0	0	0	3	4	1	6	7	5	-5.02473	-3.82142	-4.61492	-1.02747	-0.292766	-1.99922	0.131767
P46379	P46379	Large proline-rich protein BAG6	BAG6	119.41	26.275	13	13	13	19.1	19.1	19.1	-5.75904	-5.7662	-4.28724	0.873293	1.33833	0.84552	1.79907	1.45698	1.38157	1.20735	0.421055	0.526827	2.56911	0	0	0	7	8	6	11	8	8	0	0	0	7	8	6	11	8	8	-6.65096	-6.66111	-4.92601	0.373285	0.874488	0.286718	1.37088
P53621	P53621	Coatomer subunit alpha;Xenin;Proxenin	COPA	138.34	140.49	46	46	46	54.3	54.3	54.3	-2.33087	-5.63103	-4.9493	3.95335	4.56422	3.85537	5.40681	4.66751	4.76833	1.20691	0.419271	0.823236	2.56816	1	0	0	23	28	24	40	31	35	1	0	0	23	28	24	40	31	35	-4.05763	-6.50762	-5.67971	2.3448	2.9919	2.1881	3.87003
Q9Y2U8	Q9Y2U8	Inner nuclear membrane protein Man1	LEMD3	99.996	323.31	54	54	54	64.8	64.8	64.8	5.45768	5.16006	4.19194	7.85946	7.40375	7.79251	8.09646	7.97452	8.30012	1.20582	0.418549	0.438464	2.56578	30	31	22	48	46	51	50	49	48	30	31	22	48	46	51	50	49	48	4.2248	3.88348	2.97813	6.7447	6.32524	6.61905	7.05358
Q96JP5	Q96JP5	E3 ubiquitin-protein ligase ZFP91	ZFP91	63.444	5.6349	3	3	3	10.2	10.2	10.2	-4.23942	-4.11354	-3.80589	-1.37168	-2.52913	-2.71515	-0.101549	-0.996531	-1.28365	1.20439	0.418118	1.41141	2.56266	0	0	0	2	1	1	3	2	2	0	0	0	2	1	1	3	2	2	-4.93397	-4.78456	-4.37805	-1.39527	-2.51649	-2.79746	-0.0532913
Q9BY12	Q9BY12	S phase cyclin A-associated protein in the endoplasmic reticulum	SCAPER	158.29	150.82	13	13	13	16.7	16.7	16.7	-5.29859	-3.82842	-5.03853	-0.323877	0.879343	0.45755	2.13218	0.928208	1.76833	1.19258	0.432335	1.2719	2.53704	0	0	0	3	8	5	9	6	8	0	0	0	3	8	5	9	6	8	-6.1307	-4.46081	-5.78129	-1.82394	-0.584443	-1.10118	0.703945
P37198	P37198	Nuclear pore glycoprotein p62	NUP62	53.254	46.677	9	9	9	24.9	24.9	24.9	-4.06535	-4.2261	-5.93498	0.900478	2.12595	2.07126	0.0316772	0.928208	0.52979	1.18666	0.442017	-1.20267	-2.52422	0	0	0	7	7	6	3	5	5	0	0	0	7	7	6	3	5	5	-4.73729	-4.91236	-6.80182	2.07852	3.34021	3.19059	1.28154
P82930	P82930	28S ribosomal protein S34, mitochondrial	MRPS34	25.65	6.9023	5	5	5	30.7	30.7	30.7	-4.8168	-3.86057	-3.65368	0.0466709	-0.203724	0.0760708	0.144276	0.606402	0.820514	1.18548	0.439405	0.550725	2.52167	0	0	0	3	2	3	3	5	5	0	0	0	3	2	3	3	5	5	-5.58634	-4.49731	-4.20477	0.846203	0.632035	0.816837	1.01563
Q5SQN1	Q5SQN1	Synaptosomal-associated protein 47	SNAP47	52.562	183.26	29	29	29	74.1	74.1	74.1	-0.101086	-2.00443	2.73966	5.02584	5.38539	5.09052	4.77732	4.97428	4.64736	1.18478	0.438107	-0.367596	-2.52015	3	3	1	22	24	21	21	21	22	3	3	1	22	24	21	21	21	22	-0.577257	-2.52431	2.28258	4.66783	5.06354	4.67382	4.49109
P25398	P25398	40S ribosomal protein S12	RPS12	14.515	75.324	8	8	8	54.5	54.5	54.5	3.07082	2.39636	2.15416	4.17559	4.32102	3.79462	3.81851	3.20518	3.47758	1.18417	0.436311	-0.596654	-2.51883	5	4	3	7	8	7	7	6	7	5	4	3	7	8	7	7	6	7	4.64527	3.92711	3.74771	5.86821	6.04986	5.42849	5.58294
Q9NNW5	Q9NNW5	WD repeat-containing protein 6	WDR6	121.72	14.623	6	6	6	10.4	10.4	10.4	-4.11533	-6.01436	-5.45346	-2.18363	-1.90174	-0.758453	-0.454647	-0.734681	-0.105237	1.17785	0.443203	1.18309	2.5052	0	0	0	1	2	2	4	3	3	0	0	0	1	2	2	4	3	3	-4.79376	-6.94289	-6.25365	-3.29833	-2.98027	-1.93191	-1.49759
Q13435	Q13435	Splicing factor 3B subunit 2	SF3B2	100.23	26.026	6	6	6	11.1	11.1	11.1	-4.11304	-2.72779	-6.71121	-4.7361	-2.37868	-2.30698	-0.140682	-1.81541	0.766213	1.17355	0.448356	2.74396	2.49594	0	0	0	0	2	1	4	1	4	0	0	0	0	2	1	4	1	4	-4.79117	-3.21107	-7.68548	-5.2768	-3.16436	-3.18761	-0.890808
Q9UBX3	Q9UBX3	Mitochondrial dicarboxylate carrier	SLC25A10	31.282	57.342	7	7	7	38	38	38	-3.02886	-2.71722	-4.34719	-1.24966	-0.420242	-1.01865	-0.206501	-0.336011	-0.280494	1.16973	0.451645	0.62185	2.48771	1	1	0	2	3	3	4	3	3	1	1	0	2	3	3	4	3	3	-2.55394	-2.28604	-4.99427	-0.656576	0.20906	-0.484291	0.458403
Q14571	Q14571	Inositol 1,4,5-trisphosphate receptor type 2	ITPR2	308.06	190.05	38	47	41	28.1	26.2	25.1	-4.56522	-3.77206	-4.42553	3.00635	2.68841	2.92373	3.3688	3.15253	3.06797	1.16384	0.45939	0.323606	2.47506	1	0	0	22	24	21	29	21	21	1	0	0	28	28	25	33	26	25	-7.28144	-4.39681	-5.08345	0.408323	0.126664	0.266949	0.842558
Q9Y266	Q9Y266	Nuclear migration protein nudC	NUDC	38.242	323.01	12	12	12	42.3	42.3	42.3	-2.04626	-5.50635	-4.49974	2.8672	2.94818	3.35955	3.6222	3.35864	3.46071	1.16343	0.457552	0.422206	2.47417	2	0	0	9	10	8	11	8	9	2	0	0	9	10	8	11	8	9	-2.05675	-6.36605	-5.16793	2.97485	3.09206	3.40849	3.80167
Q9Y4L1	Q9Y4L1	Hypoxia up-regulated protein 1	HYOU1	111.33	81.305	14	14	14	23.6	23.6	23.6	-4.855	-5.5098	-5.38995	1.03672	1.32804	1.47103	0.833128	0.137938	0.86686	1.16095	0.457402	-0.665952	-2.46886	0	0	0	7	9	11	8	4	5	0	0	0	7	9	11	8	4	5	-5.6295	-6.36996	-6.18136	-0.244667	0.0829039	0.130888	-0.376417
P61313	P61313	60S ribosomal protein L15	RPL15	24.146	28.896	7	7	7	35.8	35.8	35.8	2.85003	2.79327	3.75385	4.42819	4.54323	4.41451	4.92363	4.54928	4.76967	1.15712	0.460397	0.285549	2.46064	4	5	5	5	6	5	6	5	6	4	5	5	5	6	5	6	5	6	3.64687	3.54641	4.5698	5.3432	5.49448	5.27081	5.91049
Q6NXT6	Q6NXT6	Transmembrane anterior posterior transformation protein 1 homolog	TAPT1	64.259	34.344	7	7	7	23.6	23.6	23.6	-4.44997	-5.52729	-4.72744	1.86019	1.94402	1.85619	2.28745	1.96567	2.12228	1.15293	0.462846	0.238333	2.45167	0	0	0	4	5	4	5	6	4	0	0	0	4	5	4	5	6	4	-5.17187	-6.38983	-5.42715	1.60528	1.7253	1.54258	2.10438
Q06587	Q06587	E3 ubiquitin-protein ligase RING1	RING1	42.429	10.875	5	8	8	25.4	25.4	17.7	-5.13385	-3.91704	-5.34731	-2.45075	-1.37231	-0.398962	1.24344	0.0511217	-0.129697	1.15267	0.462504	1.79563	2.45111	0	0	0	1	0	0	4	2	1	0	0	0	1	1	2	6	4	3	-5.94457	-4.56143	-6.13281	-1.53574	-0.421037	0.457298	2.23027
Q92791	Q92791	Synaptonemal complex protein SC65	LEPREL4	50.381	5.1935	3	3	3	8	8	8	-4.48201	-4.73156	-5.46122	-0.567068	0.278461	-0.615255	-1.50876	-0.737271	-1.51065	1.15267	0.46069	-0.950942	-2.45111	0	0	0	2	3	2	1	3	2	0	0	0	2	3	2	1	3	2	-5.20806	-5.48629	-6.26249	-0.459391	0.422328	-0.566359	-1.32925
P07942	P07942	Laminin subunit beta-1	LAMB1	198.04	12.843	3	3	3	2.7	2.7	2.7	-4.84345	-4.85314	-4.20954	-1.27349	-0.553965	-1.65814	-1.71463	-3.0859	-2.44511	1.1523	0.459375	-1.25335	-2.45032	0	0	0	2	3	2	2	1	1	0	0	0	2	3	2	2	1	1	-5.61645	-5.62434	-4.83757	-2.88202	-2.1263	-3.32539	-3.25139
Q03135;P56539	Q03135	Caveolin-1	CAV1	20.471	8.8566	3	3	3	23.6	23.6	23.6	-4.76507	-2.40891	-5.70609	-3.09098	-2.98384	-2.90558	-0.25914	-1.65995	-2.41307	1.15041	0.460078	1.54941	2.44629	0	1	0	1	1	1	2	2	1	0	1	0	1	1	1	2	2	1	-5.52789	-1.39273	-6.54125	-1.91294	-1.76958	-1.78624	0.990726
Q12981	Q12981	Vesicle transport protein SEC20	BNIP1	26.132	29.301	10	10	10	45.2	45.2	45.2	-4.57152	-4.10967	-4.54185	2.28198	2.32744	2.14783	1.82643	1.52871	2.11063	1.14743	0.461643	-0.430494	-2.43991	0	0	0	8	8	7	7	5	8	0	0	0	8	8	7	7	5	8	-5.3092	-4.78016	-5.21587	2.97457	3.05627	2.78173	2.59089
Q15020	Q15020	Squamous cell carcinoma antigen recognized by T-cells 3	SART3	109.93	24.08	8	8	8	15.7	15.7	15.7	-6.04529	-4.70282	-5.40837	-3.93357	-3.24253	-3.00728	0.234486	-2.75415	-0.999589	1.14727	0.46034	2.22138	2.43957	0	0	0	0	2	1	7	1	3	0	0	0	0	2	1	7	1	3	-6.97438	-5.45367	-6.20232	-4.40833	-4.37875	-3.47805	-0.86614
Q8N3S3	Q8N3S3	Putative homeodomain transcription factor 2	PHTF2	88.756	4.2707	4	4	4	8.7	8.7	8.7	-3.73399	-3.98376	-4.7593	-4.87991	-5.44685	-3.90982	-1.56217	-4.09388	-1.37888	1.14692	0.459415	2.40055	2.43884	0	0	0	0	0	0	2	0	2	0	0	0	0	0	0	2	0	2	-4.36289	-4.63719	-5.46342	-5.43243	-5.99077	-4.46093	-1.74521
Q13370;Q14432	Q13370	cGMP-inhibited 3,5-cyclic phosphodiesterase B	PDE3B	124.33	57.694	16	16	16	23.3	23.3	23.3	-6.04199	-5.68355	-4.99924	1.25079	0.884802	1.17068	1.70887	1.69704	1.25704	1.14592	0.458621	0.452222	2.43669	0	0	0	8	9	8	10	9	8	0	0	0	8	9	8	10	9	8	-6.97065	-6.56726	-5.73657	0.227228	-0.102616	0.0883789	0.757107
Q9Y314	Q9Y314	Nitric oxide synthase-interacting protein	NOSIP	33.172	3.3213	2	2	2	12.3	12.3	12.3	-3.93258	-5.82414	-4.03839	-5.01372	-2.27731	-4.84839	-1.71429	-1.23986	-2.33079	1.14251	0.462	2.28483	2.42943	0	0	0	0	1	0	1	2	1	0	0	0	0	1	0	1	2	1	-4.58728	-6.72689	-4.64273	-5.57723	-1.74114	-5.48304	-1.14253
P54920	P54920	Alpha-soluble NSF attachment protein	NAPA	33.232	20.356	7	9	9	45.4	45.4	33.9	-3.84023	-3.42074	-4.44485	-0.430346	0.564892	-0.374655	1.40309	0.882026	0.499919	1.14096	0.460608	1.00838	2.42611	0	0	0	2	4	3	6	4	4	0	0	0	4	5	4	8	6	5	-4.48294	-3.9979	-5.10544	-0.100273	0.93113	-0.1033	1.80494
O60341	O60341	Lysine-specific histone demethylase 1A	KDM1A	92.902	22.559	7	7	7	15.4	15.4	15.4	-3.9326	-5.08398	-3.07559	-4.34164	-0.551289	-4.11742	0.827488	-0.51805	0.053216	1.14059	0.459227	3.12433	2.42533	0	0	0	1	3	0	5	5	3	0	0	0	1	3	0	5	5	3	-4.5873	-5.88646	-3.54667	-5.05117	-1.22454	-4.68701	0.189857
Q9H6S0	Q9H6S0	Probable ATP-dependent RNA helicase YTHDC2	YTHDC2	160.25	21.239	15	15	15	18.9	18.9	18.9	-5.65864	-5.20598	-5.72149	-0.985691	-0.00575829	-0.301252	0.3092	0.146115	0.461234	1.13869	0.459955	0.736417	2.42129	0	0	0	3	7	5	7	7	7	0	0	0	3	7	5	7	7	7	-6.53752	-6.02499	-6.55878	-2.71454	-1.6984	-2.08881	-1.34782
Q12789	Q12789	General transcription factor 3C polypeptide 1	GTF3C1	238.87	29.519	11	11	11	8.9	8.9	8.9	-2.48026	-3.35032	-5.57771	-0.930866	-5.2278	-1.26099	0.471802	0.890149	1.39372	1.13444	0.462812	3.39177	2.41224	1	0	0	2	0	1	5	6	8	1	0	0	2	0	1	5	6	8	-4.89288	-3.91794	-6.3951	-3.22542	-5.75372	-3.61415	-1.75081
Q92692	Q92692	Nectin-2	PVRL2	57.741	6.2262	3	3	3	10.6	10.6	10.6	-3.5157	-3.17691	-4.5661	-0.83667	-1.26509	-1.60753	0.424755	-0.769658	-0.367261	1.13016	0.465333	0.999042	2.40314	0	0	0	1	1	1	3	1	3	0	0	0	1	1	1	3	1	3	-4.11625	-3.72103	-5.24347	-0.728989	-1.12124	-1.55859	0.604225
O00231	O00231	26S proteasome non-ATPase regulatory subunit 11	PSMD11	47.463	8.0217	7	7	7	23.2	23.2	23.2	-2.78081	-3.54482	-5.12428	-0.96125	0.114124	0.0179024	-0.960436	-1.18498	-1.91945	1.12887	0.466507	-1.07855	-2.4004	1	0	0	3	4	3	2	2	1	1	0	0	3	4	3	2	2	1	-3.15388	-4.13878	-5.87891	-1.21621	-0.104545	-0.2957	-1.14351
Q9NYZ3	Q9NYZ3	G2 and S phase-expressed protein 1	GTSE1	76.644	15.629	4	4	4	12.6	12.6	12.6	-4.33145	-3.50843	-3.90215	-2.28338	-4.48574	-3.60835	-1.40552	-1.01038	-2.43505	1.12781	0.465918	1.84218	2.39814	0	0	0	1	0	0	2	3	1	0	0	0	1	0	0	2	3	1	-5.03795	-4.09747	-4.48762	-2.7376	-4.95071	-4.13262	-1.78792
P49821	P49821	NADH dehydrogenase [ubiquinone] flavoprotein 1, mitochondrial	NDUFV1	50.817	4.5554	5	5	5	22.6	22.6	22.6	-2.84412	-4.98983	-4.09339	-4.93699	-5.12104	-4.83742	-0.712639	-3.24322	-3.90995	1.12746	0.462878	2.34321	2.39741	0	0	0	0	0	0	5	1	0	0	0	0	0	0	0	5	1	0	-3.35746	-5.77955	-4.70534	-5.4942	-5.63819	-5.47109	-0.725842
Q9Y2I1	Q9Y2I1	Nischarin	NISCH	166.63	11.666	8	8	8	10	10	10	-4.92757	-4.09976	-4.06534	-0.534758	-1.70213	-2.54848	0.549105	-0.719489	0.619813	1.12707	0.461176	1.74493	2.39657	0	0	0	4	2	1	6	5	7	0	0	0	4	2	1	6	5	7	-5.7115	-4.76891	-4.6734	-1.86773	-2.99881	-3.94011	-0.711988
Q9Y265	Q9Y265	RuvB-like 1	RUVBL1	50.227	23	9	9	9	26.8	26.8	26.8	-6.3993	-4.10682	-2.94145	0.197771	1.10084	0.071209	1.89977	1.47211	0.990106	1.12404	0.458891	0.997391	2.39014	0	1	0	3	5	3	6	6	5	0	1	0	3	5	3	6	6	5	-7.37437	-4.77692	-3.39396	0.375816	1.3151	0.190542	2.14962
P30533	P30533	Alpha-2-macroglobulin receptor-associated protein	LRPAP1	41.465	2.37	3	3	3	10.4	10.4	10.4	-3.20546	-4.64453	-5.5537	-1.69121	-0.717535	-1.47458	-2.45346	-3.71795	-6.51738	1.11633	0.467738	-2.93515	-2.37382	0	0	0	1	2	2	2	1	0	0	0	0	1	2	2	2	1	0	-3.76572	-5.38748	-6.36777	-1.58358	-0.573678	-1.42565	-2.27397
P61221	P61221	ATP-binding cassette sub-family E member 1	ABCE1	67.314	44.107	7	7	7	20.7	20.7	20.7	-5.95743	-4.61033	-4.87634	-0.980793	-3.23273	-2.05091	-0.105724	-0.816283	-0.499469	1.11304	0.468594	1.61432	2.36688	0	0	0	2	2	1	4	4	2	0	0	0	2	2	1	4	4	2	-6.87512	-5.34864	-5.59666	-1.33881	-3.55449	-2.46763	-0.391926
Q96KA5	Q96KA5	Cleft lip and palate transmembrane protein 1-like protein	CLPTM1L	62.228	3.1415	3	3	3	9.1	9.1	9.1	-7.10585	-5.13356	-4.80822	-1.78993	-1.02441	-1.63041	-4.32318	-3.0177	-2.05464	1.11263	0.467249	-1.65025	-2.366	0	0	0	2	3	1	0	0	1	0	0	0	2	3	1	0	0	1	-8.17269	-5.94276	-5.51911	-1.68228	-0.880519	-1.58146	-4.76146
Q9NW15	Q9NW15	Anoctamin-10	ANO10	76.328	180.36	14	14	14	22.1	22.1	22.1	-5.6592	-4.05185	-4.43754	2.19466	2.06015	2.16952	2.98367	2.35449	2.48072	1.11213	0.466029	0.464851	2.36495	0	0	0	9	8	7	14	8	9	0	0	0	9	8	7	14	8	9	-6.53814	-4.7145	-5.09712	1.99418	1.89583	1.91034	2.855
P06733;P13929	P06733	Alpha-enolase	ENO1	47.168	187.42	15	17	17	56.9	56.9	51.8	2.72608	1.80983	0.41729	2.57874	2.82054	2.76137	2.5715	2.17656	1.85058	1.10907	0.46628	-0.520671	-2.35849	10	9	3	9	10	8	10	7	9	12	11	3	11	12	10	12	9	11	2.64846	1.68856	0.358782	2.6193	2.89726	2.74321	2.68385
P10599	P10599	Thioredoxin	TXN	11.737	6.6588	5	5	5	31.4	31.4	31.4	-2.70899	-0.527874	1.58862	1.03058	0.295717	1.08435	2.126	1.16785	1.78534	1.10476	0.469371	0.889512	2.3494	1	1	1	3	3	3	4	3	4	1	1	1	3	3	3	4	3	4	-1.13446	1.0029	3.18216	2.72321	2.02454	2.71826	3.89043
O43324	O43324	Eukaryotic translation elongation factor 1 epsilon-1	EEF1E1	19.81	13.349	4	4	4	30.5	30.5	30.5	-0.941158	-3.06415	-1.27031	-0.520386	-1.04661	-0.696068	-5.37004	-1.89261	-2.57526	1.10451	0.468584	-2.52495	-2.34886	2	0	3	1	1	2	0	1	1	2	0	3	1	1	2	0	1	1	-0.144333	-3.593	-0.45439	0.394659	-0.0953379	0.160183	-5.89244
O75787	O75787	Renin receptor	ATP6AP2	39.008	323.31	17	17	17	50.9	50.9	50.9	1.4994	0.798763	-3.26096	5.00901	5.19474	5.2384	5.04042	4.90798	4.80184	1.10066	0.470766	-0.230637	-2.34077	5	4	1	13	16	16	16	14	14	5	4	1	13	16	16	16	14	14	1.97437	1.23008	-2.76693	5.6021	5.82403	5.77277	5.70536
Q9UEG4	Q9UEG4	Zinc finger protein 629	ZNF629	96.619	1.9726	3	3	3	4.3	4.3	4.3	-6.06272	-5.57704	-5.26596	-5.24465	-2.52044	-5.30033	-2.21464	-2.50929	-1.7158	1.09744	0.473286	2.20857	2.33398	0	0	0	0	1	0	1	0	2	0	0	0	0	1	0	1	0	2	-6.99407	-6.44632	-6.0402	-5.82714	-3.47612	-5.97521	-3.13468
Q13085	Q13085	Acetyl-CoA carboxylase 1;Biotin carboxylase	ACACA	265.55	323.31	167	182	182	79.9	79.9	74.5	12.0293	11.1512	10.4275	9.79061	10.5216	10.2962	9.71406	9.74502	9.62045	1.09241	0.476761	-0.509632	-2.32342	142	132	126	129	142	137	130	124	125	156	145	135	140	155	150	141	134	135	9.50418	8.58239	7.92145	7.38372	8.15091	7.83062	7.37897
Q9P246	Q9P246	Stromal interaction molecule 2	STIM2	83.97	323.31	36	37	36	57.2	55.1	55.1	3.33117	2.25199	0.906815	5.69281	5.7674	5.77248	5.70832	5.49871	5.553	1.0912	0.475523	-0.157549	-2.32088	11	12	6	27	24	27	26	28	29	12	13	7	28	25	28	27	29	30	2.75876	1.6359	0.353498	5.23859	5.34939	5.25954	5.3259
Q12769	Q12769	Nuclear pore complex protein Nup160	NUP160	162.12	323.31	35	35	35	39.3	39.3	39.3	-3.36961	-2.73355	-3.57305	2.2247	2.17119	2.60789	2.77859	2.88666	2.53636	1.09044	0.474573	0.399275	2.31928	1	1	1	17	18	20	22	21	20	1	1	1	17	18	20	22	21	20	-4.82073	-4.22833	-5.00512	0.89179	0.874488	1.21624	1.5175
Q14690	Q14690	Protein RRP5 homolog	PDCD11	208.7	7.7487	5	5	5	4	4	4	-1.73667	-4.85008	-4.54802	-4.15186	-5.709	-5.73957	-3.42542	-4.27284	-1.92722	1.08476	0.482091	1.99165	2.30738	3	1	1	1	0	0	1	1	2	3	1	1	1	0	0	1	1	2	-3.8627	-7.01974	-6.65491	-4.64456	-6.27445	-6.45354	-5.3614
Q9UKN8	Q9UKN8	General transcription factor 3C polypeptide 4	GTF3C4	91.981	2.5971	3	3	3	4.3	4.3	4.3	-6.01119	-3.37795	-5.4954	-5.50377	-5.0199	-4.26018	-2.03363	-2.56775	-4.47926	1.08211	0.481611	1.90107	2.30181	0	0	0	0	0	0	2	2	0	0	0	0	0	0	0	2	2	0	-6.93585	-3.94931	-6.3014	-6.10754	-5.52875	-4.84247	-3.21676
Q14697	Q14697	Neutral alpha-glucosidase AB	GANAB	106.87	323.31	38	38	38	67.9	67.9	67.9	-0.806101	-4.58295	-5.44418	5.24632	5.91024	5.47062	5.1778	4.92496	5.08543	1.08145	0.479945	-0.479663	-2.30044	1	0	0	29	34	31	29	27	26	1	0	0	29	34	31	29	27	26	-1.81661	-5.31755	-6.24309	4.35397	5.05408	4.51959	4.35726
P33991	P33991	DNA replication licensing factor MCM4	MCM4	96.557	50.416	3	3	3	7.3	7.3	7.3	-4.72606	-4.35129	-5.57096	-2.17046	-2.02515	-1.90736	-1.60502	-0.509278	-1.51442	1.07914	0.479834	0.824752	2.29561	1	0	0	2	2	2	2	2	2	1	0	0	2	2	2	2	2	2	-5.86783	-5.05451	-6.38742	-3.19405	-3.0125	-2.98961	-2.55679
P35244	P35244	Replication protein A 14 kDa subunit	RPA3	13.569	160.05	8	8	8	82.6	82.6	82.6	2.9583	3.20131	3.34866	2.95218	3.24375	3.17903	3.01646	2.74105	2.73382	1.07892	0.478557	-0.294544	-2.29513	7	7	5	7	8	8	7	5	6	7	7	5	7	8	8	7	5	6	4.53276	4.73204	4.94223	4.64479	4.97258	4.81292	4.7809
Q8TC12	Q8TC12	Retinol dehydrogenase 11	RDH11	35.386	29.441	6	6	6	27	27	27	-4.53115	-5.04519	-4.83168	0.781118	0.445589	0.434649	1.0922	0.687842	1.13887	1.07763	0.477603	0.419186	2.29244	0	0	0	3	3	2	5	4	5	0	0	0	3	3	2	5	4	5	-5.26358	-5.84241	-5.54581	1.37418	1.07489	0.969019	1.75711
P50402	P50402	Emerin	EMD	28.994	291.98	19	19	19	70.9	70.9	70.9	5.40001	4.65306	3.41019	7.88478	7.84756	7.98586	7.68866	7.82102	7.80656	1.06997	0.483686	-0.133989	-2.27644	9	8	6	16	17	16	17	16	16	9	8	6	16	17	16	17	16	16	5.97446	5.18385	4.00373	8.57741	8.5764	8.61978	8.45311
P48643	P48643	T-complex protein 1 subunit epsilon	CCT5	59.67	212.72	29	29	29	65.8	65.8	65.8	1.27715	0.304441	-0.97138	4.13762	4.34566	4.22453	4.92363	4.82409	4.31332	1.06839	0.482305	0.451078	2.27315	7	5	3	20	21	18	25	21	22	7	5	3	20	21	18	25	21	22	0.571478	-0.444876	-1.65795	3.55009	3.79437	3.5783	4.40798
P37840	P37840	Alpha-synuclein	SNCA	14.46	3.9261	3	3	3	35	35	35	-3.19903	-4.2357	-4.3299	-0.647036	-0.388933	-0.855381	-0.852745	-1.01776	-1.01056	1.06746	0.482054	-0.329905	-2.2712	0	0	0	2	1	1	2	1	1	0	0	0	2	1	1	2	1	1	-3.75846	-4.92327	-4.97458	1.26799	1.56228	1.00097	1.1341
Q14643	Q14643	Inositol 1,4,5-trisphosphate receptor type 1	ITPR1	313.93	166.36	32	40	32	21.6	19	19	-4.25827	-4.43857	-3.99742	2.4172	2.48322	2.75027	3.20353	2.7531	2.85273	1.0654	0.482872	0.38622	2.26691	0	0	0	15	19	17	25	20	19	0	0	0	20	23	20	29	23	22	-4.95526	-5.15361	-4.59609	-0.170303	-0.0680628	0.104092	0.687847
P51587	P51587	Breast cancer type 2 susceptibility protein	BRCA2	384.2	323.31	94	94	94	43.4	43.4	43.4	-5.19059	-5.03579	-4.13107	4.86296	4.61444	4.65938	4.51713	4.54612	4.25095	1.06394	0.482756	-0.274195	-2.26388	0	0	0	61	59	62	63	54	54	0	0	0	61	59	62	63	54	54	-6.00867	-5.83175	-4.74824	1.87108	1.6588	1.6088	1.59707
Q15717	Q15717	ELAV-like protein 1	ELAVL1	36.091	2.4473	3	3	3	7.1	7.1	7.1	-0.465536	-4.34372	-4.52786	-3.55971	-3.72343	-4.09681	-4.0422	-5.79313	-5.18422	1.06121	0.483495	-1.2132	-2.25818	2	0	0	2	1	1	0	0	0	2	0	0	2	1	1	0	0	0	0.00941658	-5.04592	-5.19995	-2.96659	-3.09413	-3.56249	-4.4579
Q9UL25	Q9UL25	Ras-related protein Rab-21	RAB21	24.347	240.96	8	8	8	42.7	42.7	42.7	-3.76694	-3.03683	-5.17705	1.76295	1.47995	1.8168	2.41296	1.80035	2.52571	1.05898	0.483391	0.559772	2.25356	1	1	0	6	7	6	8	6	8	1	1	0	6	7	6	8	6	8	-3.08554	-2.39919	-5.93899	2.56248	2.31572	2.55763	3.28431
Q9BXB5	Q9BXB5	Oxysterol-binding protein-related protein 10	OSBPL10	83.969	3.9631	2	2	2	5.1	5.1	5.1	-3.65201	-4.08797	-5.29489	-4.35238	-3.59008	-4.9321	-3.17189	-3.59302	-3.35804	1.05831	0.482561	0.917204	2.25217	0	0	0	0	1	0	2	0	2	0	0	0	0	1	0	2	0	2	-4.27027	-4.75552	-6.07314	-4.86156	-4.2238	-5.57419	-3.77005
Q6PKG0;Q659C4	Q6PKG0	La-related protein 1	LARP1	123.51	19.842	13	13	13	18	18	18	-2.12232	-0.525034	0.26601	0.253983	0.448143	0.784958	0.9699	0.869906	0.765677	1.05564	0.483921	0.3728	2.2466	2	5	3	4	6	5	8	6	6	2	5	3	4	6	5	8	6	6	-3.64742	-2.09378	-1.24002	-1.15294	-0.92253	-0.680672	-0.365213
Q8TEX9	Q8TEX9	Importin-4	IPO4	118.71	18.678	6	6	6	10.2	10.2	10.2	-4.84951	-5.39968	-6.08458	-3.0637	-1.73189	-2.18234	-0.682144	-1.48173	-1.5669	1.05503	0.483095	1.08238	2.24535	1	0	1	2	3	3	6	4	4	1	0	1	2	3	3	6	4	4	-6.11159	-6.24493	-7.3275	-4.2076	-2.83954	-3.38495	-1.75423
Q9Y6Y8	Q9Y6Y8	SEC23-interacting protein	SEC23IP	111.08	179.85	26	26	26	36.5	36.5	36.5	-0.392416	-4.85724	-3.53884	3.69421	4.11026	4.05403	3.67128	3.53553	3.70934	1.04963	0.483883	-0.314114	-2.23413	2	0	0	22	19	19	20	21	18	2	0	0	22	19	19	20	21	18	-1.18055	-5.629	-4.07404	3.02423	3.47651	3.32535	3.07316
Q9H4L4	Q9H4L4	Sentrin-specific protease 3	SENP3	65.009	4.0046	3	3	3	13.1	13.1	13.1	-2.65824	-4.22701	-5.07918	-5.10909	-4.96673	-2.51357	-0.297688	-3.19336	-0.973773	1.04772	0.483379	2.70819	2.23016	1	0	0	0	0	1	3	0	2	1	0	0	0	0	1	3	0	2	-2.6687	-4.9134	-5.82757	-5.68044	-5.47121	-2.46461	-0.118176
P17987	P17987	T-complex protein 1 subunit alpha	TCP1	60.343	323.31	28	28	28	62.4	62.4	62.4	3.33134	2.51832	1.68679	4.46455	4.76081	4.3023	5.25197	5.05855	4.67083	1.04772	0.481819	0.484564	2.23016	15	14	7	21	21	17	23	21	23	15	14	7	21	21	17	23	21	23	2.75896	1.90221	1.13345	4.01037	4.3428	3.78934	4.86955
O15294	O15294	UDP-N-acetylglucosamine--peptide N-acetylglucosaminyltransferase 110 kDa subunit	OGT	116.92	26.93	11	11	11	17.4	17.4	17.4	-3.5387	-4.29351	-4.88251	-0.988924	-1.52532	-0.0441189	0.307688	-0.186908	0.548631	1.04407	0.482482	1.07592	2.22261	0	0	0	4	2	4	7	6	4	0	0	0	4	2	4	7	6	4	-4.14224	-4.9889	-5.60367	-2.07394	-2.57412	-1.18786	-0.705515
Q12874	Q12874	Splicing factor 3A subunit 3	SF3A3	58.848	13.9	10	10	10	33.9	33.9	33.9	-2.22471	-6.07783	-5.94288	0.0999622	0.215364	0.140181	1.27502	0.754687	0.305114	1.04247	0.483538	0.626439	2.21929	1	0	0	3	5	3	7	4	3	1	0	0	3	5	3	7	4	3	-2.3664	-7.01494	-6.81081	0.0764198	0.228015	0.0578575	1.3232
Q96SK2	Q96SK2	Transmembrane protein 209	TMEM209	62.921	285.25	17	17	17	44.7	44.7	44.7	0.210558	-0.114861	-4.2208	4.14716	4.17269	4.10626	4.36651	4.16949	4.43454	1.04214	0.481994	0.181475	2.2186	3	3	0	14	14	13	14	14	15	3	3	0	14	14	13	14	14	15	0.0073967	-0.361685	-4.85038	4.0622	4.12392	3.96261	4.35335
O60610	O60610	Protein diaphanous homolog 1	DIAPH1	141.35	4.2115	4	4	4	7.5	7.5	7.5	-5.55471	-4.79859	-5.13573	-4.50599	-5.72782	-5.01714	0.915789	-1.29297	-4.38697	1.0404	0.481541	3.4956	2.215	0	0	0	0	1	0	2	1	0	0	0	0	0	1	0	2	1	0	-6.42008	-5.56241	-5.89195	-5.02778	-7.14582	-5.6668	-0.466589
Q9NVI1	Q9NVI1	Fanconi anemia group I protein	FANCI	149.32	56.93	16	16	16	17.4	17.4	17.4	-5.5044	-4.29377	-4.27701	1.16039	1.21931	1.29289	1.82692	1.44174	1.37144	1.0326	0.485114	0.322507	2.19889	1	0	0	7	9	8	12	10	8	1	0	0	7	9	8	12	10	8	-7.4264	-4.98919	-4.91437	-0.643425	-0.548293	-0.569632	0.0949993
Q8N9N2	Q8N9N2	Activating signal cointegrator 1 complex subunit 1	ASCC1	45.509	12.641	5	5	5	22.2	22.2	22.2	-5.02038	-4.79775	-4.84797	-2.81701	-4.21658	-1.09309	0.0158405	0.109168	-1.44122	1.03159	0.484568	2.27015	2.19679	0	0	0	1	0	2	3	3	2	0	0	0	1	0	2	3	3	2	-5.81635	-5.56145	-5.56436	-2.31708	-4.65944	-0.651831	0.587627
Q99640	Q99640	Membrane-associated tyrosine- and threonine-specific cdc2-inhibitory kinase	PKMYT1	54.521	130.6	18	18	18	50.1	50.1	50.1	-1.32747	-3.83529	-4.25695	4.10852	4.13601	4.34714	3.96081	3.80499	4.09023	1.03067	0.484855	-0.245214	-2.1949	3	1	0	12	12	14	14	11	13	3	1	0	12	12	14	14	11	13	-1.11559	-3.66708	-4.89154	4.43856	4.50225	4.61849	4.36269
Q3MHD2	Q3MHD2	Protein LSM12 homolog	LSM12	21.701	12.411	7	7	7	47.2	47.2	47.2	2.20269	1.8701	2.32562	0.27326	0.772758	1.0549	0.174505	0.319613	-0.151845	1.02823	0.486558	-0.586213	-2.18986	3	3	6	2	3	1	1	1	2	3	3	6	2	3	1	1	1	2	3.58454	3.20825	3.72653	1.77324	2.30896	2.49616	1.7463
Q96KC8	Q96KC8	DnaJ homolog subfamily C member 1	DNAJC1	63.882	162.65	19	19	19	42.1	42.1	42.1	-0.0162067	-0.281767	-2.93418	4.69395	4.64454	4.54006	4.8847	4.66773	4.8927	1.02462	0.487687	0.188858	2.18242	3	5	0	16	15	15	15	15	16	3	5	0	16	15	15	15	15	16	-0.38928	-0.698555	-3.38568	4.43907	4.42586	4.22643	4.70162
Q13263	Q13263	Transcription intermediary factor 1-beta	TRIM28	88.549	46.408	12	12	12	29.9	29.9	29.9	-4.48082	-5.05803	-5.16332	0.371765	0.770525	-0.0679417	2.14189	0.899436	1.04692	1.02386	0.486754	1.00463	2.18085	0	0	0	5	5	5	9	7	6	0	0	0	5	5	5	9	7	6	-5.20672	-5.85699	-5.92336	0.0644398	0.499364	-0.43404	1.90631
P49411	P49411	Elongation factor Tu, mitochondrial	TUFM	49.541	195.54	23	23	23	68.1	68.1	68.1	3.78822	3.1419	3.41844	4.43374	4.47879	4.20704	4.92443	4.50222	4.66526	1.02159	0.487975	0.324115	2.17617	14	9	12	15	17	12	20	17	16	14	9	12	15	17	12	20	17	16	3.21583	2.52578	2.86511	3.9795	4.06078	3.6941	4.54203
Q16799	Q16799	Reticulon-1	RTN1	83.617	3.2611	2	2	2	5	5	5	-3.44584	-5.78056	-5.53993	-3.65246	-5.9319	-2.52647	-1.46634	-2.51838	-0.921758	1.01934	0.48883	2.40145	2.17154	0	0	0	0	1	1	2	1	2	0	0	0	0	1	1	2	1	2	-4.03733	-6.67741	-6.35209	-4.10413	-6.51566	-2.94324	-1.75256
P49368	P49368	T-complex protein 1 subunit gamma	CCT3	60.533	86.274	26	26	26	60	60	60	1.36946	0.959925	-1.52415	4.40294	4.61661	3.96085	4.90209	4.87136	4.60047	1.01123	0.495545	0.464511	2.15487	7	5	3	21	20	20	19	22	21	7	5	3	21	20	20	19	22	21	0.797113	0.34384	-2.07742	3.94866	4.19858	3.44795	4.51965
Q02153	Q02153	Guanylate cyclase soluble subunit beta-1	GUCY1B3	70.514	1.7534	2	2	2	4.2	4.2	4.2	-4.33365	-5.23304	-3.97148	-5.50555	-5.96769	-4.72127	-5.09229	-1.19419	-0.821832	1.00546	0.500405	3.02873	2.14304	0	0	0	0	0	0	1	1	1	0	0	0	0	0	0	1	1	1	-5.04044	-6.05571	-4.56655	-6.10947	-6.55438	-5.3446	-5.72993
Q9BYN8	Q9BYN8	28S ribosomal protein S26, mitochondrial	MRPS26	24.211	1.96	2	2	2	12.7	12.7	12.7	-5.00295	-5.13895	-3.63637	-6.05187	-4.89744	-4.09029	-0.731585	-4.52531	-1.48709	1.00446	0.500636	2.7652	2.14099	0	0	0	0	0	0	2	0	1	0	0	0	0	0	0	2	0	1	-5.79666	-5.94888	-4.18506	-6.70067	-5.39624	-4.65746	0.25527
Q9NRG9	Q9NRG9	Aladin	AAAS	59.573	323.31	27	27	27	68.9	68.9	68.9	4.25549	3.82633	2.15824	7.54835	7.57779	7.33003	7.29792	7.18462	7.36687	1.00417	0.499768	-0.202251	-2.14039	17	16	7	23	23	19	20	22	22	17	16	7	23	23	19	20	22	22	3.93689	3.46397	1.85869	7.34791	7.41357	7.07085	7.16926
Q9Y3F4	Q9Y3F4	Serine-threonine kinase receptor-associated protein	STRAP	38.438	9.6019	7	7	7	28	28	28	-0.634279	-1.45591	-5.5335	0.463228	0.660711	-0.346804	-0.11385	-0.747029	-1.24157	1.00309	0.500657	-0.959863	-2.13817	2	2	0	5	5	3	3	2	1	2	2	0	5	5	3	3	2	1	-0.644749	-1.51011	-6.34477	0.570858	0.804633	-0.297853	0.0655746
Q16850	Q16850	Lanosterol 14-alpha demethylase	CYP51A1	56.805	30.123	14	14	14	43.7	43.7	43.7	-3.62313	-5.96744	-4.91434	1.19832	-0.0608959	0.813734	1.66073	1.23752	1.58446	1.00305	0.499139	0.84385	2.13809	0	0	0	8	5	7	12	8	9	0	0	0	8	5	7	12	8	9	-4.23763	-6.8896	-5.63992	0.997879	-0.225139	0.554621	1.53204
P12004	P12004	Proliferating cell nuclear antigen	PCNA	28.768	35.712	4	4	4	33.7	33.7	33.7	-0.569365	-3.04793	-6.18587	-1.499	-1.05474	-1.16504	-1.12225	-0.491565	-0.575767	1.0023	0.498949	0.509734	2.13655	2	2	0	1	2	2	3	3	3	2	2	0	1	2	2	3	3	3	-0.187571	-2.70983	-7.08744	-0.999016	-0.5186	-0.723766	-0.550392
Q9NZ01	Q9NZ01	Very-long-chain enoyl-CoA reductase	TECR	36.034	4.9326	5	5	5	14.9	14.9	14.9	-4.94521	-5.05363	-5.42355	2.17352	2.32788	1.47684	1.09229	0.901977	-1.40482	0.998074	0.502181	-1.79627	-2.1279	0	0	0	4	4	2	3	2	1	0	0	0	4	4	2	3	2	1	-5.73142	-5.85199	-6.2196	2.86618	3.05673	2.11073	1.85673
Q99459	Q99459	Cell division cycle 5-like protein	CDC5L	92.25	9.842	10	10	10	23.4	23.4	23.4	-0.611582	-4.55475	-4.44179	-0.83419	-0.948433	-0.213831	1.14929	-0.441907	0.612205	0.996783	0.502907	1.10535	2.12526	2	0	0	3	2	4	7	4	4	2	0	0	3	2	4	7	4	4	-1.35907	-5.28554	-5.10195	-1.46346	-1.5415	-0.901819	0.591795
P62906	P62906	60S ribosomal protein L10a	RPL10A	24.831	174.98	11	11	11	47.5	47.5	47.5	3.78979	3.68139	4.28434	4.76465	4.8215	4.66765	5.26114	4.8981	4.90785	0.996553	0.501401	0.271097	2.12479	9	7	8	8	8	9	9	9	8	9	7	8	8	8	9	9	9	8	4.71216	4.56014	5.22584	5.80518	5.89825	5.64948	6.37356
Q8NAN2	Q8NAN2	Protein FAM73A	FAM73A	71.005	65.994	8	8	8	24.5	24.5	24.5	-5.6573	-4.31792	-4.64618	-0.249228	-0.218309	-1.78279	0.908819	0.781812	-0.0988321	0.991194	0.505417	1.28071	2.11383	0	0	0	1	1	2	5	5	2	0	0	0	1	1	2	5	5	2	-6.536	-5.01662	-5.33463	-0.8367	-0.76958	-2.42902	0.393169
Q15370	Q15370	Transcription elongation factor B polypeptide 2	TCEB2	13.133	9.4327	4	4	4	70.3	70.3	70.3	-0.339607	-1.81008	-1.22805	0.0940304	-1.97926	-0.899729	0.720852	0.709931	-0.071578	0.990977	0.504297	1.38139	2.11339	2	1	2	3	1	2	3	2	2	2	1	2	3	1	2	3	2	2	1.23483	-0.279327	0.365507	1.78662	-0.250419	0.734177	2.4853
Q8WXF7	Q8WXF7	Atlastin-1	ATL1	63.543	61.521	11	12	12	29.6	29.6	27.6	-5.68227	-4.76249	-5.43384	0.759544	1.25834	1.12698	0.924992	0.188844	0.314523	0.986266	0.501126	-0.572169	-2.10377	0	0	0	5	7	7	6	3	5	0	0	0	5	8	8	6	3	5	-6.56421	-5.52141	-6.23132	0.452154	0.987185	0.760937	0.689434
Q9UN86	Q9UN86	Ras GTPase-activating protein-binding protein 2	G3BP2	54.12	2.7809	2	3	2	7.7	5.2	5.2	0.445686	-1.22918	-0.37405	-3.30765	-3.81252	-3.36553	-4.13504	-4.34234	-6.13189	0.985794	0.499977	-1.37452	-2.10281	2	1	1	0	0	1	0	0	0	3	1	1	0	0	1	0	0	0	0.242521	-1.47606	-0.558043	-3.73098	-4.2222	-3.50925	-4.5582
Q9Y3P4	Q9Y3P4	Rhomboid domain-containing protein 3	RHBDD3	40.484	2.564	3	3	3	6.2	6.2	6.2	-4.79892	-4.38136	-3.48558	-0.505812	-0.689724	-0.086031	-1.35316	-3.57447	-1.25456	0.984005	0.501854	-1.63354	-2.09916	0	0	0	2	2	2	1	0	2	0	0	0	2	2	2	1	0	2	-5.56613	-5.08865	-4.0134	1.18678	1.03909	1.54789	0.411278
Q8TAA9	Q8TAA9	Vang-like protein 1	VANGL1	59.974	6.2502	7	7	7	18.1	18.1	18.1	-4.18344	-6.15256	-5.02738	-0.91745	-1.20385	-1.73054	-0.0329189	-1.00144	-0.510589	0.981401	0.50257	0.768965	2.09385	0	0	0	4	2	3	4	2	3	0	0	0	4	2	3	4	2	3	-4.87072	-7.0998	-5.7686	-1.22481	-1.47494	-2.09662	-0.268509
Q9UHB9	Q9UHB9	Signal recognition particle subunit SRP68	SRP68	70.729	323.31	33	33	33	63.6	63.6	63.6	2.35666	0.293102	0.260471	4.52679	5.01111	4.89449	4.47292	4.59576	4.3146	0.980907	0.501855	-0.349703	-2.09284	10	6	4	22	26	23	22	24	21	10	6	4	22	26	23	22	24	21	1.56855	-0.538658	-0.508572	3.85681	4.37739	4.16579	3.87482
Q8N5M4	Q8N5M4	Tetratricopeptide repeat protein 9C	TTC9C	20.012	3.2556	2	2	2	17.5	17.5	17.5	-4.91483	-4.25693	-4.97862	0.751993	0.516224	0.759899	1.6506	0.863721	1.07227	0.979478	0.501341	0.519493	2.08993	0	0	0	2	2	2	2	2	2	0	0	0	2	2	2	2	2	2	-5.6971	-4.94737	-5.71309	2.93006	2.73051	2.87923	3.90041
Q53EU6	Q53EU6	Glycerol-3-phosphate acyltransferase 3	AGPAT9	48.705	268.92	18	20	20	45.2	45.2	43.1	0.022274	-3.84646	-4.6455	4.13555	4.45553	4.57942	4.80737	4.53848	4.83982	0.971936	0.508011	0.338393	2.07458	4	0	0	14	14	14	16	15	15	4	0	0	14	14	14	17	16	16	-0.0553513	-4.48129	-5.33386	4.1761	4.53226	4.56123	4.91973
P53985	P53985	Monocarboxylate transporter 1	SLC16A1	53.944	35.143	9	9	9	16.6	16.6	16.6	0.532593	1.30503	-0.0733547	3.30991	2.66603	3.29414	3.45571	3.54222	3.62634	0.971434	0.507553	0.451398	2.07356	2	4	2	7	6	7	8	8	8	2	4	2	7	6	7	8	8	8	1.32943	2.05822	0.742605	4.22495	3.61732	4.15045	4.44254
O43395	O43395	U4/U6 small nuclear ribonucleoprotein Prp3	PRPF3	77.528	15.371	6	6	6	16.8	16.8	16.8	-4.70731	-4.41638	-4.15129	-1.60193	-0.577274	-4.40741	-0.217916	0.228683	0.710793	0.970587	0.507177	2.43606	2.07184	0	0	0	1	3	0	4	3	5	0	0	0	1	3	0	4	3	5	-5.46263	-5.12842	-4.77125	-2.10196	-1.04109	-5.0028	-0.646067
Q8WUM0	Q8WUM0	Nuclear pore complex protein Nup133	NUP133	128.98	323.31	54	54	54	63.2	63.2	63.2	-0.320652	-1.09829	-3.18105	4.66104	4.39939	4.28758	5.26259	4.59219	4.88016	0.969006	0.508604	0.462311	2.06862	4	4	1	39	34	34	47	38	41	4	4	1	39	34	34	47	38	41	-1.77173	-2.59307	-4.61306	3.32807	3.10268	2.89597	4.0015
Q14257	Q14257	Reticulocalbin-2	RCN2	36.876	212.47	13	13	13	51.7	51.7	51.7	0.897869	-0.017292	-1.36767	3.54415	3.76435	3.75027	3.62877	2.65895	2.92282	0.967983	0.508659	-0.616074	-2.06655	3	3	2	10	12	10	11	9	8	3	3	2	10	12	10	11	9	8	1.47237	0.513477	-0.77413	4.23675	4.49317	4.38416	4.39321
Q9Y394	Q9Y394	Dehydrogenase/reductase SDR family member 7	DHRS7	38.298	76.365	10	10	10	43.4	43.4	43.4	-4.67503	-3.67641	-5.46583	2.57358	2.70926	2.41722	2.95496	2.79852	2.67348	0.96791	0.507218	0.242302	2.0664	1	0	0	9	8	7	10	6	7	1	0	0	9	8	7	10	6	7	-5.42616	-4.2882	-6.26773	2.98609	3.158	2.77106	3.43931
Q12824	Q12824	SWI/SNF-related matrix-associated actin-dependent regulator of chromatin subfamily B member 1	SMARCB1	44.141	9.3781	5	5	5	21.8	21.8	21.8	-4.13245	-4.86159	-5.28129	-4.73396	-4.97088	-5.07752	-0.744781	-4.72902	-2.07793	0.960158	0.513153	2.41021	2.05066	0	0	0	1	0	0	4	0	2	0	0	0	1	0	0	4	0	2	-4.8131	-5.63394	-6.05765	-4.48191	-5.4757	-5.73256	-0.42091
Q6P2Q9	Q6P2Q9	Pre-mRNA-processing-splicing factor 8	PRPF8	273.6	93.601	45	45	45	27.5	27.5	27.5	-0.071209	-1.88948	-2.53484	2.2108	1.83398	1.3888	3.54147	2.12473	2.68514	0.95749	0.514197	0.972589	2.04525	5	2	1	18	17	10	35	21	24	5	2	1	18	17	10	35	21	24	-2.6436	-4.50559	-5.08817	-0.24342	-0.58402	-1.12413	1.15907
Q6R327	Q6R327	Rapamycin-insensitive companion of mTOR	RICTOR	192.22	1.4639	2	2	2	1.7	1.7	1.7	-4.38693	-4.22869	-2.78745	-3.81051	-4.8052	-3.99025	-4.03256	5.63423	5.58894	0.9566	0.51364	6.59886	2.04345	0	0	0	1	0	0	0	1	1	0	0	0	1	0	0	0	1	1	-5.10063	-4.9153	-3.21864	-4.27516	-5.29641	-4.54851	-4.44748
P60468	P60468	Protein transport protein Sec61 subunit beta	SEC61B	9.9743	2.6687	2	2	2	27.1	27.1	27.1	-5.25712	-5.35083	-6.03031	-5.7963	-6.20094	-1.11649	0.611664	-1.80043	-1.01811	0.956377	0.512773	3.63562	2.043	0	0	0	0	0	1	1	1	1	0	0	0	0	0	1	1	1	1	-6.08384	-6.18946	-6.91034	-6.42411	-6.80679	0.739813	2.59854
P52594	P52594	Arf-GAP domain and FG repeat-containing protein 1	AGFG1	58.259	126.02	6	6	6	18.9	18.9	18.9	-2.40218	-6.28223	-5.92907	0.761078	0.772306	1.10688	1.47238	1.58351	0.956111	0.954979	0.512592	0.457247	2.04016	1	0	0	3	3	4	6	6	4	1	0	0	3	3	4	6	6	4	-2.10782	-7.24704	-6.7951	1.17357	1.22105	1.46066	1.95669
Q8IWJ2	Q8IWJ2	GRIP and coiled-coil domain-containing protein 2	GCC2	195.91	1.3572	2	3	2	2.6	1.7	1.7	-4.9121	-4.30939	-4.41026	-4.99449	-3.46596	-5.15991	-4.2518	-0.439269	-0.801999	0.953989	0.513125	2.7091	2.03816	0	0	0	0	0	0	0	1	1	0	0	0	0	0	0	1	1	1	-5.69401	-5.00694	-5.06607	-5.55642	-3.84718	-5.82228	-4.68434
P27348;Q04917;P31947	P27348	14-3-3 protein theta	YWHAQ	27.764	1.9167	2	4	2	18	9.8	9.8	-3.58448	-3.24847	-4.64797	-1.89307	-2.75633	-0.943544	-3.16275	-2.63539	-3.1626	0.951382	0.511381	-1.1226	-2.03288	0	0	0	2	1	1	1	1	1	1	0	0	4	3	3	3	3	2	-4.19397	-3.80229	-5.33668	-1.20045	-2.02748	-0.309641	-2.39831
Q6PGQ7	Q6PGQ7	Protein aurora borealis	BORA	61.202	18.905	3	3	3	17.9	17.9	17.9	-3.20176	-5.23854	-4.93952	-4.45208	-4.84633	-2.15647	-0.964424	-1.6753	-2.77951	0.949969	0.512077	2.01188	2.03002	0	0	0	0	0	1	2	1	1	0	0	0	0	0	1	2	1	1	-3.76154	-6.06196	-5.66858	-4.96945	-5.34093	-2.30014	-0.977581
Q15427	Q15427	Splicing factor 3B subunit 4	SF3B4	44.385	6.2002	3	3	3	14.4	14.4	14.4	-2.80365	-3.29802	-6.40789	-1.74005	-2.45153	-4.11879	-1.3209	-1.62468	-0.897542	0.946907	0.514835	1.48908	2.02383	1	0	0	2	1	0	2	2	3	1	0	0	2	1	0	2	2	3	-2.0068	-3.85856	-7.34018	-0.825027	-1.50029	-4.6885	-0.334089
P78371	P78371	T-complex protein 1 subunit beta	CCT2	57.488	323.31	29	29	29	69.3	69.3	69.3	1.90281	1.21769	-0.483343	3.91949	4.21032	4.10814	4.66117	4.5523	4.13037	0.942703	0.518393	0.368635	2.01533	10	7	3	18	19	20	22	25	19	10	7	3	18	19	20	22	25	19	1.28465	0.555832	-1.0824	3.41946	3.74655	3.54944	4.23297
Q8TAQ2;Q92922	Q8TAQ2	SWI/SNF complex subunit SMARCC2	SMARCC2	132.88	33.239	13	13	13	18.5	18.5	18.5	-1.71607	-2.43547	-5.97333	-0.234224	-0.0232315	-0.351393	1.6485	-0.14236	1.16553	0.941049	0.518899	1.09351	2.01199	1	1	0	3	4	3	8	5	7	1	1	0	3	4	3	8	5	7	-2.91925	-3.68236	-6.84548	-1.3192	-1.07199	-1.49508	0.63537
P61964;Q86VZ2	P61964	WD repeat-containing protein 5	WDR5	36.588	74.528	15	15	15	71.6	71.6	71.6	-3.97486	-4.72817	-5.01565	1.66252	0.541731	2.37908	2.2235	2.79718	3.20794	0.937478	0.519751	1.2151	2.00478	0	0	0	7	5	7	10	9	12	0	0	0	7	5	7	10	9	12	-4.63505	-5.48244	-5.75524	2.16249	1.07793	2.8203	2.79527
Q01968	Q01968	Inositol polyphosphate 5-phosphatase OCRL-1	OCRL	104.2	60.657	19	19	19	28.7	28.7	28.7	-5.1115	-4.05493	-7.24229	2.73185	2.40117	1.97835	1.77818	1.84523	2.07193	0.937335	0.518346	-0.472009	-2.0045	0	0	0	11	10	9	10	9	9	0	0	0	11	10	9	10	9	9	-5.91932	-4.718	-8.29007	1.7724	1.47798	0.960196	0.89053
P40616	P40616	ADP-ribosylation factor-like protein 1	ARL1	20.417	9.0585	3	3	3	21.5	21.5	21.5	-1.87686	-5.92511	-4.66078	-5.34861	-0.217537	-4.44849	1.48693	-1.23194	0.348836	0.936431	0.51821	3.53949	2.00267	1	0	0	1	2	0	3	2	2	1	0	0	1	2	0	3	2	2	-0.664906	-6.84154	-5.35126	-5.93964	1.14869	-5.04755	2.88881
O60613	O60613	15 kDa selenoprotein	2015-09-01	18.092	139.88	6	6	6	32.7	32.7	32.7	-3.35776	-5.30455	-4.26464	2.74903	3.0457	2.56323	2.50282	1.8383	2.469	0.93597	0.517441	-0.515946	-2.00174	1	0	0	5	6	5	5	4	5	1	0	0	5	6	5	5	4	5	-2.14586	-6.13691	-4.90029	4.07912	4.41196	3.83459	3.90466
P0DP25;P0DP24;P0DP23	P0DP25;P0DP24;P0DP23			16.837	12.794	4	4	4	45.6	45.6	45.6	-1.26552	-3.74217	-4.18843	0.565496	1.48947	0.778585	1.75709	1.64118	1.30063	0.934391	0.517501	0.621781	1.99856	1	0	0	2	3	4	3	3	2	1	0	0	2	3	4	3	3	2	-0.0536098	-4.36287	-4.81353	1.89554	2.85573	2.04992	3.15891
O15155	O15155	BET1 homolog	BET1	13.289	97.615	4	4	4	56.8	56.8	56.8	0.240372	0.0922718	-2.69353	3.8177	3.61214	3.84834	3.45555	3.70506	3.38167	0.934182	0.516118	-0.245298	-1.99814	2	2	2	3	2	3	3	3	4	2	2	2	3	2	3	3	3	4	3.03724	2.84541	0.122396	6.73267	6.56337	6.70461	6.44235
Q5HYI8	Q5HYI8	Rab-like protein 3	RABL3	26.422	259.65	12	12	12	73.7	73.7	73.7	-1.85778	-2.53408	-1.613	4.3115	4.30528	4.63212	3.65735	4.3665	3.48223	0.933	0.515029	-0.580936	-1.99575	1	1	1	10	10	11	8	10	7	1	1	1	10	10	11	8	10	7	-0.935337	-1.65537	-0.671513	5.35207	5.38204	5.61393	4.76972
P47756	P47756	F-actin-capping protein subunit beta	CAPZB	31.35	6.1686	5	5	5	27.1	27.1	27.1	-4.26884	-5.83543	-4.20814	-0.191851	-1.48638	-1.86063	0.349764	-0.388904	-0.202313	0.930621	0.516362	1.09914	1.99096	0	0	0	2	2	1	3	2	3	0	0	0	2	2	1	3	2	3	-4.96722	-6.73971	-4.83597	0.220673	-1.03766	-1.50682	0.834112
P27105	P27105	Erythrocyte band 7 integral membrane protein	STOM	31.73	9.0649	8	8	8	36.5	36.5	36.5	-5.67889	-5.29532	-5.46436	0.720692	-0.299501	-0.356918	-0.502705	-1.98303	-0.843247	0.930426	0.514992	-1.13109	-1.99057	0	0	0	5	5	3	4	2	3	0	0	0	5	5	3	4	2	3	-6.5604	-6.12643	-6.26606	1.31376	0.329766	0.177452	0.162174
Q6NSJ5	Q6NSJ5	Volume-regulated anion channel subunit LRRC8E	LRRC8E	90.246	62.632	13	13	13	27	27	27	-5.55404	-3.64317	-2.47653	1.23611	1.58623	2.03416	1.31239	1.05592	0.988914	0.93025	0.514159	-0.499762	-1.99021	0	0	0	7	9	8	9	7	9	0	0	0	7	9	8	9	7	9	-6.41933	-4.25046	-2.86469	0.378553	0.76489	1.11789	0.526611
Q13642	Q13642	Four and a half LIM domains protein 1	FHL1	36.263	22.532	6	6	6	23.8	23.8	23.8	-5.08014	-4.29027	-5.67702	1.13796	1.64498	1.41776	0.73591	1.26958	0.284356	0.929531	0.51371	-0.636951	-1.98876	1	0	0	4	6	4	4	4	4	1	0	0	4	6	4	4	4	4	-5.88388	-4.98522	-6.50816	1.46801	2.01127	1.68906	1.13778
Q9P035	Q9P035	Very-long-chain (3R)-3-hydroxyacyl-CoA dehydratase 3	HACD3	43.159	33.834	7	7	7	26.8	26.8	26.8	1.1697	0.780117	0.00925636	3.51273	3.18651	3.04384	2.8707	3.09744	2.69157	0.9284	0.512189	-0.361122	-1.98649	2	2	2	5	4	3	5	4	4	2	2	2	5	4	3	5	4	4	1.64458	1.2113	0.503262	4.10581	3.81584	3.57817	3.5356
P52294	P52294	Importin subunit alpha-5;Importin subunit alpha-5, N-terminally processed	KPNA1	60.221	12.162	3	8	3	26.2	14.1	14.1	-5.09971	-5.42476	-4.43978	-2.85585	-0.970245	-1.80415	-0.996258	-0.685319	-0.629579	0.927707	0.512702	1.10637	1.98509	0	0	0	1	2	1	2	2	3	1	0	0	5	6	5	6	7	8	-5.90599	-6.2734	-5.09967	-2.60384	-0.681972	-1.6108	-0.67239
P27824	P27824	Calnexin	CANX	67.567	57.327	15	15	15	39	39	39	-0.829092	-5.29156	-3.95173	3.43301	3.19353	3.05142	3.03994	2.91148	3.02199	0.927223	0.511363	-0.234852	-1.98412	2	1	0	10	10	9	9	7	13	2	1	0	10	10	9	9	7	13	-0.970894	-6.12216	-4.54407	3.40946	3.20617	2.9691	3.08818
Q9BYE7	Q9BYE7	Polycomb group RING finger protein 6	PCGF6	39.047	6.6189	3	3	3	19.1	19.1	19.1	-6.50696	-6.16699	-2.78199	-4.43201	-4.1647	-2.86118	-0.368221	-3.03458	-2.45494	0.923985	0.512563	1.86671	1.9776	0	0	0	1	1	1	3	1	1	0	0	0	1	1	1	3	1	1	-7.49601	-7.11619	-3.21243	-3.83898	-3.53539	-2.32684	0.296705
P61289	P61289	Proteasome activator complex subunit 3	PSME3	29.506	7.9475	5	5	5	24.4	24.4	24.4	-5.90536	-5.0047	-6.28376	-4.53807	-0.910751	-3.8849	-0.247517	-0.556312	-1.52763	0.923344	0.513486	2.33409	1.97631	0	0	0	0	3	0	3	4	2	0	0	0	0	3	0	3	4	2	-6.81628	-5.79643	-7.19887	-5.0625	-0.0750704	-4.43378	0.623796
Q6DKI1	Q6DKI1	60S ribosomal protein L7-like 1	RPL7L1	29.669	4.0196	3	3	3	18.8	18.8	18.8	-4.56061	-2.00914	-5.2118	-3.99889	-3.4715	-3.57997	-1.89232	-2.85453	-3.45138	0.921849	0.516187	0.95071	1.9733	1	2	0	1	1	1	2	1	1	1	2	0	1	1	1	2	1	1	-3.98613	-1.47841	-5.97855	-3.30629	-2.74264	-2.94601	-1.12788
O00303	O00303	Eukaryotic translation initiation factor 3 subunit F	EIF3F	37.563	66.343	4	4	4	17.4	17.4	17.4	-4.40477	-3.45973	-4.71668	-1.68318	-6.98549	-2.99759	-0.276728	-0.579717	-1.24989	0.918803	0.518987	3.18664	1.96718	0	0	0	1	0	2	2	2	1	0	0	0	1	0	2	2	2	1	-5.12079	-4.04217	-5.4149	-1.09009	-7.65578	-2.46322	0.388134
O43172	O43172	U4/U6 small nuclear ribonucleoprotein Prp4	PRPF4	58.449	11.364	9	9	9	27.4	27.4	27.4	-4.46625	-3.31397	-4.50772	-0.995897	-3.93404	-1.00225	1.36883	-0.87641	0.517146	0.918176	0.518464	2.31392	1.96592	0	0	0	2	0	2	8	3	5	0	0	0	2	0	2	8	3	5	-5.19027	-3.87666	-5.17702	-1.35397	-4.3537	-1.41898	1.08258
O00567	O00567	Nucleolar protein 56	NOP56	66.049	16.638	12	12	12	30.1	30.1	30.1	0.917398	-1.72446	-0.0645561	0.443945	0.664064	0.508993	-0.142481	-0.341224	0.521976	0.913254	0.524237	-0.526244	-1.95604	7	2	3	6	7	6	5	4	7	7	2	3	6	7	6	5	4	7	0.344999	-2.34055	-0.617802	-0.0102901	0.246074	-0.00393486	-0.524879
O96019	O96019	Actin-like protein 6A	ACTL6A	47.46	28.923	7	7	7	30.5	30.5	30.5	-4.10699	-4.50697	-3.4419	-0.0286217	-0.0414295	0.439013	0.593727	0.286454	0.969642	0.910787	0.525579	0.493621	1.95108	0	0	0	4	3	3	4	4	3	0	0	0	4	3	3	4	4	3	-4.78435	-5.23128	-3.96367	0.301439	0.324862	0.71036	0.995577
O14980	O14980	Exportin-1	XPO1	123.38	5.0122	4	4	4	7.2	7.2	7.2	-3.54263	-5.14365	-5.82439	0.603613	-0.861021	-1.35853	-2.6154	-1.47673	-1.57068	0.908806	0.526425	-1.34896	-1.94711	1	0	0	2	3	1	2	1	2	1	0	0	2	3	1	2	1	2	-4.88869	-5.95422	-6.67592	-0.624331	-2.05279	-2.64515	-3.77151
A5YKK6	A5YKK6	CCR4-NOT transcription complex subunit 1	CNOT1	266.94	33.976	21	21	21	13.4	13.4	13.4	-4.63118	-3.34588	-4.99665	-0.0162239	1.22854	-0.0719509	1.5747	1.18012	1.03221	0.906137	0.528102	0.882222	1.94176	0	0	0	6	12	8	14	12	9	0	0	0	6	12	8	14	12	9	-5.37661	-3.91289	-5.73362	-2.42315	-1.14217	-2.53753	-0.76037
Q5VSL9	Q5VSL9	Striatin-interacting protein 1	STRIP1	95.575	17.133	4	4	4	9.1	9.1	9.1	-3.90768	-3.89764	-4.65696	-1.46486	-4.33615	-2.30392	-0.643688	-1.2305	-1.15412	0.905483	0.528173	1.6922	1.94045	0	0	0	1	1	1	4	2	2	0	0	0	1	1	1	4	2	2	-4.55914	-4.5394	-5.34691	-2.21282	-5.04784	-3.11055	-1.31981
Q9Y3B2	Q9Y3B2	Exosome complex component CSL4	EXOSC1	21.452	4.5977	2	2	2	16.9	16.9	16.9	-5.44522	-5.57462	-6.1676	-4.39623	-5.18679	-3.54339	-2.21544	-2.4993	-4.07062	0.903804	0.526866	1.44701	1.93709	0	0	0	0	0	0	2	1	0	0	0	0	0	0	0	2	1	0	-6.29638	-6.44357	-7.06664	-4.909	-5.70934	-4.06188	-0.813576
Q9NQC3	Q9NQC3	Reticulon-4	RTN4	129.93	323.31	37	37	37	54.2	54.2	54.2	2.20852	1.2123	-1.59605	5.38491	5.46886	5.45098	5.31495	5.30021	4.9135	0.901384	0.529364	-0.258701	-1.93224	11	8	1	24	29	31	26	25	26	11	8	1	24	29	31	26	25	26	1.16408	0.124153	-2.62139	4.4586	4.57877	4.46598	4.46046
O94874	O94874	E3 UFM1-protein ligase 1	UFL1	89.594	18.078	3	3	3	8.1	8.1	8.1	-5.49787	-5.00934	-4.67066	-5.3205	-4.45051	-4.86685	-2.51784	-3.39667	-4.72687	0.901283	0.52803	1.33216	1.93204	0	0	0	1	1	0	3	0	1	0	0	0	1	1	0	3	0	1	-6.35587	-5.8017	-5.3625	-6.34408	-5.43785	-5.50314	-3.4696
Q96H55	Q96H55	Unconventional myosin-XIX	MYO19	109.13	6.8596	9	9	9	14.3	14.3	14.3	-6.18386	-5.42208	-5.14832	-5.89894	-1.8139	-3.35353	0.0329666	-0.618955	-2.41028	0.897899	0.529845	2.69003	1.92526	0	0	0	0	2	0	5	4	2	0	0	0	0	2	0	5	4	2	-7.13094	-6.27036	-5.90628	-6.53518	-2.73716	-3.85512	-0.854679
O43482	O43482	Protein Mis18-beta	OIP5	24.691	19.847	4	4	4	35.4	35.4	35.4	-5.6338	-7.0189	-3.93698	-2.97884	-5.46559	-2.45456	-0.121719	-2.87795	-0.654029	0.897445	0.52931	2.4151	1.92435	0	0	0	1	0	1	4	1	3	0	0	0	1	0	1	4	1	3	-6.50945	-8.08351	-4.52728	-2.06385	-6.01105	-1.59828	0.865114
O75822	O75822	Eukaryotic translation initiation factor 3 subunit J	EIF3J	29.062	25.219	6	6	6	36.8	36.8	36.8	-1.25983	-4.57601	-4.44326	1.83781	1.19518	1.23302	1.1444	-0.65512	0.507758	0.89706	0.526945	-1.08966	-1.92358	1	0	0	5	4	5	4	2	3	1	0	0	5	4	5	4	2	3	-0.784904	-5.30968	-5.10364	2.43089	1.8245	1.76739	1.8093
P49069	P49069	Calcium signal-modulating cyclophilin ligand	CAMLG	32.952	323.31	11	11	11	52.7	52.7	52.7	1.95595	2.0024	0.457624	5.06478	5.05051	5.53662	4.9258	4.66018	4.98142	0.896878	0.525638	-0.361506	-1.92322	6	5	3	8	9	8	8	7	9	6	5	3	8	9	8	8	7	9	2.4309	2.43365	0.95167	5.65787	5.67981	6.07099	5.59068
P22234	P22234	Multifunctional protein ADE2;Phosphoribosylaminoimidazole-succinocarboxamide synthase;Phosphoribosylaminoimidazole carboxylase	PAICS	47.079	25.741	6	6	6	26.1	26.1	26.1	-4.95432	-3.55919	-3.3078	-0.592718	-0.51783	-0.0130291	0.283745	0.443631	-0.250108	0.895977	0.526198	0.533615	1.92142	0	1	1	2	3	2	4	4	3	0	1	1	2	3	2	4	4	3	-5.74172	-3.46901	-3.15487	-0.340694	-0.229568	0.180355	0.607641
Q9NVH0	Q9NVH0	Exonuclease 3-5 domain-containing protein 2	EXD2	70.352	4.0838	3	3	3	7.2	7.2	7.2	-4.46608	-4.14176	-4.0988	-3.68553	-4.24725	-3.95462	-2.37993	-3.02493	-3.85977	0.889601	0.53443	0.874254	1.90867	0	0	0	1	0	1	2	2	1	0	0	0	1	0	1	2	2	1	-5.19007	-4.81659	-4.7115	-4.39504	-4.69264	-4.72285	-3.01759
P07195	P07195	L-lactate dehydrogenase B chain	LDHB	36.638	9.1832	6	7	7	29.6	29.6	26	-4.03967	0.491688	-3.25226	-1.10851	-1.02666	-0.438648	-1.14317	-1.34551	-2.01302	0.888692	0.534236	-0.642625	-1.90685	0	4	1	1	2	2	1	2	1	0	4	1	2	3	3	2	3	1	-4.70828	0.742392	-2.93879	-0.695967	-0.577882	-0.0848846	-0.658777
P62333	P62333	26S protease regulatory subunit 10B	PSMC6	44.172	30.911	12	12	12	44.5	44.5	44.5	-5.02995	-3.70645	-5.01525	0.971409	1.51315	1.42346	1.17434	0.420224	-0.296014	0.888173	0.533229	-0.869824	-1.90582	0	0	0	5	9	5	7	5	4	0	0	0	5	9	5	7	5	4	-5.82717	-4.32231	-5.75479	1.14942	1.7274	1.5428	1.42422
O14734	O14734	Acyl-coenzyme A thioesterase 8	ACOT8	35.914	4.5789	4	4	4	23.8	23.8	23.8	-4.95861	-4.46529	-3.58278	-3.21331	-2.78579	-3.59226	-0.424715	-3.10437	-1.39401	0.887286	0.531413	1.55609	1.90405	1	0	0	1	1	1	3	1	2	1	0	0	1	1	1	3	1	2	-4.57681	-5.18396	-4.12406	-2.71328	-2.24959	-3.151	0.147051
O75581	O75581	Low-density lipoprotein receptor-related protein 6	LRP6	180.43	44.108	11	11	11	10.7	10.7	10.7	-4.01266	-5.65264	-4.51875	-1.64092	-0.156517	-0.661692	-0.257935	0.58245	0.068284	0.886479	0.531034	0.950642	1.90243	0	0	0	3	4	4	7	7	7	0	0	0	3	4	4	7	7	7	-4.67776	-6.53215	-5.18957	-3.35037	-1.82975	-2.42986	-1.89562
Q9NYU1	Q9NYU1	UDP-glucose:glycoprotein glucosyltransferase 2	UGGT2	174.73	83.036	16	19	16	18.1	16.7	16.7	-6.14759	-3.8654	-5.43197	1.7091	1.28587	1.92917	1.19911	1.05318	-0.363564	0.884584	0.530874	-1.0118	-1.89865	0	0	0	8	10	8	9	9	4	0	0	0	10	13	10	11	11	7	-7.08996	-4.5028	-6.22918	-0.217197	-0.604207	-0.0558414	-0.655394
Q9Y3B7	Q9Y3B7	39S ribosomal protein L11, mitochondrial	MRPL11	20.683	1.8164	2	2	2	16.7	16.7	16.7	-4.85305	-4.54795	-5.52067	-4.56433	-3.88717	-2.13289	-1.96849	-2.00041	-2.41698	0.882457	0.532271	1.3995	1.89441	0	0	0	0	0	1	1	1	1	0	0	0	0	0	1	1	1	1	-5.62729	-5.27781	-6.33017	-5.09092	-4.30299	-1.49897	-1.20403
Q9ULH0	Q9ULH0	Kinase D-interacting substrate of 220 kDa	KIDINS220	196.54	1.9011	2	2	2	1.7	1.7	1.7	-4.46941	-4.22988	1.69755	-5.66717	-6.59742	-3.39456	-3.41854	-3.13418	-3.64726	0.880289	0.534502	1.81973	1.89008	0	0	1	1	0	1	1	1	1	0	0	1	1	0	1	1	1	1	-5.19383	-4.91665	-0.409327	-6.28437	-7.23584	-5.46109	-5.35456
Q8N1G2	Q8N1G2	Cap-specific mRNA (nucleoside-2-O-)-methyltransferase 1	CMTR1	95.32	13.942	8	8	8	14.3	14.3	14.3	-5.01043	-4.88291	-4.25924	-1.90052	0.106752	-1.60882	0.212465	0.267453	-0.230681	0.877826	0.536212	1.21728	1.88517	0	0	0	1	3	2	6	4	4	0	0	0	1	3	2	6	4	4	-5.80512	-5.65815	-4.89414	-2.98553	-0.942031	-2.75257	-0.80077
P84157	P84157	Matrix-remodeling-associated protein 7	MXRA7	21.466	14.883	2	2	2	23.5	23.5	23.5	-5.60008	-5.37117	-5.57924	-5.06003	-1.68604	-4.20252	-1.61434	-1.72172	-1.87292	0.877475	0.53552	1.9132	1.88447	0	0	0	0	1	0	1	1	1	0	0	0	0	1	0	1	1	1	-6.47135	-6.21256	-6.39684	-5.62735	0.0427637	-4.77968	0.150103
O95551	O95551	Tyrosyl-DNA phosphodiesterase 2	TDP2	40.929	6.8331	5	5	5	22.4	22.4	22.4	-4.52518	-4.1922	-4.11852	-1.13017	0.0911694	-0.95286	0.583921	0.411889	-0.322598	0.877018	0.534833	0.888359	1.88356	0	0	0	2	3	2	5	3	2	0	0	0	2	3	2	5	3	2	-5.25684	-4.87387	-4.73394	-0.630138	0.627395	-0.511614	1.15571
P35658	P35658	Nuclear pore complex protein Nup214	NUP214	213.62	314.41	33	33	33	24.7	24.7	24.7	-0.824659	-2.79565	-6.22179	3.48817	3.8255	3.64793	3.41397	3.55346	3.35441	0.871441	0.540764	-0.213254	-1.87245	5	1	0	24	27	24	22	24	25	5	1	0	24	27	24	22	24	25	-2.34974	-4.36445	-7.12832	2.08127	2.45483	2.18229	2.07888
Q06481	Q06481	Amyloid-like protein 2	APLP2	86.955	46.262	3	3	3	6.7	6.7	6.7	-5.06315	-4.95272	-4.17804	-2.75252	-2.19305	-1.20387	-4.57775	-2.30203	-6.4355	0.869619	0.541838	-2.38861	-1.86882	0	0	0	2	1	1	1	1	1	0	0	0	2	1	1	1	1	1	-5.86469	-5.73742	-4.8017	-3.38181	-2.78611	-1.89191	-5.03648
Q9Y4P3	Q9Y4P3	Transducin beta-like protein 2	TBL2	49.797	11.89	11	11	11	36.9	36.9	36.9	-4.8483	-4.50229	-4.94824	-0.240778	-0.0753803	-0.968285	1.48135	0.441457	-0.140653	0.867901	0.543829	1.0222	1.8654	0	0	0	3	3	3	7	4	6	0	0	0	3	3	3	7	4	6	-5.62193	-5.22597	-5.67851	-0.495693	-0.294086	-1.28195	1.29822
P15924	P15924	Desmoplakin	DSP	331.77	36.741	25	25	25	13.2	13.2	13.2	1.93112	0.623251	-1.57493	-0.876495	-2.0199	0.134087	-0.074625	0.594914	0.368445	0.867741	0.542834	1.21701	1.86509	18	8	2	5	4	6	6	8	6	18	8	2	5	4	6	6	8	6	-1.04466	-2.39617	-4.53159	-3.73401	-4.84124	-2.7822	-2.8604
Q01780	Q01780	Exosome component 10	EXOSC10	100.83	4.5689	5	5	5	8.9	8.9	8.9	2.42043	-3.27079	-5.43308	-1.24407	-5.12126	3.08493	3.20526	3.16914	3.62339	0.867155	0.542506	4.42606	1.86392	1	0	0	1	0	1	4	1	2	1	0	0	1	0	1	4	1	2	1.07434	-3.82763	-6.23046	-2.472	-5.63843	1.79832	2.04914
P51149	P51149	Ras-related protein Rab-7a	RAB7A	23.489	10.011	10	10	10	54.6	54.6	54.6	-4.90825	-4.7989	-3.24259	1.31199	1.28328	0.368874	0.144276	0.639132	0.265342	0.864129	0.547764	-0.638464	-1.8579	0	0	0	4	5	4	3	5	5	0	0	0	4	5	4	3	5	5	-5.68967	-5.56276	-3.73678	2.00461	2.01213	1.00277	0.90871
P62273	P62273	40S ribosomal protein S29	RPS29	6.6767	1.346	2	2	2	32.1	32.1	32.1	-4.49499	-0.0994053	-6.03398	-0.201824	0.722536	-0.278522	-0.199631	-1.5978	-0.832419	0.861768	0.549675	-0.957347	-1.85321	0	1	0	2	2	2	2	1	1	0	1	0	2	2	2	2	1	1	-5.22273	3.2387	-6.91452	3.29822	4.25869	3.16277	3.37212
Q9Y462	Q9Y462	Zinc finger protein 711	ZNF711	86.244	3.1669	3	3	3	6.2	6.2	6.2	-3.50762	-4.8563	-4.71007	-4.86084	-5.40399	-4.75032	-0.507778	-5.11793	-1.59649	0.859041	0.554085	2.59765	1.84779	0	0	0	0	0	0	3	0	1	0	0	0	0	0	0	3	0	1	-4.10712	-5.62794	-5.40737	-5.41179	-5.94439	-5.37624	-0.890196
Q96EY5	Q96EY5	Multivesicular body subunit 12A	MVB12A	28.783	12.322	5	5	5	28.2	28.2	28.2	-5.29109	-4.71159	-3.92041	-4.15284	-1.70981	-2.27224	0.182417	-1.28003	-1.79357	0.858411	0.554267	1.7479	1.84654	0	0	0	0	2	1	5	2	1	0	0	0	0	2	1	5	2	1	-6.12223	-5.46362	-4.50841	-4.64562	-0.758582	-1.41597	1.16924
P48651	P48651	Phosphatidylserine synthase 1	PTDSS1	55.527	9.466	7	7	7	18	18	18	-6.38292	-3.05487	-4.49498	-0.432873	-0.656679	-0.0143394	0.97584	0.274093	-0.199121	0.856452	0.556009	0.718234	1.84265	0	0	0	3	4	3	5	3	3	0	0	0	3	4	3	5	3	3	-7.35586	-3.58247	-5.16251	-0.180803	-0.368379	0.178974	1.29972
O60783	O60783	28S ribosomal protein S14, mitochondrial	MRPS14	15.139	3.0097	2	2	2	21.9	21.9	21.9	-4.91238	-5.11786	-5.26642	-4.18762	-2.14025	-1.88005	-0.339048	-1.03293	-2.0045	0.855323	0.555879	1.61048	1.8404	0	0	0	1	2	2	2	1	2	0	0	0	1	2	2	2	1	2	-5.69433	-5.92493	-6.04073	-4.68325	-0.411422	-0.246157	1.42539
Q71UM5	Q71UM5	40S ribosomal protein S27-like	RPS27L	9.4771	2.882	2	6	2	42.9	15.5	15.5	0.224636	0.0471134	0.195854	1.65636	1.42363	2.19251	1.97584	2.33346	2.43866	0.855141	0.554586	0.491817	1.84004	1	1	1	1	1	2	1	2	2	3	2	4	4	4	6	4	5	5	2.60645	2.38525	2.59677	4.15637	3.95982	4.63377	4.54765
Q7L1W4	Q7L1W4	Volume-regulated anion channel subunit LRRC8D	LRRC8D	98.2	7.2073	6	6	6	12.1	12.1	12.1	-4.66969	-4.0549	-4.68607	-2.51862	-3.75368	-1.3593	-1.8809	-0.0815115	-0.896607	0.854503	0.555378	1.59086	1.83878	0	0	0	1	2	2	2	3	3	0	0	0	1	2	2	2	3	3	-5.42013	-4.71797	-5.38005	-3.47808	-4.67693	-2.37743	-2.76847
P55072	P55072	Transitional endoplasmic reticulum ATPase	VCP	89.321	193.81	24	24	24	47.3	47.3	47.3	-3.24848	-4.52013	-5.96463	2.09579	3.05451	2.4285	2.15792	2.02131	1.549	0.852559	0.557	-0.616854	-1.83492	2	1	0	11	19	15	15	13	12	2	1	0	11	19	15	15	13	12	-4.25895	-5.57431	-6.83557	1.20344	2.19837	1.47745	1.33741
Q92600	Q92600	Cell differentiation protein RCD1 homolog	RQCD1	33.631	10.521	7	7	7	34.4	34.4	34.4	-2.62731	-4.98225	-3.47832	-0.608017	-0.0644169	-0.181519	-0.334492	-1.16334	-1.04727	0.852354	0.555714	-0.563718	-1.83451	0	0	0	3	6	3	3	2	3	0	0	0	3	6	3	3	2	3	-3.11248	-5.77094	-4.00514	-0.277998	0.30185	0.0898361	0.0673866
P35232	P35232	Prohibitin	PHB	29.804	108.14	9	9	9	47.4	47.4	47.4	0.377798	-0.973534	-4.57597	1.12198	1.52537	1.43888	1.15568	0.904389	1.18944	0.852235	0.554433	-0.27891	-1.83427	6	3	0	7	8	7	7	5	7	6	3	0	7	8	7	7	5	7	0.672132	-0.722862	-5.25471	1.53451	1.97409	1.79269	1.64001
Q9NRH3;P23258	Q9NRH3;P23258	Tubulin gamma-2 chain;Tubulin gamma-1 chain	TUBG2;TUBG1	51.091	25.275	5	5	5	22.6	22.6	22.6	-5.07257	-5.49077	-5.02367	-5.17152	-3.82339	-1.9169	-0.0778446	-1.74221	-2.55293	0.848935	0.557508	2.17961	1.82773	0	0	0	0	1	2	4	2	1	0	0	0	0	1	2	4	2	1	-5.87533	-6.34836	-5.76437	-5.748	-3.67952	-1.86794	0.101629
Q5T7B8	Q5T7B8	Kinesin-like protein KIF24	KIF24	151.9	9.9477	7	7	7	7.7	7.7	7.7	-4.58187	-4.79125	-3.52308	-2.26123	-1.09231	-2.27894	-0.0776978	-0.0488005	-1.75177	0.846749	0.560789	1.2514	1.82339	0	0	0	1	3	1	5	3	1	0	0	0	1	3	1	5	3	1	-5.3209	-5.55407	-4.05609	-3.61923	-2.41412	-3.69566	-1.36387
O95470	O95470	Sphingosine-1-phosphate lyase 1	SGPL1	63.523	42.557	14	14	14	34.9	34.9	34.9	-5.51977	-4.4873	-4.97199	0.634769	1.92734	1.53553	2.10703	2.01353	2.07442	0.846223	0.560265	0.699114	1.82235	0	0	0	6	10	7	9	10	9	0	0	0	6	10	7	9	10	9	-6.3806	-5.20895	-5.70554	0.490906	1.81968	1.33294	2.03495
P49756	P49756	RNA-binding protein 25	RBM25	100.18	41.042	10	10	10	18	18	18	0.637651	0.134029	0.553295	-0.256138	0.324732	0.101681	0.299591	0.405795	0.409631	0.845301	0.560484	0.314914	1.82052	6	4	4	4	4	5	4	4	6	6	4	4	4	4	5	4	4	6	0.0652542	-0.482031	-3.24249e-05	-0.710392	-0.0932837	-0.411232	-0.0827885
P11274	P11274	Breakpoint cluster region protein	BCR	142.82	9.8617	3	4	4	4.5	4.5	3.7	-5.4624	-3.75668	-5.54435	-1.02229	-4.85077	-4.18211	-0.561968	-0.622304	-1.97143	0.842537	0.564556	2.29982	1.81504	0	0	0	1	1	0	2	1	0	0	0	0	2	1	0	3	2	1	-6.31579	-4.37935	-6.35712	-2.32967	-5.34573	-4.75745	-1.79752
Q99832	Q99832	T-complex protein 1 subunit eta	CCT7	59.366	323.31	26	26	26	64.1	64.1	64.1	-1.16523	-2.79198	-3.49809	2.66692	3.17487	3.11909	3.9908	3.39673	3.16775	0.84105	0.5656	0.531469	1.8121	2	1	1	14	15	18	23	17	17	2	1	1	14	15	18	23	17	17	-1.73761	-3.40801	-4.05138	2.2127	2.75685	2.6061	3.60839
Q9Y221	Q9Y221	60S ribosome subunit biogenesis protein NIP7 homolog	NIP7	20.462	3.6871	4	4	4	40	40	40	-3.26608	-3.63034	-3.19748	-0.756289	-1.20462	-1.53781	-1.29453	-1.89834	-2.20362	0.838268	0.569379	-0.632594	-1.80659	1	0	0	2	1	1	1	1	1	1	0	0	2	1	1	1	1	1	-2.05418	-4.23589	-3.68543	0.573708	0.161702	-0.266481	0.107386
P18085	P18085	ADP-ribosylation factor 4	ARF4	20.511	5.5294	4	7	4	64.4	35.6	35.6	-6.59439	-4.01863	-5.28876	-1.39411	-4.51149	-4.35306	-1.28258	-1.38606	-1.97617	0.837648	0.567377	1.87128	1.80536	0	0	0	1	0	0	3	1	1	2	3	1	4	3	3	5	4	3	-7.5948	-4.67678	-6.06615	-0.353582	-4.97858	-4.94361	-0.170246
P49257	P49257	Protein ERGIC-53	LMAN1	57.548	29.54	15	15	15	42.5	42.5	42.5	-4.64632	-4.7522	-5.68396	2.92785	3.16405	2.45358	3.78542	2.95184	3.57287	0.837558	0.566874	0.588219	1.80518	0	0	0	6	6	6	11	8	9	0	0	0	6	6	6	11	8	9	-5.39372	-5.50973	-6.51606	3.03547	3.30795	2.50259	3.96493
Q8IWZ3	Q8IWZ3	Ankyrin repeat and KH domain-containing protein 1	ANKHD1	269.45	104.96	19	32	19	22.2	14	14	-5.76057	-4.87425	-5.43074	1.08912	1.3735	0.383474	1.65137	2.12105	1.20606	0.83361	0.570328	0.710797	1.79737	0	0	0	5	8	6	12	12	8	0	0	0	13	16	11	22	20	18	-6.65268	-5.64831	-6.22779	-0.71467	-0.394097	-1.47906	-0.0806046
O75330	O75330	Hyaluronan mediated motility receptor	HMMR	84.099	22.578	9	9	9	18.6	18.6	18.6	-4.36755	-5.67101	-5.57619	-1.87315	-0.3634	-2.47556	0.728077	-0.792243	-0.449782	0.833266	0.569336	1.39939	1.79669	0	0	0	2	4	1	8	3	2	0	0	0	2	4	1	8	3	2	-5.07874	-6.55301	-6.39337	-2.86498	-1.31908	-3.52616	-0.19195
P20042	P20042	Eukaryotic translation initiation factor 2 subunit 2	EIF2S2	38.388	6.3514	5	5	5	15.3	15.3	15.3	-0.18577	-0.762497	-4.88885	-5.71341	-2.97917	-5.55607	-1.34389	-0.572066	-4.42037	0.83066	0.571391	2.63744	1.79154	4	3	1	0	1	0	2	2	0	4	3	1	0	1	0	2	2	0	-0.196295	-0.816675	-5.6109	-6.3344	-2.83532	-6.25371	-1.16441
P42285	P42285	Superkiller viralicidic activity 2-like 2	SKIV2L2	117.8	6.0174	5	5	5	7.6	7.6	7.6	-5.31974	-5.20433	-4.65463	-4.45421	-3.80029	-4.34988	-1.74049	-1.84925	-4.33543	0.829873	0.571196	1.55974	1.78998	0	0	0	0	0	0	3	2	2	0	0	0	0	0	0	3	2	2	-6.1546	-6.02312	-5.34426	-4.97175	-4.20896	-4.94015	-2.95003
Q6UX07	Q6UX07	Dehydrogenase/reductase SDR family member 13	DHRS13	40.848	12.906	5	5	5	19.1	19.1	19.1	-6.8729	-5.17396	-3.23346	0.0193272	-1.39684	-1.16761	0.235342	-0.0170507	-0.277453	0.829437	0.570129	0.828655	1.78912	0	0	0	3	1	1	3	2	3	0	0	0	3	1	1	3	2	3	-7.90948	-5.98863	-3.72639	0.349339	-1.03057	-0.896273	0.637228
Q92665	Q92665	28S ribosomal protein S31, mitochondrial	MRPS31	45.318	94.632	6	6	6	27.8	27.8	27.8	-5.29314	-4.4193	-4.36862	-0.367413	0.254944	0.792173	0.989622	0.955859	0.632356	0.828862	0.56936	0.632711	1.78798	0	0	0	4	3	4	5	5	4	0	0	0	4	3	4	5	5	4	-6.12454	-5.13174	-5.01866	-0.326893	0.331704	0.773994	1.10197
O60906	O60906	Sphingomyelin phosphodiesterase 2	SMPD2	47.645	7.376	5	5	5	18.2	18.2	18.2	-4.45036	-4.05505	-4.26669	0.306278	0.606573	0.250296	-0.0826855	-2.52097	-0.384641	0.827252	0.571211	-1.38382	-1.7848	0	0	0	3	4	3	3	1	3	0	0	0	3	4	3	3	1	3	-5.17231	-4.71813	-4.90262	0.346869	0.68332	0.232185	0.0296478
P42677	P42677	40S ribosomal protein S27	RPS27	9.461	10.23	2	6	6	42.9	42.9	15.5	1.64485	0.783009	1.50218	4.71032	3.7991	5.01819	3.81957	3.98011	3.73218	0.826275	0.571425	-0.665251	-1.78287	1	1	0	2	1	2	1	1	1	3	2	3	5	4	6	4	4	4	4.02663	3.12115	3.90309	7.21029	6.33531	7.45945	6.39136
Q99996	Q99996	A-kinase anchor protein 9	AKAP9	452.98	2.1421	4	5	5	2.1	2.1	1.7	-5.22509	-2.43659	-5.72136	-4.52903	-1.97676	3.9843	3.33285	3.7372	3.90502	0.824586	0.57336	4.49885	1.77953	0	0	0	0	1	1	1	2	3	0	0	0	0	1	1	1	2	3	-6.04765	-2.88042	-6.55864	-5.05272	-5.32932	0.536819	0.0159206
Q53GQ0	Q53GQ0	Very-long-chain 3-oxoacyl-CoA reductase	HSD17B12	34.324	40.503	6	6	6	30.1	30.1	30.1	-4.75108	-4.33578	-5.11546	0.00669098	-0.474186	0.279501	1.10552	-0.0121012	0.889831	0.823771	0.573057	0.723748	1.77792	0	0	0	2	3	3	6	3	5	0	0	0	2	3	3	6	3	5	-5.51208	-5.0369	-5.86887	0.599745	0.15504	0.813902	1.77042
Q15390	Q15390	Mitochondrial fission regulator 1	MTFR1	37	7.6857	5	5	5	22.8	22.8	22.8	-6.47368	-4.83758	-5.71246	-1.92822	-0.652851	-5.1099	0.551332	0.0218496	-0.916677	0.813737	0.584404	2.44916	1.75811	0	0	0	2	2	0	4	3	3	0	0	0	2	2	0	4	3	3	-7.45841	-5.60668	-6.5485	-1.23562	0.0759878	-5.76782	1.31579
Q86W74	Q86W74	Ankyrin repeat domain-containing protein 46	ANKRD46	25.329	3.5348	3	3	3	16.7	16.7	16.7	-3.54285	-4.29632	-4.58662	-5.01698	-4.27157	-1.25939	-1.08806	-1.5449	-1.77849	0.811498	0.585961	2.04549	1.7537	0	0	0	2	0	2	2	1	1	0	0	0	2	0	2	2	1	1	-4.14693	-4.99209	-5.26684	-5.58075	-4.71895	0.374468	0.676378
Q96Q89	Q96Q89	Kinesin-like protein KIF20B	KIF20B	210.63	1.8456	3	3	3	2.3	2.3	2.3	-4.92968	-5.90537	-6.0492	-2.80979	-5.52246	-4.94056	-1.84282	1.38733	-3.78439	0.810442	0.585712	3.01098	1.75162	0	0	0	0	0	0	1	1	1	0	0	0	0	0	0	1	1	1	-5.71388	-6.81913	-6.93185	-3.19222	-6.07258	-5.58341	-3.92926
P42166	P42166	Lamina-associated polypeptide 2, isoform alpha;Thymopoietin;Thymopentin	TMPO	75.491	4.5897	2	18	2	28.2	7.6	7.6	-6.30187	-5.53027	-6.31059	-3.96104	-4.11547	-4.29082	-3.01837	-3.82135	-3.93539	0.807898	0.588505	0.530739	1.7466	0	0	0	1	0	0	1	0	1	14	12	7	17	15	14	15	15	17	-7.26429	-6.39321	-7.22942	-4.43806	-4.55003	-4.87584	-3.534
O75694	O75694	Nuclear pore complex protein Nup155	NUP155	155.2	323.31	38	38	38	43.4	43.4	43.4	-0.458563	-3.09223	-4.46545	4.31387	4.53541	4.17037	4.73573	4.52022	4.46688	0.807467	0.587226	0.234395	1.74575	4	2	0	25	27	27	27	27	28	4	2	0	25	27	27	27	27	28	-1.85811	-4.53551	-5.12889	3.03248	3.29023	2.83028	3.52625
Q92572	Q92572	AP-3 complex subunit sigma-1	AP3S1	21.732	4.7574	4	4	4	28	28	28	-4.9694	-4.4488	-4.22184	-0.0839062	-0.980024	0.0742931	-0.56566	-1.15042	-1.63927	0.807411	0.585952	-0.788569	-1.74564	0	0	0	3	2	4	3	2	1	0	0	0	3	2	4	3	2	1	-5.75876	-5.16523	-4.85157	1.24614	0.386189	1.34568	0.836239
Q9H4H8	Q9H4H8	Protein FAM83D	FAM83D	64.424	2.0698	2	2	2	3.6	3.6	3.6	-5.01619	-6.38528	-4.37752	-5.25514	-3.16267	-3.82879	-1.61945	-2.34976	-3.72434	0.804036	0.589645	1.51768	1.73899	0	0	0	0	1	0	1	1	1	0	0	0	0	1	0	1	1	1	-5.81162	-7.36405	-5.0288	-5.83848	-3.48442	-4.37268	-1.90566
Q15043	Q15043	Zinc transporter ZIP14	SLC39A14	54.212	113.64	2	2	2	6.5	6.5	6.5	-3.66332	-4.89279	-5.11854	-0.549717	-0.661915	-0.762606	-0.741472	-1.05239	-1.73102	0.800113	0.593737	-0.516884	-1.73126	0	0	0	2	2	2	2	2	1	0	0	0	2	2	2	2	2	1	-4.28305	-5.66937	-5.87238	0.249826	0.173802	-0.0217667	0.129883
P20020;P23634;Q16720;Q01814	P20020;P23634	Plasma membrane calcium-transporting ATPase 1;Plasma membrane calcium-transporting ATPase 4	ATP2B1;ATP2B4	134.68	6.5229	6	6	6	6.4	6.4	6.4	-4.07348	-5.32444	-5.6112	-4.66895	-1.77707	-4.9965	-1.20302	-1.44835	-2.85274	0.799032	0.593371	1.97947	1.72914	0	0	0	2	3	1	4	3	2	0	0	0	2	3	1	4	3	2	-4.74647	-6.1595	-6.43323	-5.81287	-2.88475	-5.64433	-2.27508
P08195	P08195	4F2 cell-surface antigen heavy chain	SLC3A2	67.993	39.898	5	5	5	15.1	15.1	15.1	-2.63083	-5.86071	-3.99337	0.647284	0.0506592	-0.25968	0.978765	0.329675	0.848611	0.797641	0.594357	0.572929	1.7264	1	0	0	4	3	3	5	3	4	1	0	0	4	3	3	5	3	4	-3.10699	-6.76841	-4.59148	0.289295	-0.271127	-0.676413	0.692604
P50990	P50990	T-complex protein 1 subunit theta	CCT8	59.62	323.31	43	43	43	80.7	80.7	80.7	1.85648	1.006	-0.508324	5.9448	5.9173	5.53055	6.34215	6.02693	5.95206	0.797221	0.593794	0.3095	1.72557	11	7	3	34	31	29	37	34	34	11	7	3	34	31	29	37	34	34	1.02885	0.134678	-1.3169	5.23529	5.24405	4.76237	5.70449
A8CG34;A6NF01;Q6PJE2	A8CG34	Nuclear envelope pore membrane protein POM 121C	POM121C	125.09	50.748	5	27	5	25.7	9.6	9.6	-0.00572968	-3.95794	-5.10113	1.7353	2.02011	1.57641	2.39037	2.16139	1.83993	0.792915	0.597231	0.35329	1.7171	2	0	0	4	4	3	4	4	4	4	2	0	18	18	16	19	22	21	-0.431288	-4.60787	-5.85256	1.42792	1.74899	1.2103	2.1548
Q9BUQ8	Q9BUQ8	Probable ATP-dependent RNA helicase DDX23	DDX23	95.581	2.2737	3	3	3	5.9	5.9	5.9	-5.10385	-3.545	-5.57126	-2.38205	-2.19659	-4.27593	-0.419369	-1.30597	-2.50433	0.792768	0.595957	1.54163	1.71681	0	0	0	1	1	0	2	2	1	0	0	0	1	1	0	2	2	1	-5.91067	-4.13899	-6.38776	-3.27445	-3.05269	-4.85962	-1.23989
Q8WXI9;Q86YP4	Q8WXI9	Transcriptional repressor p66-beta	GATAD2B	65.26	3.2368	3	3	3	9.1	9.1	9.1	-5.77372	-5.04226	-5.28011	-3.94822	-5.10021	-4.89329	-4.39912	-2.26665	-3.59563	0.791279	0.596528	1.22677	1.71388	0	0	0	0	1	0	0	1	1	0	0	0	0	1	0	0	1	1	-6.66754	-5.83909	-6.05631	-4.42418	-5.61565	-5.53193	-4.8435
O15131	O15131	Importin subunit alpha-6	KPNA5	60.348	3.835	2	10	2	34.1	8.8	8.8	-5.24241	-3.22697	-4.48113	-3.82182	-4.72864	-4.33317	-4.42527	-2.25124	-2.24738	0.789898	0.596475	1.31992	1.71117	0	0	0	0	0	1	1	1	2	2	1	0	5	6	6	9	8	9	-6.06723	-3.77787	-5.14675	-4.2874	-5.21357	-4.35134	-4.31288
O43402	O43402	ER membrane protein complex subunit 8	EMC8	23.773	226.31	9	9	9	61.4	61.4	61.4	-3.69762	-1.96741	-5.04596	4.15576	3.69606	3.78519	3.88324	3.11765	2.61653	0.787958	0.596905	-0.673195	-1.70735	0	1	0	7	6	7	8	6	7	0	1	0	7	6	7	8	6	7	-4.3218	-1.08874	-5.78975	5.1963	4.77282	4.76703	4.99559
P31944	P31944	Caspase-14;Caspase-14 subunit p17, mature form;Caspase-14 subunit p10, mature form;Caspase-14 subunit p20, intermediate form;Caspase-14 subunit p8, intermediate form	CASP14	27.679	2.6549	2	2	2	10.3	10.3	10.3	-5.52506	-3.03092	-4.31789	-4.28927	-4.70772	-3.46849	-4.26446	-5.44634	-5.63723	0.78785	0.596135	-0.960849	-1.70714	0	1	0	0	0	2	0	1	0	0	1	0	0	0	2	0	1	0	-6.38659	-2.59974	-4.96091	-4.79326	-5.19092	-2.93412	-4.69802
Q92841	Q92841	Probable ATP-dependent RNA helicase DDX17	DDX17	80.272	74.596	3	7	6	10.7	10.7	6	0.177141	2.36078	-2.88925	-2.9448	-2.47414	1.93687	-5.68977	-2.68755	-4.20302	0.78616	0.598535	-3.03275	-1.70382	3	1	2	1	0	0	0	1	1	5	2	2	1	1	1	0	1	1	-0.570358	1.5696	-3.61764	-3.57413	-3.06723	1.24888	-6.23786
P63162;P14678	P63162;P14678	Small nuclear ribonucleoprotein-associated protein N;Small nuclear ribonucleoprotein-associated proteins B and B	SNRPN;SNRPB	24.614	5.7949	5	5	5	24.2	24.2	24.2	-1.9339	-0.653515	-1.38729	1.06625	-0.0453014	0.468111	1.03068	0.889897	1.35262	0.785864	0.597706	0.594711	1.70324	1	1	1	3	2	2	4	2	3	1	1	1	3	2	2	4	2	3	-1.35952	-0.122761	-0.793737	1.75889	0.683558	1.10201	1.79512
Q14204	Q14204	Cytoplasmic dynein 1 heavy chain 1	DYNC1H1	532.4	173.49	67	68	68	23.1	23.1	22.9	1.01787	0.00465775	-0.035017	2.22328	2.97872	2.32387	3.76198	5.06565	2.56258	0.780937	0.602189	1.28811	1.69356	12	6	5	21	33	25	54	26	31	12	6	5	21	33	25	54	26	31	-2.59467	-3.65159	-3.62845	-1.27112	-0.479423	-1.22925	0.339397
Q9BVA1	Q9BVA1	Tubulin beta-2B chain	TUBB2B	49.953	87.662	2	29	9	69.4	28.5	3.6	3.30229	2.26249	2.31022	4.16327	4.42251	4.4773	4.72567	4.91473	4.3702	0.779979	0.601027	0.31584	1.69168	0	1	0	2	2	1	1	2	2	17	18	12	26	24	24	24	27	24	3.43617	2.35267	2.46318	4.4153	4.71076	4.67063	5.04954
Q16576	Q16576	Histone-binding protein RBBP7	RBBP7	47.82	20.394	9	9	9	52.5	52.5	52.5	-4.96121	-4.20271	-1.69565	0.404318	2.13566	1.00407	2.14039	2.00441	1.986	0.779601	0.600042	0.862251	1.69093	0	0	1	2	8	4	7	5	6	0	0	1	2	8	4	7	5	6	-5.74951	-4.8858	-1.20164	0.9974	2.76493	1.53844	2.80534
Q5SRE5	Q5SRE5	Nucleoporin NUP188 homolog	NUP188	196.04	12.915	11	11	11	10.9	10.9	10.9	-4.86373	-4.38873	-5.01504	-0.0369034	-1.34693	-1.72686	-0.120926	-0.191607	-0.198911	0.779435	0.59921	0.866418	1.69061	0	0	0	5	4	2	6	6	7	0	0	0	5	4	2	6	6	7	-5.63936	-5.09702	-5.75455	-1.82234	-3.0961	-3.571	-1.83451
Q6ZMZ3	Q6ZMZ3	Nesprin-3	SYNE3	112.22	7.6751	5	5	5	9.7	9.7	9.7	-4.2545	-5.78797	-5.55118	-3.9204	-2.26416	-3.50336	-2.92084	-0.318835	-1.88282	0.774706	0.603503	1.52181	1.68132	0	0	0	1	2	1	2	2	3	0	0	0	1	2	1	2	2	3	-4.95101	-6.68582	-6.36489	-5.35121	-3.65871	-4.01828	-4.27977
Q9NYV4	Q9NYV4	Cyclin-dependent kinase 12	CDK12	164.15	4.6019	2	4	3	4.2	3.6	2.3	-4.51212	-4.09475	-3.18123	-4.26424	-4.61898	-5.46935	-4.05555	-2.84033	-4.43724	0.773152	0.604926	1.00649	1.67827	1	0	1	0	0	0	0	0	0	1	1	1	2	2	0	1	1	2	-5.24209	-4.76322	-4.68722	-5.67118	-5.98965	-6.15927	-4.47232
Q9H4I3	Q9H4I3	TraB domain-containing protein	TRABD	42.321	3.6564	4	4	4	16.5	16.5	16.5	-4.3746	-4.74493	-4.20335	-4.16552	-4.27006	-5.79637	-1.75857	-3.0795	-4.54978	0.772241	0.604322	1.6147	1.67648	0	0	1	1	0	1	3	2	1	0	0	1	1	0	1	3	2	1	-5.08671	-5.50147	-4.12438	-3.98745	-4.71732	-5.67708	-1.5087
Q92621	Q92621	Nuclear pore complex protein Nup205	NUP205	227.92	53.526	20	20	20	16	16	16	-2.31066	-4.78655	-3.19263	-0.805498	0.770395	0.0262775	1.53394	0.710502	0.515077	0.769909	0.606708	0.922782	1.67191	1	1	0	6	9	6	16	8	6	1	1	0	6	9	6	16	8	6	-4.4046	-5.54874	-3.6799	-2.7813	-1.16917	-2.00819	-0.370005
Q13145	Q13145	BMP and activin membrane-bound inhibitor homolog	BAMBI	29.107	2.4628	3	3	3	23.5	23.5	23.5	-4.94667	-4.5614	-3.72494	-2.75811	-0.572992	-2.59474	-2.8568	-2.95922	-4.50645	0.764294	0.612057	-1.46554	-1.6609	0	0	0	1	3	1	1	1	0	0	0	0	1	3	1	1	1	0	-5.73308	-5.29309	-4.28589	-2.06551	0.155845	-1.96081	-2.09236
Q9H3R5	Q9H3R5	Centromere protein H	CENPH	28.481	6.146	2	2	2	12.1	12.1	12.1	-4.59661	-4.74727	-5.22898	-2.87284	-4.93667	-4.84766	-3.96931	-2.04222	-2.00658	0.760741	0.615468	1.54635	1.65394	0	0	0	1	0	1	0	1	1	0	0	0	1	0	1	0	1	1	-5.33755	-5.50413	-5.9981	-2.27976	-5.43869	-5.48224	-4.37915
Q9H9C1	Q9H9C1	Spermatogenesis-defective protein 39 homolog	VIPAS39	57.005	11.296	2	2	2	9.1	9.1	9.1	-4.25194	-4.8979	-4.55455	-1.78747	-1.74977	-1.73092	-1.49648	-3.69745	-4.27765	0.760651	0.614212	-1.40114	-1.65376	0	0	0	2	2	2	2	1	1	0	0	0	2	2	2	2	1	1	-4.94811	-5.67517	-5.23033	-2.0424	-1.96848	-2.04454	-1.67953
Q16864	Q16864	V-type proton ATPase subunit F	ATP6V1F	13.37	23.56	4	4	4	60.5	60.5	60.5	-4.74163	-4.63745	-4.41766	-0.0416851	-0.475338	-0.508789	-0.853683	-1.37944	-4.5515	0.757754	0.615992	-1.91961	-1.64808	0	0	0	3	3	2	2	2	0	0	0	0	3	3	2	2	2	0	-5.5014	-5.37944	-5.07449	1.65097	1.25351	1.12516	0.910774
Q6P996;Q6P474	Q6P996	Pyridoxal-dependent decarboxylase domain-containing protein 1	PDXDC1	86.706	40.262	13	13	13	33.5	33.5	33.5	-4.58247	-4.21314	-5.76976	-0.647982	-0.416918	-0.292576	0.455471	-0.458804	0.0476294	0.755723	0.617285	0.467257	1.6441	0	0	0	2	5	7	8	5	5	0	0	0	2	5	7	8	5	5	-5.32158	-4.89764	-6.61373	-1.39595	-1.12862	-1.09927	-0.220703
P05198	P05198	Eukaryotic translation initiation factor 2 subunit 1	EIF2S1	36.112	3.0123	3	3	3	11.4	11.4	11.4	-2.71621	-2.28068	-5.30801	-3.59739	-2.57396	-3.90622	-3.27026	-5.4934	-5.41711	0.755125	0.617168	-1.36773	-1.64293	1	1	0	0	1	0	1	0	0	1	1	0	0	1	0	1	0	0	-2.79382	-2.40197	-6.08807	-4.04453	-2.49718	-4.45701	-3.15791
P38435	P38435	Vitamin K-dependent gamma-carboxylase	GGCX	87.56	6.7606	6	6	6	10.4	10.4	10.4	-4.07664	-4.8715	-5.08986	-4.92958	-1.29896	-0.999207	-0.0977573	-0.829354	0.0566797	0.753486	0.617552	2.11911	1.63972	0	0	0	3	2	2	4	2	3	0	0	0	3	2	2	4	2	3	-4.75005	-5.64519	-5.83973	-5.48618	-1.57019	-1.36532	-0.333363
O75427	O75427	Leucine-rich repeat and calponin homology domain-containing protein 4	LRCH4	73.449	217.63	16	16	16	44.4	44.4	44.4	-5.02898	-5.80715	-5.58116	2.52054	2.5228	2.26901	2.47044	1.91523	1.95473	0.753057	0.617218	-0.323985	-1.63888	1	0	0	10	11	11	13	9	9	1	0	0	10	11	11	13	9	9	-5.60136	-6.70759	-6.39902	2.0663	2.10477	1.75608	2.08805
P31153;Q00266	P31153	S-adenosylmethionine synthase isoform type-2	MAT2A	43.66	2.2266	3	3	3	9.4	9.4	9.4	-5.74869	-4.85701	-5.41318	-4.88259	-1.98465	-1.55927	-0.229872	-1.75804	-0.871888	0.751578	0.617996	1.85557	1.63599	0	0	0	0	1	1	2	1	2	0	0	0	0	1	1	2	1	2	-6.63926	-5.62874	-6.2078	-5.43533	-1.69636	-1.36592	0.093996
Q9H7F0	Q9H7F0	Probable cation-transporting ATPase 13A3	ATP13A3	138.04	3.0761	4	4	4	5.9	5.9	5.9	-3.93203	-5.10575	-5.5231	-3.61728	-5.22297	-3.16705	-1.92463	-3.69259	-2.37727	0.750344	0.616649	1.3376	1.63357	0	0	0	1	0	1	2	0	1	0	0	0	1	0	1	2	0	1	-4.58665	-5.91118	-6.33294	-4.73205	-5.7485	-4.34052	-2.96754
O43615	O43615	Mitochondrial import inner membrane translocase subunit TIM44	TIMM44	51.355	3.7167	2	2	2	6	6	6	-4.78356	-4.93073	-5.57681	-2.48796	-2.25229	-2.55562	-2.72132	-2.81486	-4.29622	0.749178	0.618744	-0.84551	-1.63129	0	0	0	1	2	1	2	1	1	0	0	0	1	2	1	2	1	1	-5.54878	-5.71245	-6.39407	-2.84599	-2.57404	-2.97231	-3.00753
P78346	P78346	Ribonuclease P protein subunit p30	RPP30	29.321	9.9929	3	3	3	19	19	19	-4.46413	-5.54037	-5.14976	-3.98179	-2.70289	-1.75407	-1.83475	-1.63377	-1.80081	0.748168	0.620255	1.05648	1.62931	0	1	0	1	1	2	1	2	2	0	1	0	1	1	2	1	2	2	-5.18786	-6.40468	-5.90792	-3.38866	-2.07358	-1.2197	-1.16984
O95400	O95400	CD2 antigen cytoplasmic tail-binding protein 2	CD2BP2	37.646	3.9506	2	2	2	10.6	10.6	10.6	-4.52106	-3.68442	-5.7789	-3.76454	-2.2749	-5.49658	-1.19299	-1.45658	-3.30135	0.7479	0.619275	1.8617	1.62879	0	0	0	1	2	0	2	2	1	0	0	0	1	2	0	2	2	1	-5.25219	-4.2973	-6.62413	-3.07187	-1.54606	-6.18892	-0.428553
P62847	P62847	40S ribosomal protein S24	RPS24	15.423	17.816	5	5	5	30.1	30.1	30.1	2.64058	1.93192	2.03798	2.83411	3.31822	3.47338	4.36986	3.50995	3.4636	0.746846	0.619292	0.57257	1.62672	4	4	3	3	3	5	5	4	4	4	4	3	3	3	5	5	4	4	4.43742	3.68508	3.85391	4.74913	5.26947	5.32969	6.35664
O95721	O95721	Synaptosomal-associated protein 29	SNAP29	28.97	82.454	10	10	10	44.6	44.6	44.6	-6.45215	-4.80406	-4.84441	2.2914	2.94481	2.58224	2.36048	2.29974	2.21733	0.743839	0.62231	-0.313636	-1.62084	0	0	0	7	9	8	7	7	6	0	0	0	7	9	8	7	7	6	-7.43409	-5.56862	-5.5603	3.09098	3.78054	3.32306	3.23178
Q14693	Q14693	Phosphatidate phosphatase LPIN1	LPIN1	98.663	4.9224	3	3	3	7.3	7.3	7.3	-5.99917	-3.9314	-3.30538	-2.84883	-2.28279	-3.13251	-1.24715	-1.3316	-2.86338	0.742074	0.622727	0.940667	1.61739	0	0	0	1	1	1	3	2	1	0	0	0	1	1	1	3	2	1	-6.92227	-4.57773	-3.80826	-3.77511	-3.17289	-4.11752	-2.10165
Q8NE01;Q6P4Q7	Q8NE01;Q6P4Q7	Metal transporter CNNM3;Metal transporter CNNM4	CNNM3;CNNM4	76.118	2.3875	2	2	2	3.7	3.7	3.7	-6.21927	-5.45864	-3.88621	-5.02574	-3.54101	-2.7084	-1.83376	-2.67711	-3.04929	0.740378	0.623961	1.23833	1.61407	0	0	0	0	0	1	2	1	1	0	0	0	0	0	1	2	1	1	-7.17095	-6.31188	-4.46948	-5.59023	-3.92839	-3.47662	-2.47148
Q9C005	Q9C005	Protein dpy-30 homolog	DPY30	11.25	41.632	2	2	2	36.4	36.4	36.4	-3.55355	-6.3904	-1.06387	0.259344	0.657001	0.194401	0.754726	0.431975	0.861932	0.73941	0.62389	0.312629	1.61218	0	0	2	2	2	2	2	2	2	0	0	2	2	2	2	2	2	2	-4.15902	-7.36987	1.33705	2.75932	3.19319	2.63567	3.32654
Q9UHI6	Q9UHI6	Probable ATP-dependent RNA helicase DDX20	DDX20	92.239	10.472	6	6	6	10.9	10.9	10.9	-4.18609	-1.67079	-1.01361	-0.762016	-0.573158	-0.56237	0.347803	-0.592444	-0.281655	0.737814	0.625477	0.457083	1.60905	1	1	2	3	4	3	6	4	2	1	1	2	3	4	3	6	4	2	-5.19659	-2.72497	-2.00503	-1.65438	-1.42923	-1.51338	-0.472759
O95905	O95905	Protein SGT1	ECD	72.757	5.0159	2	2	2	6.8	6.8	6.8	-5.17396	-6.4318	-5.17682	-4.77358	-3.64959	-3.14893	-3.8068	-2.03745	-2.08814	0.73753	0.624745	1.21323	1.6085	0	0	0	0	1	0	1	1	2	0	0	0	0	1	0	1	1	2	-5.98988	-7.41687	-5.93873	-5.31736	-3.86827	-3.6323	-3.98985
O15121	O15121	Sphingolipid delta(4)-desaturase DES1	DEGS1	37.866	1.7167	2	2	2	10.5	10.5	10.5	-6.05896	-5.62174	-3.86507	-5.15021	-5.51843	-1.3606	-2.91832	-0.799941	-1.17362	0.736732	0.624587	2.37912	1.60694	0	0	0	0	0	1	1	1	1	0	0	0	0	0	1	1	1	1	-6.98982	-6.49707	-4.44542	-5.72494	-6.06822	0.27331	-1.15387
Q9BZE4	Q9BZE4	Nucleolar GTP-binding protein 1	GTPBP4	73.964	40.95	7	7	7	15.5	15.5	15.5	-0.663164	-1.87824	-5.42051	-1.21488	-0.72784	-0.357197	-3.33963	-3.37766	-0.425841	0.733418	0.629055	-1.61441	-1.60046	2	1	0	2	2	3	3	2	2	2	1	0	2	2	3	3	2	2	-1.32571	-2.58449	-6.21614	-1.75929	-1.23606	-0.960348	-3.8122
Q99758	Q99758	ATP-binding cassette sub-family A member 3	ABCA3	191.36	70.793	21	21	21	21.1	21.1	21.1	-4.40899	-4.96841	-5.51647	-0.576048	1.81402	0.914503	2.08725	1.40174	2.22134	0.732619	0.62871	1.18595	1.5989	0	0	0	4	12	9	11	10	11	0	0	0	4	12	9	11	10	11	-5.12557	-5.75523	-6.32538	-2.32398	0.102265	-0.89217	0.411154
P63167	P63167	Dynein light chain 1, cytoplasmic	DYNLL1	10.366	323.31	2	5	5	64	64	38.2	0.597208	-0.192362	-0.632885	3.71897	4.11026	4.02436	3.64295	3.77701	3.81367	0.730536	0.631549	-0.206649	-1.59483	2	1	0	2	2	2	2	2	2	2	2	1	5	5	4	4	5	5	2.65709	1.82386	1.44607	5.89699	6.32454	6.14371	5.89282
P11166	P11166	Solute carrier family 2, facilitated glucose transporter member 1	SLC2A1	54.083	1.5211	2	2	2	5.1	5.1	5.1	-4.03767	-5.23287	-5.51111	-4.86993	-1.43045	-3.64754	-3.93545	-5.57565	-6.2622	0.728541	0.63019	-1.9418	-1.59093	0	0	0	1	1	1	0	0	0	0	0	0	1	1	1	0	0	0	-4.70602	-6.05552	-6.31928	-4.07038	-0.594708	-2.90674	-4.34257
Q15459	Q15459	Splicing factor 3A subunit 1	SF3A1	88.885	220.57	7	7	7	16	16	16	-1.25007	-4.36502	-5.37382	-0.283089	-1.46223	-1.11552	0.582346	-0.534968	-0.493428	0.728257	0.629421	0.804928	1.59037	2	0	0	4	2	3	7	4	4	2	0	0	4	2	3	7	4	4	-1.99757	-5.0701	-6.16299	-0.91242	-2.05535	-1.80352	0.0248699
Q92830	Q92830	Histone acetyltransferase KAT2A	KAT2A	93.924	2.5455	3	3	3	5	5	5	-6.33814	-4.53874	-4.35348	-2.98619	-6.10652	-1.79277	-1.36804	-1.95674	-1.38126	0.724877	0.633418	2.05982	1.58377	0	0	0	1	0	1	2	1	2	0	0	0	1	0	1	2	1	2	-7.30526	-5.26736	-5.00143	-3.65615	-6.70462	-2.52145	-1.96619
Q8N3C0	Q8N3C0	Activating signal cointegrator 1 complex subunit 3	ASCC3	251.46	102.45	48	48	48	34.4	34.4	34.4	-4.57342	-4.87425	-3.2277	3.05201	2.95004	3.10114	4.20541	3.40563	3.08611	0.723992	0.633238	0.531317	1.58204	0	0	0	23	26	28	37	30	25	0	0	0	23	26	28	37	30	25	-5.31135	-5.64831	-3.71983	0.681641	0.615809	0.671967	1.90684
Q14683	Q14683	Structural maintenance of chromosomes protein 1A	SMC1A	143.23	37.412	23	23	23	24.3	24.3	24.3	-0.268219	-3.78536	-3.53947	-0.794138	1.18764	1.17784	2.22832	1.94248	0.991389	0.722861	0.634226	1.19695	1.57983	5	1	1	3	9	9	17	12	9	5	1	1	3	9	9	17	12	9	-2.01568	-4.41191	-5.26791	-2.42345	-0.405465	-0.510164	0.670792
P50395;P31150	P50395;P31150	Rab GDP dissociation inhibitor beta;Rab GDP dissociation inhibitor alpha	GDI2;GDI1	50.663	2.6997	2	2	2	9.2	9.2	9.2	-4.58012	-5.46945	-5.29602	-4.94618	-4.21182	-5.51794	-3.47803	-4.89662	-3.34994	0.722092	0.634268	0.983782	1.57833	0	0	0	0	0	0	2	0	1	0	0	0	0	0	0	2	0	1	-5.31892	-6.32415	-6.07442	-5.50414	-4.65429	-6.21218	-3.66112
Q9P260	Q9P260	LisH domain and HEAT repeat-containing protein KIAA1468	KIAA1468	134.63	2.4136	2	2	2	3.5	3.5	3.5	-4.07736	-4.80708	-3.83385	-0.0157967	-4.66829	-2.74162	-4.5945	-4.18998	-5.15722	0.720719	0.633897	-2.172	-1.57565	0	0	0	2	0	0	1	0	0	0	0	0	2	0	0	1	0	0	-4.75086	-5.57205	-4.40988	-1.29716	-5.14826	-3.18874	-5.80411
P35998	P35998	26S protease regulatory subunit 7	PSMC2	48.633	17.299	12	12	12	38.6	38.6	38.6	-1.28221	-0.884054	-5.53658	0.799496	1.59625	0.525856	0.736952	0.280253	0.191592	0.719706	0.634298	-0.570934	-1.57367	2	1	0	6	7	5	6	4	3	2	1	0	6	7	5	6	4	3	-1.60077	-1.24637	-6.34828	0.599022	1.43201	0.266687	0.60829
P55209	P55209	Nucleosome assembly protein 1-like 1	NAP1L1	45.374	156.93	8	10	10	45.5	45.5	42.7	1.87755	0.82008	-0.71689	3.89248	4.04081	3.62627	3.28139	3.89521	3.21154	0.717697	0.636783	-0.390473	-1.56975	5	2	1	7	6	8	6	7	8	6	3	2	9	8	10	8	9	10	2.55892	1.45776	-0.0164185	4.69204	4.87655	4.36711	4.15275
Q13506	Q13506	NGFI-A-binding protein 1	NAB1	54.401	7.991	4	4	4	15.8	15.8	15.8	-4.71596	-3.89191	-5.45383	-0.407724	-2.71946	-1.37389	-0.219734	-0.231048	-0.778132	0.71728	0.636349	1.09072	1.56893	0	0	0	1	1	1	2	2	1	0	0	0	1	1	1	2	2	1	-5.47241	-4.53289	-6.25408	-0.608171	-2.88371	-1.63306	-0.348412
P61163;P42025	P61163;P42025	Alpha-centractin;Beta-centractin	ACTR1A;ACTR1B	42.613	6.1696	4	4	4	17.8	17.8	17.8	-0.671101	-4.89206	-3.72468	-0.821426	-1.56086	-1.15233	-1.48507	-1.53984	-2.87981	0.717025	0.635318	-0.790035	-1.56844	1	0	0	2	2	2	2	2	1	1	0	0	2	2	2	2	2	1	-0.537178	-5.66854	-4.2856	-0.569391	-1.27258	-0.959009	-1.16116
P62263	P62263	40S ribosomal protein S14	RPS14	16.273	22.226	9	9	9	68.9	68.9	68.9	4.1358	4.08268	3.56971	4.50391	4.29948	4.45697	4.67808	4.44773	4.56119	0.715908	0.635841	0.142211	1.56626	4	6	4	6	5	7	6	6	7	4	6	4	6	5	7	6	6	7	6.51756	6.4208	5.97062	7.00389	6.83562	6.89826	7.24982
Q5T0W9	Q5T0W9	Protein FAM83B	FAM83B	114.8	65.14	9	9	9	16.4	16.4	16.4	-3.28261	-3.65934	-6.32517	0.091877	-1.46898	-0.951744	0.47175	-0.118859	-0.275743	0.715428	0.635494	0.801997	1.56532	0	0	0	4	3	4	6	4	5	0	0	0	4	3	4	6	4	5	-3.85289	-4.26882	-7.24602	-1.21548	-2.74015	-2.31783	-0.76387
P49593	P49593	Protein phosphatase 1F	PPM1F	49.83	4.2692	4	4	4	13.4	13.4	13.4	-4.7685	-5.54461	-2.63212	-1.80848	-0.768965	-2.15291	1.15379	-0.988082	-1.00854	0.714054	0.637522	1.29584	1.56264	0	0	1	1	2	1	4	2	2	0	0	1	1	2	1	4	2	2	-5.53177	-6.4095	-2.69071	-1.76797	-0.692233	-2.17109	1.26615
O75533	O75533	Splicing factor 3B subunit 1	SF3B1	145.83	64.617	19	19	19	21.5	21.5	21.5	-0.866016	-5.16676	-4.6078	0.751095	-0.858112	0.239899	1.99677	0.41615	0.85028	0.712467	0.63785	1.04344	1.55954	4	0	1	5	5	4	11	5	9	4	0	1	5	5	4	11	5	9	-2.36686	-5.98046	-5.29095	-0.631578	-2.20451	-1.20152	0.6859
Q92604	Q92604	Acyl-CoA:lysophosphatidylglycerol acyltransferase 1	LPGAT1	43.089	8.8173	6	6	6	21.9	21.9	21.9	-5.67452	-4.60471	-5.24125	-0.750687	-1.09231	-0.916361	0.14757	-1.03057	-0.17295	0.709906	0.638289	0.567801	1.55454	0	0	0	3	4	4	5	3	5	0	0	0	3	4	4	5	3	5	-6.55546	-5.34227	-6.01207	-0.498587	-0.804088	-0.723068	0.471436
O00519	O00519	Fatty-acid amide hydrolase 1	FAAH	63.065	28.963	5	5	5	17.4	17.4	17.4	-4.51955	-4.53133	-5.3386	-4.90779	-2.27909	-5.08397	-0.879688	-3.89793	-1.50185	0.70541	0.6432	1.99713	1.54577	0	0	0	1	0	0	4	1	3	0	0	0	1	0	0	4	1	3	-5.25048	-5.25894	-6.1229	-4.93139	-2.56282	-5.73959	-0.831438
Q15291	Q15291	Retinoblastoma-binding protein 5	RBBP5	59.152	1.8138	2	2	2	5.6	5.6	5.6	-3.85243	-4.53114	-4.57118	-2.6073	-3.37266	-4.40803	-1.77474	-3.006	-2.65318	0.704965	0.64256	0.984688	1.5449	0	0	0	1	1	0	2	1	1	0	0	0	1	1	0	2	1	1	-4.49672	-5.25873	-5.24926	-2.75116	-3.48026	-5.00348	-1.84675
Q00610;P53675	Q00610	Clathrin heavy chain 1	CLTC	191.61	257.49	37	37	37	35.3	35.3	35.3	2.33731	1.84515	2.35069	2.06521	2.35773	2.20572	2.96313	2.5536	2.20266	0.704685	0.642063	0.363571	1.54435	13	15	12	15	16	15	22	15	16	13	15	12	15	16	15	22	15	16	0.259697	-0.276182	0.292171	0.105812	0.434428	0.187521	1.07548
Q9NQ29	Q9NQ29	Putative RNA-binding protein Luc7-like 1	LUC7L	43.727	4.3394	4	8	4	28.6	17.5	17.5	-4.06782	-5.04888	-4.60984	-0.51926	-2.52279	-0.91161	-0.493933	-0.238828	-0.361573	0.704353	0.641279	0.953109	1.54371	0	0	0	2	2	1	3	1	1	1	2	1	5	5	2	6	3	3	-4.74008	-5.8466	-5.29327	-0.189196	-2.1565	-0.640219	-0.0920811
Q9H173	Q9H173	Nucleotide exchange factor SIL1	SIL1	52.084	170.62	6	6	6	25.2	25.2	25.2	-5.2979	-2.26711	-4.33686	0.389263	0.6556	-0.27931	0.0312023	-0.606586	-0.206618	0.703311	0.640468	-0.515851	-1.54167	0	1	0	4	4	3	3	3	3	0	1	0	4	4	3	3	3	3	-6.12992	-2.32128	-4.98251	0.496925	0.799485	-0.23035	0.210686
Q9P2K2	Q9P2K2	Thioredoxin domain-containing protein 16	TXNDC16	93.571	2.6019	3	3	3	6.4	6.4	6.4	-5.92683	-3.58096	-5.66209	-2.68907	-2.89435	1.01445	-3.44033	-2.83176	-4.59773	0.697949	0.645641	-2.10029	-1.53121	0	0	0	1	1	2	1	1	0	0	0	0	1	1	2	1	1	0	-6.84053	-4.17982	-6.49116	-2.9964	-3.16551	0.64839	-3.67592
Q9NYF8	Q9NYF8	Bcl-2-associated transcription factor 1	BCLAF1	106.12	5.8834	6	6	6	10.1	10.1	10.1	-0.00917816	-3.95448	-4.50663	0.857006	0.777538	0.321453	-0.7152	-0.383313	0.803258	0.69779	0.645085	-0.750418	-1.5309	2	0	1	4	4	3	3	2	4	2	0	1	4	4	3	3	2	4	-0.797281	-4.60394	-5.17577	0.18708	0.143825	-0.4072	-1.31335
P13639	P13639	Elongation factor 2	EEF2	95.337	100.52	22	22	22	38.3	38.3	38.3	-0.40683	-2.82409	-4.28766	1.7746	2.01301	1.52049	2.16745	1.78829	2.38638	0.697367	0.644427	0.344673	1.53008	5	1	1	12	13	11	11	9	16	5	1	1	12	13	11	11	9	16	-1.51688	-3.97786	-5.37862	0.782692	1.05738	0.4699	1.2474
Q9Y3B9	Q9Y3B9	RRP15-like protein	RRP15	31.484	2.0032	2	2	2	8.2	8.2	8.2	-1.0313	-5.23651	-4.8234	-0.737932	-2.74828	-6.61139	-0.406342	-1.17407	-0.541549	0.696439	0.645199	2.65855	1.52827	2	0	0	1	1	0	2	2	2	2	0	0	1	1	0	2	2	2	-0.64945	-6.05965	-5.53638	-0.237944	-2.2121	-7.40296	0.165489
O15226	O15226	NF-kappa-B-repressing factor	NKRF	77.672	2.6416	3	3	3	9.4	9.4	9.4	-3.40384	-4.55186	-4.97768	-3.99099	-3.95605	-4.91429	-3.27365	-3.85536	0.186919	0.690969	0.652991	1.97308	1.51761	1	0	0	1	1	0	1	0	3	1	0	0	1	1	0	1	0	3	-4.2699	-5.28225	-5.71202	-4.73894	-4.66781	-5.5548	-3.94977
P17098	P17098	Zinc finger protein 8	ZNF8	64.97	4.3073	5	5	5	12.3	12.3	12.3	-3.35728	-6.22352	-4.9023	-5.90754	-4.37462	-4.09682	-0.643852	-2.97509	-4.76522	0.689443	0.653119	1.99827	1.51463	0	0	0	0	0	0	4	2	0	0	0	0	0	0	0	4	2	0	-3.93727	-7.18038	-5.62621	-6.54449	-4.83047	-4.66457	-1.28153
Q9Y383	Q9Y383	Putative RNA-binding protein Luc7-like 2	LUC7L2	46.513	10.867	4	8	8	25.3	25.3	17.3	-1.2119	-0.745785	-0.216713	0.72439	0.912722	0.439703	1.57947	0.673236	1.16756	0.688933	0.65235	0.447817	1.51364	0	1	2	1	2	1	4	1	2	1	3	3	4	5	2	7	3	4	-1	-0.57757	0.0142021	1.0544	1.27899	0.711029	1.9814
Q9BVP2	Q9BVP2	Guanine nucleotide-binding protein-like 3	GNL3	61.992	143.97	17	17	17	42.8	42.8	42.8	0.033926	0.688276	0.0523109	1.88755	1.5804	2.00124	2.17169	2.23841	1.8478	0.686592	0.654778	0.262899	1.50907	6	6	6	10	8	8	12	12	10	6	6	6	10	8	8	12	12	10	-0.169235	0.441397	-0.131763	1.80258	1.53165	1.85754	2.15854
Q14207	Q14207	Protein NPAT	NPAT	154.29	2.3904	2	2	2	2.2	2.2	2.2	-2.13278	-4.80585	-4.8999	-1.30451	-5.50203	-4.73767	-2.01108	-2.36178	-1.09912	0.684724	0.655913	2.02408	1.50543	0	0	0	1	0	0	1	1	1	0	0	0	1	0	0	1	1	1	-2.55372	-5.57065	-5.62348	-2.63739	-6.05048	-5.36247	-3.27213
Q7Z695	Q7Z695	Uncharacterized aarF domain-containing protein kinase 2	ADCK2	68.981	1.429	2	2	2	4.2	4.2	4.2	-4.90375	-4.3911	-4.66294	-6.35769	-2.9398	-4.59503	-1.70578	-3.60852	-3.37071	0.683978	0.657042	1.73584	1.50398	0	0	0	0	1	0	2	0	1	0	0	0	0	1	0	2	0	1	-5.68458	-5.09971	-5.35372	-7.03162	-3.57352	-5.20713	-2.30393
P35251	P35251	Replication factor C subunit 1	RFC1	128.25	5.2542	3	3	3	3.2	3.2	3.2	-4.29976	-4.96884	-4.67199	-3.47774	-5.3671	-6.36122	-0.651571	-2.58291	-5.06443	0.683522	0.656245	2.30238	1.50309	2	0	0	1	0	1	2	1	1	2	0	0	1	0	1	2	1	1	-5.00215	-5.75573	-5.36402	-3.91505	-5.90446	-7.13053	-1.96242
Q09161	Q09161	Nuclear cap-binding protein subunit 1	NCBP1	91.838	2.7393	2	2	2	4.8	4.8	4.8	-4.03876	-5.10446	-4.84261	-4.41053	-4.70147	-3.70852	-4.69679	-4.5202	-5.42966	0.682644	0.656295	-0.608711	-1.50138	0	0	0	0	0	0	1	1	0	0	0	0	0	0	0	1	1	0	-4.70725	-5.90972	-5.55825	-4.92447	-5.18416	-4.24171	-5.16939
Q5T5X7	Q5T5X7	BEN domain-containing protein 3	BEND3	94.474	10.712	6	6	6	13.8	13.8	13.8	-3.72961	-3.42489	-5.13119	-0.512348	-3.00158	-3.81495	-1.24033	-0.61633	-0.934239	0.681013	0.657432	1.51266	1.4982	0	0	0	3	0	0	4	4	4	0	0	0	3	0	0	4	4	4	-4.35794	-4.00261	-5.88678	-1.56696	-3.34466	-4.35762	-2.22311
Q86WV6	Q86WV6	Stimulator of interferon genes protein	TMEM173	42.192	28.896	4	4	4	20.1	20.1	20.1	-5.90706	-3.77328	-5.10454	-0.213266	-1.31427	-0.991737	-0.534216	-3.11923	-5.65394	0.679299	0.659512	-2.26271	-1.49486	0	0	0	3	2	2	3	1	1	0	0	0	3	2	2	3	1	1	-6.8182	-4.39819	-5.85644	0.28672	-0.778085	-0.550453	0.0375481
P62899	P62899	60S ribosomal protein L31	RPL31	14.463	4.2015	3	3	3	25.6	25.6	25.6	2.82772	1.71729	-1.60935	1.77165	-0.711277	1.86624	2.72355	2.19611	1.91203	0.674115	0.663571	1.30169	1.48476	2	2	1	2	1	2	2	2	2	2	2	1	2	1	2	2	2	2	4.40217	3.24808	-0.0158291	3.46425	1.01759	3.50021	4.488
Q16891	Q16891	MICOS complex subunit MIC60	IMMT	83.677	13.218	7	7	7	15.4	15.4	15.4	-2.0287	-5.42919	-3.4262	0.627356	1.17831	0.741312	1.68683	1.00799	1.07117	0.673207	0.662802	0.406338	1.48299	1	0	0	4	6	4	7	5	5	1	0	0	4	6	4	7	5	5	-3.03922	-6.27843	-3.9458	-0.264994	0.322198	-0.209728	0.866337
Q9H9J2	Q9H9J2	39S ribosomal protein L44, mitochondrial	MRPL44	37.535	1.8243	2	2	2	8.4	8.4	8.4	-3.74999	-3.89662	-4.06109	-4.3563	-3.79062	-3.49586	-1.18777	-4.07143	-2.5118	0.672771	0.662363	1.2906	1.48214	0	0	0	0	0	0	2	0	1	0	0	0	0	0	0	2	0	1	-4.38098	-4.53824	-4.66857	-4.86579	-4.19851	-4.01012	-0.785896
Q8IWF2	Q8IWF2	FAD-dependent oxidoreductase domain-containing protein 2	FOXRED2	77.79	5.331	2	2	2	5.8	5.8	5.8	-5.46123	-5.26401	-5.17908	-3.26575	-2.93535	-3.73809	-3.57407	-4.6891	-3.60647	0.672736	0.661187	-0.643476	-1.48207	0	0	0	2	2	2	2	1	2	0	0	0	2	2	2	2	1	2	-6.31446	-6.09088	-5.9413	-3.76578	-3.39916	-4.29685	-4.00223
Q9HBF4	Q9HBF4	Zinc finger FYVE domain-containing protein 1	ZFYVE1	87.175	4.1761	5	5	5	9.1	9.1	9.1	-4.52993	-5.02403	-5.12686	-1.6267	-2.06733	-2.45737	0.0630054	-0.91042	-2.20144	0.672137	0.661468	1.03418	1.48091	0	0	0	1	1	1	4	3	1	0	0	0	1	1	1	4	3	1	-5.26221	-5.81839	-5.88185	-2.44868	-2.85309	-3.33803	-0.687195
Q9Y6I9	Q9Y6I9	Testis-expressed sequence 264 protein	TEX264	34.188	323.31	13	13	13	66.1	66.1	66.1	1.4715	0.547606	-1.38694	3.85066	4.80337	2.79757	4.53379	4.86808	4.65848	0.671854	0.66068	0.869586	1.48035	5	3	2	9	9	6	9	9	9	5	3	2	9	9	6	9	9	9	2.04593	1.07834	-0.7934	4.5433	5.53221	3.43144	5.29824
O94905	O94905	Erlin-2	ERLIN2	37.839	284.78	12	14	14	59	59	55.5	-0.00390244	0.0128651	-0.6863	2.74885	3.24439	3.24603	2.7236	2.84981	2.89682	0.671059	0.660509	-0.256351	-1.47881	2	1	3	6	11	8	9	8	9	3	2	3	8	13	10	10	9	10	-0.0143757	-0.0413151	-0.677721	2.85651	3.38827	3.29497	2.90301
P24534	P24534	Elongation factor 1-beta	EEF1B2	24.763	2.6921	2	2	2	17.3	17.3	17.3	-5.44427	-1.5721	-4.244	-1.77805	-2.05	-0.627003	-2.35086	-3.73024	-1.67572	0.6698	0.660274	-1.10059	-1.47635	0	1	0	1	1	2	1	0	1	0	1	0	1	1	2	1	0	1	-6.2953	-0.818962	-4.87679	-0.863043	-1.09877	0.229385	-1.36402
P51572	P51572	B-cell receptor-associated protein 31	BCAP31	27.991	57.181	12	12	12	31.3	31.3	31.3	2.3605	1.40607	0.891237	4.7873	5.10151	4.76744	5.09372	4.94302	5.20424	0.669619	0.659502	0.194912	1.476	5	5	3	8	10	9	11	8	11	5	5	3	8	10	9	11	8	11	2.83542	1.83727	1.38525	5.38037	5.73082	5.30182	5.75858
P21333;Q14315	P21333	Filamin-A	FLNA	280.74	302.3	46	49	49	27.4	27.4	26.8	-0.568674	-2.24535	-4.84661	3.33773	3.86616	3.46993	4.02948	4.06616	3.57161	0.668242	0.659944	0.331139	1.47332	4	1	1	23	36	31	37	33	28	4	1	1	25	38	34	39	34	30	-3.19809	-4.91845	-5.56281	0.826448	1.39114	0.899977	1.59004
Q16666	Q16666	Gamma-interferon-inducible protein 16	IFI16	88.255	2.2215	3	3	3	4.8	4.8	4.8	-5.61287	-4.2738	-2.62884	-5.42509	-4.21231	-5.41314	-3.72272	-1.1575	-4.93726	0.667896	0.659007	1.74436	1.47264	0	0	0	0	0	0	1	2	1	0	0	0	0	0	0	1	2	1	-6.4858	-4.96652	-3.03808	-6.0224	-4.65483	-6.09806	-4.36038
Q9Y3Y2	Q9Y3Y2	Chromatin target of PRMT1 protein	CHTOP	26.396	2.8634	2	2	2	11.7	11.7	11.7	-2.17213	-3.2026	-4.34332	-4.98875	-3.22731	-2.49339	-5.69603	-4.52569	-4.28259	0.667503	0.658241	-1.26496	-1.47188	1	1	0	0	0	1	0	0	0	1	1	0	0	0	1	0	0	0	-0.960203	-2.03439	-4.98986	-5.55021	-3.58892	-1.22207	-6.24463
Q14152	Q14152	Eukaryotic translation initiation factor 3 subunit A	EIF3A	166.57	19.477	4	4	4	4.5	4.5	4.5	-2.66038	-5.49031	-3.7534	-0.567068	-1.83875	-1.30705	-0.780575	-0.862485	-0.201947	0.666989	0.657707	0.622621	1.47088	1	0	0	2	2	3	3	2	2	1	0	0	2	2	3	3	2	2	-4.27853	-6.34784	-4.31828	-2.06711	-3.3025	-2.86577	-2.20877
Q13011	Q13011	Delta(3,5)-Delta(2,4)-dienoyl-CoA isomerase, mitochondrial	ECH1	35.816	32.428	9	9	9	43.6	43.6	43.6	1.55004	1.18626	0.0455875	-1.05631	-2.00403	-1.91074	-1.85343	-4.18933	-2.33432	0.665537	0.658021	-1.13534	-1.46805	7	8	4	3	2	2	2	0	2	7	8	4	3	2	2	2	0	2	1.76196	1.35438	0.276541	-0.726273	-1.63777	-1.63939	-1.4515
Q4ADV7	Q4ADV7	RAB6A-GEF complex partner protein 1	RIC1	159.3	2.5268	2	2	2	2.8	2.8	2.8	0.62315	0.81389	-5.24596	1.37771	-0.045187	0	1.44371	1.47203	0.732724	0.665522	0.65688	0.77198	1.46802	1	1	0	2	1	1	2	1	1	1	1	0	2	1	1	2	1	1	-0.827909	-0.680876	-6.01744	0.0448246	-1.34191	-1.39161	0.182531
Q14181	Q14181	DNA polymerase alpha subunit B	POLA2	65.947	3.3837	2	2	2	6	6	6	-4.12643	-3.44581	-3.88194	-3.05589	-2.76998	-3.34774	-1.6188	-0.614661	-3.35054	0.664421	0.657626	1.19653	1.46588	0	0	0	1	1	1	2	2	1	0	0	0	1	1	1	2	2	1	-4.80631	-4.02636	-4.46462	-3.07948	-2.75739	-3.43003	-1.57059
Q9Y490	Q9Y490	Talin-1	TLN1	269.76	49.054	8	8	8	6.6	6.6	6.6	-4.84137	-6.13164	-4.71887	-1.80048	-0.676062	-0.951466	-1.34891	-2.57001	-1.69031	0.663217	0.658169	-0.727074	-1.46353	0	0	0	2	5	2	5	2	2	0	0	0	2	5	2	5	2	2	-5.6141	-7.07604	-5.41739	-4.35579	-3.19515	-3.56551	-3.83239
Q9Y4W2	Q9Y4W2	Ribosomal biogenesis protein LAS1L	LAS1L	83.064	3.2502	4	4	4	9.7	9.7	9.7	-3.65424	-5.24096	-5.4983	-3.40744	-4.96597	-4.16295	-2.26598	-4.20828	-2.87784	0.659516	0.662952	1.06142	1.45632	0	0	0	1	0	0	3	0	1	0	0	0	1	0	0	3	0	1	-4.27279	-6.06471	-6.3047	-4.11695	-5.47039	-4.73659	-2.90366
O75832	O75832	26S proteasome non-ATPase regulatory subunit 10	PSMD10	24.428	1.783	2	2	2	16.4	16.4	16.4	-4.77721	-5.41631	-4.66021	-4.13841	-2.0265	-1.55071	-2.51369	-5.43481	-5.08092	0.659456	0.661811	-1.77127	-1.4562	0	0	0	0	1	1	1	0	0	0	0	0	0	1	1	1	0	0	-5.54161	-6.26381	-5.35061	-4.63	-1.07529	-0.694412	-1.52685
P19784	P19784	Casein kinase II subunit alpha	CSNK2A2	41.213	298.68	21	21	21	64.9	64.9	64.9	0.415234	-2.07591	-3.10612	2.95779	3.81764	3.96214	4.41428	4.0803	3.80913	0.658346	0.662371	0.522044	1.45404	4	2	1	12	15	16	17	17	15	4	2	1	12	15	16	17	17	15	0.549112	-1.9858	-2.95312	3.20985	4.10593	4.15546	4.73816
Q8WZ42	Q8WZ42	Titin	TTN	3816	3.4308	6	6	6	0.3	0.3	0.3	-1.68373	-1.89448	-3.7696	2.44277	2.4476	-0.693037	0.869173	-1.2544	-0.769177	0.657898	0.661633	-1.78391	-1.45317	1	1	1	2	2	2	3	1	2	1	1	1	2	2	2	3	1	2	-8.09227	-8.34668	-4.33673	-3.84766	-3.80656	-7.04212	-5.34937
Q9ULC3	Q9ULC3	Ras-related protein Rab-23	RAB23	26.659	5.51	4	4	4	27.8	27.8	27.8	-4.41919	-4.27517	-6.92687	-1.53269	-0.0971451	-2.11433	0.160324	-1.0609	0.46968	0.657868	0.6605	1.10442	1.45311	0	0	0	1	3	1	3	2	3	0	0	0	1	3	1	3	2	3	-5.13708	-4.96808	-7.93099	-0.733166	0.73862	-1.37353	1.03171
P84090	P84090	Enhancer of rudimentary homolog	ERH	12.259	198.03	3	3	3	30.8	30.8	30.8	-0.496391	-1.11952	-1.22191	-5.19955	-1.00188	-1.61289	-0.709345	-0.73145	-0.666772	0.657657	0.659371	1.90225	1.4527	1	1	1	0	2	2	2	2	2	1	1	1	0	2	2	2	2	2	1.56351	0.896687	0.857018	-5.77833	1.21244	0.506395	1.54049
A1L0T0	A1L0T0	Acetolactate synthase-like protein	ILVBL	67.867	71.575	9	9	9	28.5	28.5	28.5	-2.39025	-4.36527	-5.63311	0.672258	0.944914	-0.473944	1.303	0.810122	1.02385	0.657596	0.658246	0.664582	1.45258	1	0	0	4	5	3	6	3	5	1	0	0	4	5	3	6	3	5	-2.65229	-5.07038	-6.45816	0.528357	0.837222	-0.676588	1.23094
Q15545	Q15545	Transcription initiation factor TFIID subunit 7	TAF7	40.259	3.737	3	3	3	9.7	9.7	9.7	-6.16029	-4.46677	-5.79509	-4.88775	-2.49876	-2.48958	-0.712584	-2.51727	-2.35718	0.657409	0.65752	1.42969	1.45222	0	0	0	0	1	1	2	2	1	0	0	0	0	1	1	2	2	1	-7.10431	-5.18564	-6.64257	-5.44091	-2.13247	-2.21824	-0.310667
Q92575	Q92575	UBX domain-containing protein 4	UBXN4	56.777	323.31	8	8	8	26.2	26.2	26.2	-2.52393	-5.24819	-6.42821	2.83241	2.31384	3.96842	2.24869	2.36992	2.36585	0.655498	0.660422	-0.710068	-1.44849	1	0	0	7	7	8	6	6	7	1	0	0	7	7	8	6	6	7	-1.94949	-6.07292	-7.36332	3.52501	3.04273	4.60234	3.0131
P06280	P06280	Alpha-galactosidase A	GLA	48.766	2.6445	2	2	2	6.8	6.8	6.8	-5.80444	-3.79819	-5.69124	-0.874277	-0.632576	-1.24379	-0.763332	-2.06079	-3.70633	0.655436	0.659301	-1.25993	-1.44837	0	0	0	1	2	1	2	1	0	0	0	0	1	2	1	2	1	0	-6.70225	-4.42648	-6.52435	-1.0181	-0.74026	-1.4464	-0.835409
O75821	O75821	Eukaryotic translation initiation factor 3 subunit G	EIF3G	35.611	2.9371	2	2	2	18.8	18.8	18.8	-6.89528	-4.04251	-4.94496	-4.56748	-4.17973	-1.28777	-0.781349	-2.21179	-2.11933	0.655216	0.659092	1.64084	1.44795	0	0	0	0	0	2	1	1	1	0	0	0	0	0	2	1	1	1	-7.93477	-4.7039	-5.67478	-5.09432	-4.61957	-0.933969	-0.297018
P07437;A6NNZ2;CON__ENSEMBL:ENSBTAP00000025008;Q9H4B7	P07437	Tubulin beta chain	TUBB	49.67	114.27	5	27	5	61.5	16.2	16.2	4.72317	4.37288	4.13765	5.39535	6.07546	5.97737	6.60585	5.845	6.33255	0.654887	0.658349	0.445074	1.4473	5	5	5	4	5	5	5	5	5	21	20	18	22	22	24	23	24	22	4.85708	4.46309	4.2907	5.64733	6.36373	6.17073	6.9297
Q8WVK7	Q8WVK7	Spindle and kinetochore-associated protein 2	SKA2	14.188	2.058	2	2	2	23.1	23.1	23.1	-4.7866	-4.61194	-5.15198	-3.88058	-3.25878	-4.22049	-1.35751	-2.96558	-3.74874	0.654099	0.658885	1.09601	1.44577	0	0	0	0	1	0	2	1	0	0	0	0	0	1	0	2	1	0	-5.55222	-5.35047	-5.91045	-4.35098	-2.04452	-4.79925	-0.107647
P32969	P32969	60S ribosomal protein L9	RPL9	21.863	323.31	8	8	8	56.2	56.2	56.2	2.9562	1.30736	2.65094	2.44654	2.85784	2.96787	3.83441	2.84462	3.06089	0.651092	0.659375	0.489222	1.43991	6	5	7	7	7	7	8	7	8	6	5	7	7	7	7	8	7	8	4.1681	2.47559	3.88191	3.77658	4.22412	4.23917	5.23627
P61353	P61353	60S ribosomal protein L27	RPL27	15.798	9.8618	6	6	6	48.5	48.5	48.5	1.32146	3.04497	1.41603	4.33681	4.20996	4.18245	4.79105	4.13414	4.73481	0.650882	0.65843	0.310262	1.43951	1	3	1	6	5	4	5	4	5	1	3	1	6	5	4	5	4	5	3.38131	5.0612	3.495	6.51484	6.42421	6.30178	7.04092
P22102	P22102	Trifunctional purine biosynthetic protein adenosine-3;Phosphoribosylamine--glycine ligase;Phosphoribosylformylglycinamidine cyclo-ligase;Phosphoribosylglycinamide formyltransferase	GART	107.77	9.2449	9	9	9	13	13	13	-2.57084	-3.94015	-5.63507	-0.544331	1.12855	0.86187	0.591356	-1.25018	-1.55936	0.650875	0.657327	-1.22143	-1.43949	2	0	0	3	7	4	7	2	2	2	0	0	3	7	4	7	2	2	-3.77396	-4.58767	-6.4604	-1.62933	0.0797529	-0.281816	-0.421793
Q15393	Q15393	Splicing factor 3B subunit 3	SF3B3	135.58	315.06	26	26	26	33.1	33.1	33.1	-0.135099	-2.02608	-5.75251	2.83808	3.5784	3.15844	3.6236	3.39095	3.52706	0.648	0.662709	0.322233	1.43389	5	2	0	13	19	16	19	17	17	5	2	0	13	19	16	19	17	17	-1.4812	-3.41588	-6.5941	1.61017	2.38668	1.87177	2.46749
P18031	P18031	Tyrosine-protein phosphatase non-receptor type 1	PTPN1	49.966	318.02	23	23	23	63	63	63	2.61003	1.43162	-1.19913	5.65996	5.28974	5.77512	5.85515	5.67514	5.88389	0.647646	0.661763	0.229789	1.4332	9	6	2	17	17	18	19	18	20	9	6	2	17	17	18	19	18	20	2.23691	1.01484	-1.55309	5.40507	5.07111	5.46144	5.67203
Q9NPA0	Q9NPA0	ER membrane protein complex subunit 7	EMC7	26.47	46.643	7	7	7	47.1	47.1	47.1	-1.01139	-0.884617	-2.65879	2.3336	0.91662	2.30932	2.18335	2.73136	2.83949	0.647579	0.66066	0.731551	1.43307	1	1	1	1	5	2	4	3	4	1	1	1	1	5	2	4	3	4	0.200531	0.2836	-3.07217	3.66363	2.28287	3.58066	3.5852
P42167	P42167	Lamina-associated polypeptide 2, isoforms beta/gamma;Thymopoietin;Thymopentin	TMPO	50.67	323.31	16	32	32	64.5	64.5	33	8.17174	7.37613	5.60148	10.0061	9.73741	9.82559	9.90603	9.99314	10.0583	0.64599	0.661691	0.129461	1.42998	10	10	9	13	13	12	12	12	13	24	22	16	29	28	26	26	27	29	8.09413	7.25485	5.54294	10.0466	9.81416	9.80742	10.0184
Q16555	Q16555	Dihydropyrimidinase-related protein 2	DPYSL2	62.293	274.1	16	18	18	52.8	52.8	46.5	-4.33097	-4.32106	-5.19746	2.48126	2.5631	2.59459	2.73302	1.70981	1.7627	0.645586	0.661409	-0.477802	-1.42919	0	0	0	10	8	10	14	9	9	1	0	0	11	10	12	16	11	11	-5.03741	-5.02018	-5.96223	2.07438	2.19238	2.12896	2.39791
P43307	P43307	Translocon-associated protein subunit alpha	SSR1	32.235	44.466	3	3	3	11.9	11.9	11.9	-6.21003	-5.98036	-4.65953	1.98355	1.82696	1.87336	-3.29426	1.61783	0.842069	0.643155	0.663987	-2.17274	-1.42446	0	0	0	2	2	1	1	2	1	0	0	0	2	2	1	1	2	1	-7.16052	-6.90427	-5.34983	3.31356	3.19319	3.14471	-3.64985
Q7Z434	Q7Z434	Mitochondrial antiviral-signaling protein	MAVS	56.527	318.94	11	11	11	49.8	49.8	49.8	-4.90472	-4.22736	-5.73314	0.916159	0.369267	0.670549	2.06735	1.3519	0.537971	0.641684	0.664721	0.667084	1.42159	0	0	0	6	5	6	11	8	5	0	0	0	6	5	6	11	8	5	-5.68568	-4.91379	-6.57204	1.41613	0.905484	1.11182	2.63911
P84085	P84085	ADP-ribosylation factor 5	ARF5	20.529	23.234	6	10	6	71.1	42.2	42.2	-2.02379	-2.47254	-4.87856	-0.0943832	0.779793	1.18051	0.661741	-0.62518	-3.01155	0.63852	0.66798	-1.61364	-1.41543	1	1	0	2	2	3	5	2	3	3	4	1	6	6	7	8	6	6	-1.1014	-1.59387	-5.59919	0.946165	1.85658	2.16232	1.7741
Q96JM3	Q96JM3	Chromosome alignment-maintaining phosphoprotein 1	CHAMP1	89.098	4.2907	4	4	4	5.2	5.2	5.2	-3.55212	-3.78097	-4.86185	-1.20482	-5.38691	-1.51489	-0.663063	-0.814231	-0.909898	0.638344	0.667058	1.90648	1.41509	1	0	0	2	0	1	3	2	2	1	0	0	2	0	1	3	2	2	-4.75524	-4.40692	-5.58015	-2.28982	-5.9259	-2.65863	-1.67624
O75381	O75381	Peroxisomal membrane protein PEX14	PEX14	41.236	5.4209	2	2	2	8	8	8	-4.5811	-4.73701	-5.75612	-1.58378	-1.92193	-5.51393	-1.37316	0.292817	-1.90978	0.637669	0.666757	2.00984	1.41377	0	0	0	1	2	0	1	2	1	0	0	0	1	2	0	1	2	1	-5.32003	-5.49248	-6.5982	-0.990705	-1.29261	-6.20782	-0.708208
Q8NB46	Q8NB46	Serine/threonine-protein phosphatase 6 regulatory ankyrin repeat subunit C	ANKRD52	115.08	3.3163	2	2	2	3.2	3.2	3.2	-5.11632	-5.4255	-5.59981	-6.6248	0.200821	-3.85131	-0.509457	-1.14339	-0.130794	0.637073	0.667054	2.83055	1.41261	0	0	0	0	1	0	2	1	1	0	0	0	0	1	0	2	1	1	-5.92475	-6.27424	-6.42026	-7.32068	-0.472415	-4.39721	-1.14709
Q14687	Q14687	Genetic suppressor element 1	GSE1	136.16	1.807	2	2	2	2.5	2.5	2.5	-4.07651	-3.4336	-5.14216	-4.64486	-4.29878	-4.40092	-3.22071	-0.647059	-4.57562	0.636971	0.66617	1.63372	1.41241	0	0	0	0	0	0	1	2	0	0	0	0	0	0	0	1	2	0	-4.74991	-4.0125	-5.89927	-5.17806	-4.7484	-4.99573	-4.32135
P20700	P20700	Lamin-B1	LMNB1	66.408	323.31	32	34	34	69.1	69.1	65.2	5.49535	2.89401	0.975426	2.48072	2.99142	3.19973	3.1976	3.0917	3.33531	0.636702	0.665591	0.31758	1.41189	30	10	4	11	14	15	16	15	14	31	10	4	11	14	15	16	15	15	4.74786	2.10284	0.247055	1.85137	2.3983	2.51173	2.64017
Q99959	Q99959	Plakophilin-2	PKP2	97.414	42.333	8	8	8	11.4	11.4	11.4	-1.63899	-4.33425	-3.42982	-2.31966	-1.46194	-1.98664	-0.916088	-2.04825	-0.852019	0.635156	0.667163	0.65063	1.40888	2	0	0	2	2	3	2	3	4	2	0	0	2	2	3	2	3	4	-2.87191	-5.03516	-3.94993	-3.4344	-2.54046	-3.16006	-1.95901
O95816	O95816	BAG family molecular chaperone regulator 2	BAG2	23.772	281.04	12	12	12	68.7	68.7	68.7	-1.34377	0.602282	-1.11203	4.19806	3.8544	4.31369	3.8981	3.7782	4.03122	0.63397	0.668176	-0.219544	-1.40657	2	5	2	9	9	11	9	8	8	2	5	2	9	9	11	9	8	8	-0.76932	1.13308	-0.518473	4.89067	4.58322	4.94762	4.66253
Q9Y487	Q9Y487	V-type proton ATPase 116 kDa subunit a isoform 2	ATP6V0A2	98.081	92.155	4	4	4	7.6	7.6	7.6	-4.04998	-3.57996	-5.18913	-1.12542	-1.55396	-1.48461	-2.82286	-1.14353	-5.26451	0.63219	0.669342	-1.68897	-1.4031	0	0	0	2	1	1	2	3	0	0	0	0	2	1	1	2	3	0	-4.71993	-4.17868	-5.95274	-1.94732	-2.33967	-2.36528	-3.57305
P26373	P26373	60S ribosomal protein L13	RPL13	24.261	46.949	9	9	9	38.9	38.9	38.9	3.53078	3.66708	3.98013	3.73807	4.33077	4.06862	4.52399	4.26861	4.18471	0.632156	0.668254	0.279955	1.40304	4	5	6	6	9	6	8	8	7	4	5	6	6	9	6	8	8	7	4.59067	4.68327	5.0591	4.91611	5.54504	5.18795	5.77386
P18084	P18084	Integrin beta-5	ITGB5	88.053	7.0033	4	4	4	7.4	7.4	7.4	-4.03096	-4.531	-4.57612	-2.98586	-3.59201	-4.53946	-1.65747	-3.52836	-2.931	0.631735	0.667877	1.00017	1.40222	0	0	0	2	1	1	2	1	1	0	0	0	2	1	1	2	1	1	-4.69844	-5.25856	-5.25489	-3.94533	-4.51526	-5.14661	-2.54508
P28288	P28288	ATP-binding cassette sub-family D member 3	ABCD3	75.475	323.31	21	21	21	34.7	34.7	34.7	0.810129	1.07885	-0.63176	4.8634	5.03588	4.70532	5.29353	4.92401	5.00558	0.630825	0.666421	0.206172	1.40044	6	4	4	17	19	16	18	19	19	6	4	4	17	19	16	18	19	19	0.0219936	0.247013	-1.4008	4.19346	4.40217	3.9767	4.69542
Q8WUY9	Q8WUY9	DEP domain-containing protein 1B	DEPDC1B	61.77	2.8333	2	2	2	4.5	4.5	4.5	-4.65014	-3.2394	-4.91612	-4.11021	-5.38901	-2.51757	-1.76776	-3.23595	-3.02818	0.630579	0.665719	1.3283	1.39996	0	0	0	1	1	1	2	1	1	0	0	0	1	1	1	2	1	1	-5.39803	-3.79199	-5.64194	-4.61024	-5.92817	-3.07634	-2.1959
P61106	P61106	Ras-related protein Rab-14	RAB14	23.897	1.6195	2	2	2	14	14	14	-5.48031	-4.64077	-4.52144	-3.68718	-5.31328	-4.90413	-0.978373	-5.12211	-2.27414	0.630038	0.665903	1.84332	1.39891	0	0	0	0	0	0	1	0	1	0	0	0	0	0	0	1	0	1	-6.33603	-5.38321	-5.19263	-4.14169	-5.84622	-5.54374	-0.313435
P14314	P14314	Glucosidase 2 subunit beta	PRKCSH	59.425	17.519	3	3	3	8.5	8.5	8.5	-4.5449	-6.56238	-4.64342	-0.755676	-0.489933	-1.03206	-1.4651	-1.07955	-4.99411	0.629034	0.6661	-1.7537	-1.39695	0	0	0	2	2	2	2	2	1	0	0	0	2	2	2	2	2	1	-5.27912	-7.56515	-5.3315	-0.343208	-0.0411634	-0.678265	-0.980755
O96005	O96005	Cleft lip and palate transmembrane protein 1	CLPTM1	76.096	2.1132	2	2	2	4.6	4.6	4.6	-4.78709	-4.27166	-5.49744	-1.82203	-2.62787	-4.03031	-0.912035	-2.46086	-1.81847	0.627728	0.667743	1.09628	1.39441	0	0	0	1	1	0	2	1	1	0	0	0	1	1	0	2	1	1	-5.55277	-4.96409	-6.30372	-1.9659	-2.73553	-4.59214	-0.984079
P46776	P46776	60S ribosomal protein L27a	RPL27A	16.561	14.792	9	9	9	45.9	45.9	45.9	3.71206	3.29953	4.08197	5.11363	4.59952	5.05845	5.52989	4.92501	5.32496	0.627682	0.667018	0.336087	1.39432	3	3	5	6	6	6	8	7	9	3	3	5	6	6	6	8	7	9	5.28649	4.83026	5.67548	6.80623	6.32836	6.69234	7.29434
P57088	P57088	Transmembrane protein 33	TMEM33	27.978	4.5146	4	4	4	23.5	23.5	23.5	-5.49279	-4.21116	-3.56423	-2.53215	-0.329533	-1.6942	-1.1457	-3.8333	-5.26171	0.623677	0.671181	-1.89494	-1.38652	0	0	0	1	3	1	2	0	0	0	0	0	1	3	1	2	0	0	-6.35013	-4.89539	-4.10294	-1.35411	0.884732	-0.574869	0.104164
P57740	P57740	Nuclear pore complex protein Nup107	NUP107	106.37	87.428	26	26	26	38.9	38.9	38.9	-3.60876	-3.0751	-5.55038	2.75888	3.50251	3.16809	3.90131	3.38449	3.32015	0.623346	0.670831	0.392155	1.38588	1	1	0	16	16	17	22	19	16	1	1	0	16	16	17	22	19	16	-4.84172	-4.35161	-6.36398	1.64416	2.424	1.99466	2.85842
P14635	P14635	G2/mitotic-specific cyclin-B1	CCNB1	48.337	54.786	10	10	10	40.4	40.4	40.4	-4.64221	-3.3418	-4.64583	1.82247	1.74829	2.15133	2.41849	2.19353	1.90973	0.623222	0.669907	0.266548	1.38563	0	0	0	6	4	5	9	5	5	0	0	0	6	4	5	9	5	5	-5.38907	-3.90827	-5.33424	2.00051	1.96256	2.27068	2.66835
Q9BRR8	Q9BRR8	G patch domain-containing protein 1	GPATCH1	103.34	138.1	22	22	22	33.7	33.7	33.7	-5.57266	-3.98366	-4.9943	2.35667	2.27474	2.59148	3.0525	3.1836	2.25484	0.622533	0.669541	0.42268	1.38429	0	0	0	14	10	13	14	18	11	0	0	0	14	10	13	14	18	11	-6.44036	-4.63708	-5.73094	1.53474	1.48894	1.71079	2.30237
O15270	O15270	Serine palmitoyltransferase 2	SPTLC2	62.924	138.9	6	6	6	19	19	19	-4.35359	-5.95562	-4.40657	0.266544	-0.102713	-0.369432	0.408848	0.44489	-0.048686	0.62248	0.668477	0.336884	1.38419	0	0	0	4	5	2	5	5	3	0	0	0	4	5	2	5	5	3	-5.06297	-6.87618	-5.06187	-0.277882	-0.610929	-0.972523	-0.0637741
P06748	P06748	Nucleophosmin	NPM1	32.575	323.31	13	13	13	52.7	52.7	52.7	5.38347	3.61595	3.21702	3.78134	4.20208	3.8205	3.81324	3.71244	3.70362	0.6207	0.66946	-0.191545	-1.38072	8	7	8	8	8	8	7	10	7	8	7	8	8	8	8	7	10	7	6.18036	4.36916	4.03294	4.69637	5.15329	4.67682	4.80007
Q9NZJ5	Q9NZJ5	Eukaryotic translation initiation factor 2-alpha kinase 3	EIF2AK3	125.21	122.93	20	20	20	25.5	25.5	25.5	-4.73254	-5.32502	-4.35623	2.17673	1.99856	2.0501	2.15395	1.45775	1.74935	0.620667	0.668399	-0.288117	-1.38066	0	0	0	14	11	10	11	9	9	0	0	0	14	11	10	11	9	9	-5.49113	-6.16016	-5.00456	0.79409	0.652165	0.608698	0.843063
Q5H9U9	Q5H9U9	Probable ATP-dependent RNA helicase DDX60-like	DDX60L	197.67	1.8032	2	2	2	1.8	1.8	1.8	-4.01116	-2.37475	-2.3788	-6.11512	-4.21579	-4.45575	-1.58416	-2.95934	-5.21311	0.620503	0.667658	1.67668	1.38034	1	1	1	0	1	0	2	1	1	1	1	1	0	1	0	2	1	1	-4.67606	-4.54449	-4.4857	-6.76912	-4.65859	-5.05544	-3.52021
Q9H1A4	Q9H1A4	Anaphase-promoting complex subunit 1	ANAPC1	216.5	64.134	9	9	9	8.7	8.7	8.7	-4.32408	-4.08321	-5.04997	-3.12928	-0.863533	-1.40515	0.081749	-0.618716	-1.47451	0.620315	0.666603	1.12883	1.37997	0	0	0	2	5	2	8	5	4	0	0	0	2	5	2	8	5	4	-5.02962	-4.75011	-5.79431	-5.02164	-2.71965	-3.35622	-1.73878
P27635;Q96L21	P27635	60S ribosomal protein L10	RPL10	24.604	42.922	9	9	9	40.2	40.2	40.2	4.93542	3.74711	3.39549	4.86093	4.91472	4.61637	5.20383	5.13278	4.75069	0.620047	0.666019	0.231761	1.37945	8	5	5	8	9	7	9	8	7	8	5	5	8	9	7	9	8	7	6.31721	5.08528	4.79635	6.36091	6.45091	6.05763	6.77555
Q15796;P84022;O15198;Q99717;Q15797	Q15796;P84022;O15198	Mothers against decapentaplegic homolog 2;Mothers against decapentaplegic homolog 3;Mothers against decapentaplegic homolog 9	SMAD2;SMAD3;SMAD9	52.306	3.0931	4	4	4	12.6	12.6	12.6	-5.04432	-5.20712	-4.64368	-1.01116	-1.75444	-0.975351	-0.385977	-0.85262	-1.12422	0.619856	0.665317	0.459378	1.37908	0	0	0	2	1	1	2	2	1	0	0	0	2	1	1	2	2	1	-5.8434	-6.02628	-5.33179	-0.681116	-1.38818	-0.704071	0.0159206
O00124	O00124	UBX domain-containing protein 8	UBXN8	30.541	20.738	8	8	8	54.4	54.4	54.4	-4.62514	-4.52435	-4.70748	1.30307	1.27063	1.15731	1.29821	0.980191	0.974774	0.618671	0.666239	-0.159278	-1.37677	0	0	0	6	4	4	5	5	4	0	0	0	6	4	4	5	5	4	-5.36979	-5.25101	-5.40443	1.89613	1.89993	1.69168	1.96308
Q5T3I0	Q5T3I0	G patch domain-containing protein 4	GPATCH4	50.381	66.902	5	5	5	16.4	16.4	16.4	-3.7342	-4.00881	-6.08419	0.235214	0.453844	0.229795	0.757336	0.23286	0.659949	0.618221	0.665097	0.243764	1.37589	0	0	0	4	4	3	4	3	5	0	0	0	4	4	3	4	3	5	-4.36314	-4.66564	-6.97168	-0.0196838	0.235112	-0.083807	0.574223
P0DMV9;P0DMV8	P0DMV9;P0DMV8	Heat shock 70 kDa protein 1B;Heat shock 70 kDa protein 1A	HSPA1B;HSPA1A	70.051	323.31	29	44	44	76.1	76.1	49.9	6.54007	6.02353	5.88581	8.86364	8.94822	8.64137	9.08852	9.06596	8.81834	0.617829	0.664545	0.173196	1.37513	15	12	12	25	23	21	27	25	24	23	19	19	38	37	33	39	38	35	5.92191	5.36165	5.28672	8.3636	8.48441	8.08262	8.66033
P16989	P16989	Y-box-binding protein 3	YBX3	40.089	79.035	6	12	6	41.9	35.5	35.5	-0.197233	-0.757257	-1.86684	-0.87439	-0.096674	0.199995	0.299196	1.07084	-0.159354	0.616772	0.665944	0.660584	1.37307	3	3	2	2	4	4	3	6	3	8	9	5	7	9	9	8	10	9	0.277691	-0.326044	-1.37283	-0.28125	0.53263	0.734365	0.964115
Q9Y312	Q9Y312	Protein AAR2 homolog	AAR2	43.472	18.254	3	3	3	14.8	14.8	14.8	-4.61606	-4.394	-6.70664	-4.88295	-3.03792	-5.35898	-0.98942	-4.6894	-2.27918	0.615187	0.667638	1.77395	1.36998	0	0	0	1	1	0	2	0	1	0	0	0	1	1	0	2	0	1	-5.35953	-5.103	-7.68028	-5.43571	-2.67164	-6.03907	-0.587606
P29692	P29692	Elongation factor 1-delta	EEF1D	31.121	2.8614	2	2	2	13.2	13.2	13.2	-5.17805	-3.7973	-5.19981	-0.952921	-1.22553	-1.74007	-1.72526	-1.53984	-1.62599	0.614373	0.667875	-0.324193	-1.36839	0	0	0	2	2	2	1	1	1	0	0	0	2	2	2	1	1	1	-5.99451	-4.42547	-5.96489	-0.452993	-0.689315	-1.2988	-1.15352
P47914	P47914	60S ribosomal protein L29	RPL29	17.752	4.3611	4	4	4	24.5	24.5	24.5	2.12894	0.720259	-4.38058	2.28124	1.18243	0.0574951	2.35439	2.27531	1.67041	0.613966	0.66739	0.926313	1.3676	3	2	0	1	2	1	3	2	1	3	2	0	1	2	1	3	2	1	4.51075	3.05841	-5.03227	4.78116	3.71858	2.49877	4.92621
Q15758	Q15758	Neutral amino acid transporter B(0)	SLC1A5	56.598	18.325	6	6	6	16.5	16.5	16.5	-1.59048	-0.114861	-2.65115	0.518688	0.361759	0.585371	0.49781	0.681117	0.641175	0.612386	0.668913	0.118095	1.36452	1	2	1	4	3	3	3	4	5	1	2	1	4	3	3	3	4	5	-1.20864	0.223265	-2.25026	1.01868	0.897935	1.02663	1.06959
P17980	P17980	26S protease regulatory subunit 6A	PSMC3	49.203	20.107	12	12	12	40.5	40.5	40.5	-4.22176	-4.84504	-6.01127	0.756363	1.99884	1.34558	1.13577	0.812562	0.508559	0.611763	0.668918	-0.547963	-1.36331	0	0	0	5	8	8	7	5	5	0	0	0	5	8	8	7	5	5	-4.91402	-5.61515	-6.88867	0.555868	1.83464	1.08639	1.00712
P26599;O95758	P26599	Polypyrimidine tract-binding protein 1	PTBP1	57.221	78.091	8	8	8	26	26	26	2.2863	1.3049	-1.26733	0.315388	1.24227	-0.496944	-0.298967	-1.06259	-0.00255108	0.61113	0.66805	-0.808274	-1.36207	7	6	4	4	7	2	4	2	5	7	6	4	4	7	2	4	2	5	2.34618	1.32102	-1.18833	0.493433	1.45651	-0.377571	-0.0491009
P00387	P00387	NADH-cytochrome b5 reductase 3;NADH-cytochrome b5 reductase 3 membrane-bound form;NADH-cytochrome b5 reductase 3 soluble form	CYB5R3	34.234	4.1222	2	2	2	15.3	15.3	15.3	-5.22111	-4.12626	-4.49514	-5.00214	-1.78844	-1.56591	-4.79977	-3.33238	-5.40049	0.610004	0.668124	-1.72538	-1.35988	0	0	0	0	1	1	0	1	0	0	0	0	0	1	1	0	1	0	-6.04316	-4.799	-5.16269	-5.5647	-1.05962	-0.931995	-5.27634
P43686	P43686	26S protease regulatory subunit 6B	PSMC4	47.366	104.26	11	11	11	51.2	51.2	51.2	-4.09834	-3.03506	-5.04704	0.752352	2.00794	2.07462	1.1238	0.903516	1.03948	0.607701	0.670728	-0.589371	-1.35539	1	1	0	5	8	9	7	6	5	1	1	0	5	8	9	7	6	5	-4.10881	-3.55997	-5.79098	0.85998	2.15181	2.12358	1.30327
Q9NWV8	Q9NWV8	BRISC and BRCA1-A complex member 1	BABAM1	36.56	213.51	3	3	3	14	14	14	-5.69003	-4.1911	-5.73155	-1.42135	-0.267618	-0.301607	-1.50099	-0.747161	-3.90949	0.606759	0.671901	-1.38902	-1.35356	0	0	0	2	3	3	2	3	1	0	0	0	2	3	3	2	3	1	-6.57298	-4.87262	-6.57024	-1.00883	0.181172	0.0522232	-1.01668
P82673	P82673	28S ribosomal protein S35, mitochondrial	MRPS35	36.844	7.7025	3	3	3	17.3	17.3	17.3	-3.90974	-3.38201	-4.70108	-1.73741	-0.0884228	0.251022	0.377113	0.948905	-0.113688	0.606546	0.670868	0.929047	1.35314	1	1	0	1	3	3	3	3	3	1	1	0	1	3	3	3	3	3	-4.56147	-2.95078	-5.39714	-1.14434	0.540849	0.785393	1.042
O94830	O94830	Phospholipase DDHD2	DDHD2	81.031	4.012	3	3	3	5.2	5.2	5.2	-4.81924	-4.90645	-5.12817	-5.16546	-2.84237	-3.76562	-3.00767	-3.25024	-2.70274	0.60582	0.671644	0.937602	1.35173	0	0	0	0	1	0	1	2	2	0	0	0	0	1	0	1	2	2	-5.58909	-5.68488	-5.88334	-5.74144	-3.16413	-4.30388	-3.29382
P51159	P51159	Ras-related protein Rab-27A	RAB27A	24.868	4.6902	3	4	4	29.9	29.9	25.3	-4.05279	-3.14176	-4.77152	-1.93209	0.380898	0.644049	-2.51232	-2.2817	-0.395804	0.604636	0.672626	-1.42756	-1.34942	0	0	0	1	2	3	1	0	2	0	0	0	1	2	3	2	1	2	-4.7231	-3.68113	-5.47732	-1.23946	1.10971	1.27797	-1.74787
Q96QD8	Q96QD8	Sodium-coupled neutral amino acid transporter 2	SLC38A2	56.025	3.7214	3	3	3	5.9	5.9	5.9	-3.91679	-4.64784	-5.25656	-4.69288	-5.92228	-3.77931	-5.51897	-1.81785	-0.504436	0.602157	0.675332	2.1844	1.34459	0	0	0	0	0	0	0	1	2	0	0	0	0	0	0	0	1	2	-4.56944	-5.39123	-6.0295	-5.23002	-6.50524	-4.3188	-6.05334
O00148;Q13838	O00148	ATP-dependent RNA helicase DDX39A	DDX39A	49.129	95.739	20	20	20	57.6	57.6	57.6	1.73527	0.3729	0.151142	3.49365	3.32397	3.59076	4.16486	3.46163	3.67729	0.60168	0.674844	0.298467	1.34366	5	3	2	12	12	10	15	11	11	5	3	2	12	12	10	15	11	11	1.72477	0.31876	0.159746	3.60135	3.46784	3.63975	4.34432
P82912	P82912	28S ribosomal protein S11, mitochondrial	MRPS11	20.616	6.6841	2	2	2	23.7	23.7	23.7	-4.66949	-5.48533	-5.04643	-1.70687	-1.59136	-1.68264	-1.15008	-3.26284	-4.38443	0.6002	0.674848	-1.27216	-1.34077	0	0	0	1	1	1	2	0	0	0	0	0	1	1	1	2	0	0	-5.4199	-6.34218	-5.79029	-0.206886	-0.0552168	-0.241356	0.421726
Q9NX40	Q9NX40	OCIA domain-containing protein 1	OCIAD1	27.626	3.8056	3	3	3	17.1	17.1	17.1	-4.21569	-3.54326	-5.39219	-1.51381	-1.43921	-1.58241	-1.51639	-3.41318	-1.92653	0.599324	0.674935	-0.773557	-1.33906	0	0	0	2	2	2	2	1	2	0	0	0	2	2	2	2	1	2	-4.90715	-4.13701	-6.1839	-0.473274	-0.362449	-0.600584	-0.403996
Q8NFH5	Q8NFH5	Nucleoporin NUP53	NUP35	34.773	150.95	7	7	7	39.6	39.6	39.6	0.286226	-0.252747	-4.78001	3.24397	3.43401	3.31637	4.00399	3.52199	3.31645	0.599226	0.674049	0.282696	1.33887	3	2	1	5	5	6	6	5	4	3	2	1	5	5	6	6	5	4	0.967609	0.384924	-5.487	4.0435	4.26977	4.05714	4.87533
Q16718	Q16718	NADH dehydrogenase [ubiquinone] 1 alpha subcomplex subunit 5	NDUFA5	13.459	3.7529	2	2	2	31	31	31	-4.27312	-4.35365	-4.0878	-3.9973	-2.33829	-1.48592	-2.09853	-5.53111	-5.84083	0.598589	0.674319	-1.88298	-1.33763	0	0	0	1	1	1	1	0	0	0	0	0	1	1	1	1	0	0	-4.97205	-5.05719	-4.69898	-4.4773	-0.123975	0.63343	0.151367
Q9Y282	Q9Y282	Endoplasmic reticulum-Golgi intermediate compartment protein 3	ERGIC3	43.222	34.616	3	3	3	20.4	20.4	20.4	-4.96291	-4.00673	-4.81293	-1.54761	-0.812172	-0.373627	-2.01612	-4.38069	-0.783925	0.597824	0.674006	-1.48244	-1.33614	0	0	0	1	2	2	1	0	3	0	0	0	1	2	2	1	0	3	-5.75142	-4.66327	-5.52447	-0.632616	0.13906	0.482727	-1.02923
Q12905	Q12905	Interleukin enhancer-binding factor 2	ILF2	43.062	93.35	12	12	12	45.4	45.4	45.4	2.0986	1.04125	1.53978	1.35646	1.41359	1.61647	1.56359	0.916554	1.06014	0.596745	0.674408	-0.282077	-1.33403	8	6	6	8	7	6	8	7	7	8	6	6	8	7	6	8	7	7	2.2325	1.13145	1.69274	1.60851	1.70184	1.8098	1.88741
Q9NZJ4	Q9NZJ4	Sacsin	SACS	521.12	2.2148	3	3	3	1	1	1	-5.02711	-4.39445	-4.48623	-3.74197	-4.06303	-0.0981674	-0.188793	-0.71757	-1.64083	0.595659	0.675462	1.78533	1.33192	0	0	0	0	0	1	2	1	1	0	0	0	0	0	1	2	1	1	-5.82397	-5.10352	-5.15254	-4.20099	-4.49329	-3.63419	-3.59422
Q8N5K1	Q8N5K1	CDGSH iron-sulfur domain-containing protein 2	CISD2	15.278	31.878	6	6	6	45.2	45.2	45.2	-1.08509	-0.823925	-4.93673	2.92411	3.15223	3.10801	3.05442	2.59383	2.92324	0.593867	0.677205	-0.204286	-1.32842	1	1	0	4	5	4	5	4	4	1	1	0	4	5	4	5	4	4	0.126795	0.344275	-5.6654	4.25419	4.51851	4.37935	4.45629
Q9BQ39	Q9BQ39	ATP-dependent RNA helicase DDX50	DDX50	82.564	35.47	14	16	14	39.1	35.4	35.4	-0.466238	-0.444059	-1.26462	1.02732	0.246908	1.21208	0.942015	1.60175	1.34737	0.593507	0.677221	0.468273	1.32772	5	5	1	5	4	7	11	7	8	7	7	3	6	5	8	13	8	10	-1.29386	-1.31539	-2.07314	0.317875	-0.42637	0.443897	0.304342
O60318	O60318	Germinal-center associated nuclear protein	MCM3AP	218.4	2.304	2	2	2	1.8	1.8	1.8	-3.89351	-5.88823	-4.50764	-4.56084	-2.98065	-5.48993	-2.16043	-4.39505	-2.43737	0.592496	0.677544	1.34619	1.32575	0	0	0	0	0	0	1	0	1	0	0	0	0	0	0	1	0	1	-4.54314	-6.79966	-5.17693	-5.08714	-3.32201	-6.18168	-3.7784
Q13563	Q13563	Polycystin-2	PKD2	109.69	24.439	11	11	11	15.2	15.2	15.2	-5.23804	-4.17009	-5.36286	1.27508	1.69849	2.04362	1.81395	0.932046	-0.134189	0.591716	0.677835	-0.801793	-1.32423	0	0	0	5	8	7	8	4	6	0	0	0	5	8	7	8	4	6	-6.06229	-4.84877	-6.15051	0.489639	0.949306	1.1995	1.1004
Q9H2E6	Q9H2E6	Semaphorin-6A	SEMA6A	114.39	2.7794	3	3	3	5.2	5.2	5.2	-4.29876	-2.77578	-3.99376	-1.7414	-0.776236	-2.27207	-1.21707	-0.351905	-1.15829	0.591614	0.677006	0.687483	1.32403	0	0	0	1	1	1	2	2	2	0	0	0	1	1	1	2	2	2	-5.00102	-3.26557	-4.59192	-2.85615	-1.85471	-3.44552	-2.25998
P00374	P00374	Dihydrofolate reductase	DHFR	21.452	1.7342	2	2	2	15.5	15.5	15.5	-5.57001	-4.90147	-1.83682	-4.2909	-5.07566	-5.64785	-4.63376	-4.01729	-4.61013	0.590671	0.678655	0.584411	1.32219	0	0	1	0	1	0	1	1	1	0	0	1	0	1	0	1	1	1	-6.43737	-5.67923	-1.13639	-4.79502	-4.23992	-6.35365	-3.76241
Q9C0C4	Q9C0C4	Semaphorin-4C	SEMA4C	92.622	21.649	8	8	8	16.8	16.8	16.8	-4.71085	-3.55064	-5.07199	-0.280592	1.18868	-0.436209	-1.25152	-0.154948	-0.532626	0.588891	0.680703	-0.803656	-1.31872	0	0	0	3	6	3	2	5	2	0	0	0	3	6	3	2	5	2	-5.46663	-4.14539	-5.81939	-1.2069	0.298623	-1.4212	-2.10598
Q9H089	Q9H089	Large subunit GTPase 1 homolog	LSG1	75.225	41.302	18	18	18	35.7	35.7	35.7	-5.38933	-4.2708	-5.71684	2.54808	1.62588	2.26343	2.931	2.40049	2.39082	0.58668	0.682595	0.428307	1.3144	0	0	0	12	7	13	13	12	12	0	0	0	12	7	13	13	12	12	-6.23322	-4.96311	-6.55348	1.96064	1.07459	1.61724	2.41534
Q13501	Q13501	Sequestosome-1	SQSTM1	47.687	55.432	8	8	8	33.9	33.9	33.9	-5.9092	-6.07297	-6.43866	1.42496	1.23986	0.951565	1.28617	1.69314	1.36617	0.583925	0.685557	0.24303	1.30903	0	0	0	6	5	5	6	7	6	0	0	0	6	5	5	6	7	6	-6.82062	-7.00943	-7.37521	2.01804	1.86916	1.48592	1.95109
Q14008	Q14008	Cytoskeleton-associated protein 5	CKAP5	225.49	12.034	12	12	12	9.6	9.6	9.6	-3.38503	-4.52587	-5.49521	-1.6977	-0.378407	-5.03179	0.0334415	0.0890532	-1.44854	0.583444	0.684148	1.92729	1.30809	0	0	0	2	4	0	9	5	3	0	0	0	2	4	0	9	5	3	-3.96861	-5.25274	-6.30118	-3.96593	-2.61038	-5.68276	-2.16297
Q92870	Q92870	Amyloid beta A4 precursor protein-binding family B member 2	APBB2	83.373	2.1231	2	3	2	6.3	5	5	-4.47044	-4.84602	-4.39596	-3.96377	-3.80458	-4.00498	-3.37515	-3.9854	-1.51026	0.576849	0.689219	0.967505	1.29522	0	0	0	1	1	1	1	1	2	0	0	0	1	2	1	1	1	2	-5.19499	-5.61626	-5.04978	-4.59308	-4.39767	-4.69298	-3.93266
Q13330	Q13330	Metastasis-associated protein MTA1	MTA1	80.785	5.0396	4	5	5	10.1	10.1	6.7	-3.01784	-4.81772	-5.30119	-3.39283	-3.58956	-2.29639	-0.801952	-1.69392	-3.41774	0.576312	0.689588	1.12172	1.29417	0	0	0	1	0	0	2	3	1	0	0	0	1	0	1	2	3	1	-3.55374	-5.58413	-6.08031	-4.38472	-3.98093	-3.34699	-1.722
Q8WWY3	Q8WWY3	U4/U6 small nuclear ribonucleoprotein Prp31	PRPF31	55.455	2.4312	2	2	2	8.2	8.2	8.2	-3.44172	-4.41336	-2.82528	-4.02073	-3.46055	-4.1978	-1.54891	-4.41114	-2.28565	0.574783	0.690302	1.14446	1.29118	0	0	0	0	0	0	2	0	1	0	0	0	0	0	0	2	0	1	-4.03267	-5.12499	-3.26171	-4.50265	-3.84132	-4.77454	-1.36945
Q9HD26	Q9HD26	Golgi-associated PDZ and coiled-coil motif-containing protein	GOPC	50.519	4.8112	5	5	5	16	16	16	-4.81178	-4.92237	-5.61207	-2.20894	-2.07083	-1.02712	-1.65648	-2.65187	-4.29605	0.57171	0.695525	-1.09917	-1.28518	0	0	0	1	2	2	2	1	0	0	0	0	1	2	2	2	1	0	-5.58067	-5.70295	-6.43422	-2.35281	-2.17851	-1.22969	-1.7286
P36542	P36542	ATP synthase subunit gamma, mitochondrial	ATP5C1	32.996	18.397	9	9	9	36.2	36.2	36.2	0.294727	-0.484606	-2.03678	1.13788	1.22573	1.5546	1.06819	0.341693	1.29626	0.571409	0.69386	-0.404021	-1.28459	4	4	1	6	4	7	6	4	6	4	4	1	6	4	7	6	4	6	1.09158	0.268549	-1.22085	2.05289	2.17695	2.4109	2.05503
Q01518	Q01518	Adenylyl cyclase-associated protein 1	CAP1	51.901	2.5878	3	3	3	14.1	14.1	14.1	-4.98411	-3.86639	-3.98565	-2.38763	-0.0131569	-3.81826	-4.22433	-2.05836	-6.25166	0.569977	0.694099	-2.1051	-1.2818	0	0	0	1	2	1	1	2	1	0	0	0	1	2	1	1	2	1	-5.77538	-4.50392	-4.58268	-2.69501	-0.284324	-4.18434	-4.45993
O15504	O15504	Nucleoporin-like protein 2	NUPL2	44.871	10.866	3	3	3	12.8	12.8	12.8	-4.40227	-4.30089	-4.76541	-0.373819	-1.36475	-0.938425	-0.95343	-3.16629	-1.37971	0.5681	0.695552	-0.940811	-1.27813	0	0	0	3	3	2	3	2	2	0	0	0	3	3	2	3	2	2	-5.11798	-4.99728	-5.47037	0.0387154	-0.915982	-0.584648	-0.469099
Q9BUF5	Q9BUF5	Tubulin beta-6 chain	TUBB6	49.857	11.091	4	14	4	43.5	20.9	20.9	-2.65064	-4.33671	-5.31504	-0.768383	-0.0382481	-0.237507	-0.76145	-5.06332	-0.771508	0.567749	0.695459	-1.85071	-1.27744	2	0	0	3	3	2	3	0	3	7	5	4	11	10	10	11	10	10	-2.51673	-5.03796	-6.09607	-0.516371	0.25007	-0.0441895	-0.437576
Q5UIP0	Q5UIP0	Telomere-associated protein RIF1	RIF1	274.46	3.9455	4	4	4	3.2	3.2	3.2	-4.91312	-1.85533	-4.76045	-6.09992	-3.38161	-5.31678	-3.68256	-4.58225	-2.96013	0.566494	0.696778	1.19113	1.27499	0	0	0	0	1	1	1	0	2	0	0	0	0	1	1	1	0	2	-5.69517	-2.22041	-5.46472	-6.75267	-5.62678	-5.99312	-5.89213
Q96B23	Q96B23	Uncharacterized protein C18orf25	C18orf25	43.395	6.1377	2	2	2	7.7	7.7	7.7	-3.98608	-3.41148	-2.78473	-1.72519	-1.92256	-1.71842	-1.51054	-1.55709	-1.83534	0.564293	0.698023	0.154399	1.27069	0	0	0	2	1	1	2	2	2	0	0	0	2	1	1	2	2	2	-4.64772	-3.98738	-3.21554	-0.684649	-0.845813	-0.736595	-0.39822
O75915	O75915	PRA1 family protein 3	ARL6IP5	21.614	7.2757	3	3	3	16.5	16.5	16.5	-1.54825	-1.44557	-5.16773	1.29736	1.54554	1.98247	2.06577	1.63613	2.05865	0.563767	0.6978	0.311729	1.26966	1	1	0	2	2	2	2	2	3	1	1	0	2	2	2	2	2	3	0.24859	0.307564	-5.92837	3.21238	3.49675	3.83875	4.05257
Q15050	Q15050	Ribosome biogenesis regulatory protein homolog	RRS1	41.193	3.2207	2	2	2	6.8	6.8	6.8	-3.31557	-4.04858	-5.1462	-2.16373	-4.77362	-2.94105	-4.49973	-5.49037	-3.53513	0.563594	0.69715	-1.21561	-1.26932	1	0	0	2	0	2	0	0	1	1	0	0	2	0	2	0	0	1	-3.2557	-4.71079	-5.90387	-1.98569	-5.26224	-2.82172	-4.9522
P10644	P10644	cAMP-dependent protein kinase type I-alpha regulatory subunit;cAMP-dependent protein kinase type I-alpha regulatory subunit, N-terminally processed	PRKAR1A	42.981	118.47	11	11	11	38.1	38.1	38.1	-4.68499	-4.13846	-5.07883	3.76334	3.56543	3.71668	2.90677	3.96863	2.33503	0.563019	0.697501	-0.611671	-1.2682	0	0	0	5	9	8	6	9	7	0	0	0	5	9	8	6	9	7	-5.43741	-4.81285	-5.82717	4.01537	3.85367	3.90995	3.23064
Q86V48	Q86V48	Leucine zipper protein 1	LUZP1	120.27	3.4046	2	2	2	2.5	2.5	2.5	-3.398	-3.62429	-6.65402	-6.1075	-4.43407	-2.98448	-4.02742	-3.39859	-1.95793	0.561905	0.697637	1.3807	1.26602	0	0	0	0	0	1	1	1	1	0	0	0	0	0	1	1	1	1	-3.98327	-4.22903	-7.62039	-6.76087	-4.89481	-4.5432	-5.45563
O14681	O14681	Etoposide-induced protein 2.4 homolog	EI24	38.964	3.223	3	3	3	6.5	6.5	6.5	-5.02862	-4.5951	-3.60807	-0.570833	-0.982204	-1.21361	1.27115	-1.15469	-0.122836	0.561179	0.697885	0.920092	1.2646	0	0	0	1	1	1	3	1	1	0	0	0	1	1	1	3	1	1	-5.82567	-5.33135	-4.15285	0.344179	-0.0309095	-0.357315	2.258
Q96N66	Q96N66	Lysophospholipid acyltransferase 7	MBOAT7	52.764	99.579	7	7	7	18.4	18.4	18.4	1.01326	-0.408682	-4.20183	2.82629	2.89159	3.00038	2.92256	2.79011	2.54075	0.559181	0.70043	-0.154949	-1.2607	4	4	1	5	7	5	6	5	4	4	4	1	5	7	5	6	5	4	1.2251	-0.240498	-4.82878	3.15631	3.25789	3.27171	3.3244
Q7Z6Z7	Q7Z6Z7	E3 ubiquitin-protein ligase HUWE1	HUWE1	481.89	193.13	31	31	31	14.3	14.3	14.3	-1.84441	-2.08438	-3.80084	0.725086	1.79705	0.352938	2.26632	1.67757	1.04131	0.557913	0.701868	0.703377	1.25822	3	3	1	10	16	9	23	13	13	3	3	1	10	16	9	23	13	13	-4.95437	-5.23815	-6.8918	-2.2668	-1.15859	-2.69771	-0.653706
Q15293	Q15293	Reticulocalbin-1	RCN1	38.89	5.0212	3	3	3	14.5	14.5	14.5	-4.32726	-4.93233	-5.00077	-2.19538	1.03844	-0.457821	-0.712128	-2.82789	-2.34746	0.557447	0.701511	-1.42424	-1.25731	0	0	0	1	2	2	2	1	1	0	0	0	1	2	2	2	1	1	-5.03321	-5.71426	-5.73831	-1.50278	1.7673	0.176067	0.0523453
P62491;Q15907	P62491;Q15907	Ras-related protein Rab-11A;Ras-related protein Rab-11B	RAB11A;RAB11B	24.393	5.4674	5	5	5	23.6	23.6	23.6	-3.64573	-4.37692	-4.02916	-0.897053	-0.156641	-0.668549	-2.34925	0.0861998	-4.2321	0.55561	0.70472	-1.59097	-1.25371	1	0	0	1	2	2	1	2	0	1	0	0	1	2	2	1	2	0	-3.07126	-5.08362	-4.63222	-0.204475	0.572234	-0.0346489	-1.58481
P53597	P53597	Succinyl-CoA ligase [ADP/GDP-forming] subunit alpha, mitochondrial	SUCLG1	36.249	4.5132	2	2	2	3.8	3.8	3.8	1.18282	1.14669	0.370348	1.47738	0.667234	1.5625	0.0328979	0.259353	1.44819	0.554881	0.70485	-0.655558	-1.25229	2	2	1	2	1	2	2	2	2	2	2	1	2	1	2	2	2	2	1.86421	1.7844	1.07085	2.27691	1.50299	2.30334	0.904263
P62753	P62753	40S ribosomal protein S6	RPS6	28.68	34.417	12	12	12	38.6	38.6	38.6	2.90798	3.06878	3.64915	4.02402	4.08892	3.72073	4.0569	4.22764	4.03311	0.554253	0.705111	0.161327	1.25106	6	7	10	9	8	8	6	10	8	6	7	10	9	8	8	6	10	8	4.11985	4.23696	4.88011	5.35407	5.45518	4.99207	5.45877
O76094	O76094	Signal recognition particle subunit SRP72	SRP72	74.605	288.6	20	20	20	44.4	44.4	44.4	0.413486	0.359716	-0.306713	3.35579	2.64348	2.47123	2.64245	2.59718	1.49409	0.554036	0.704506	-0.578925	-1.25063	5	4	6	12	15	15	14	15	12	5	4	6	12	15	15	14	15	12	-0.204718	-0.302135	-0.905828	2.85575	2.17967	1.91251	2.21426
Q14BN4	Q14BN4	Sarcolemmal membrane-associated protein	SLMAP	95.197	4.4904	4	4	4	8	8	8	-5.11434	4.57031	-5.13991	4.02473	-1.33642	-2.30488	-1.1017	-5.13449	-2.04321	0.55241	0.706818	-2.88761	-1.24745	0	1	0	1	3	1	2	0	1	0	1	0	1	3	1	2	0	1	-5.92252	3.15354	-5.89671	2.76982	-2.55508	-3.61853	-2.28478
Q9Y230	Q9Y230	RuvB-like 2	RUVBL2	51.156	174.57	18	18	18	45.8	45.8	45.8	-2.30009	-4.14821	-4.38555	0.308622	1.63584	0.11525	2.39678	1.49332	0.717708	0.552281	0.705946	0.849366	1.2472	1	0	0	4	8	7	15	8	9	1	0	0	4	8	7	15	8	9	-2.61871	-4.82392	-5.03793	0.108223	1.47161	-0.14394	2.26814
P67775;P62714	P67775;P62714	Serine/threonine-protein phosphatase 2A catalytic subunit alpha isoform;Serine/threonine-protein phosphatase 2A catalytic subunit beta isoform	PPP2CA;PPP2CB	35.594	77.508	5	5	5	23.9	23.9	23.9	-6.75748	-4.06755	-5.60936	0.373865	0.234327	-0.123064	1.16378	0.0167837	0.660556	0.550498	0.706088	0.451998	1.24371	0	0	0	4	4	3	5	3	4	0	0	0	4	4	3	5	3	4	-7.77907	-4.73234	-6.43113	0.873848	0.770539	0.318197	1.73559
Q4G0U5	Q4G0U5	Cilia- and flagella-associated protein 221	CFAP221	96.89	1.5228	2	2	2	3.5	3.5	3.5	-4.1908	-3.27441	-1.02703	-4.85158	-4.06217	-4.49572	-2.84204	-5.0145	0.580722	0.55027	0.705876	2.04455	1.24326	0	0	1	0	0	0	0	0	1	0	0	1	0	0	0	0	0	1	-4.87904	-3.83174	-1.91151	-5.40177	-4.49235	-5.09898	-3.16129
Q9NS69	Q9NS69	Mitochondrial import receptor subunit TOM22 homolog	TOMM22	15.521	11.707	3	3	3	33.8	33.8	33.8	-1.68543	-3.85097	-3.59168	-5.02291	-1.72654	-3.96366	-1.66306	-2.68219	-2.56795	0.547228	0.712745	1.26663	1.23731	1	1	0	0	1	0	2	1	1	1	1	0	0	1	0	2	1	1	-0.110956	-4.48641	-4.13419	-5.58717	0.00224209	-4.51956	0.101322
P17844	P17844	Probable ATP-dependent RNA helicase DDX5	DDX5	69.147	25.142	3	7	3	10.6	7	7	-1.26649	-4.27534	-4.82762	-3.69782	-2.67202	-1.67677	-1.84381	-6.76743	-5.22889	0.544746	0.715442	-1.93117	-1.23245	1	0	0	0	1	1	1	0	0	3	1	0	0	2	2	1	0	0	-1.92905	-4.96827	-5.54119	-4.15321	-3.18019	-2.27993	-2.31637
Q9UK76	Q9UK76	Hematological and neurological expressed 1 protein;Hematological and neurological expressed 1 protein, N-terminally processed	HN1	16.014	30.411	3	3	3	37.7	37.7	37.7	-3.98956	-4.87059	-5.26541	-0.269625	0.670502	-0.268333	-0.612585	0.12637	-1.25913	0.544367	0.71461	-0.625963	-1.23171	0	0	0	2	3	2	2	2	1	0	0	0	2	3	2	2	2	1	-4.65166	-5.64416	-6.03958	1.64539	2.62174	1.58797	1.37426
Q5JU67	Q5JU67	Uncharacterized protein C9orf117	C9orf117	60.533	1.5037	3	3	3	7.7	7.7	7.7	-3.53144	-5.61415	-5.11653	-4.13474	-2.37443	-0.992884	-3.21454	-3.33343	-4.80399	0.543688	0.715539	-1.2833	-1.23038	0	0	0	1	1	1	1	0	0	0	0	0	1	1	1	1	0	0	-4.13403	-6.48845	-5.87009	-4.62603	-2.88267	-1.59596	-3.68714
Q9H3N1	Q9H3N1	Thioredoxin-related transmembrane protein 1	TMX1	31.791	11.918	7	7	7	24.3	24.3	24.3	-1.21775	-1.16176	-5.11305	3.00281	2.76959	3.029	2.88646	2.58037	2.86147	0.543687	0.714536	-0.157699	-1.23038	1	1	0	6	4	5	6	4	5	1	1	0	6	4	5	6	4	5	-0.295376	-0.28307	-5.86613	4.04333	3.84638	4.01079	3.99882
Q13615;Q9NYA4	Q13615	Myotubularin-related protein 3	MTMR3	133.62	10.172	5	5	5	7.7	7.7	7.7	-6.33449	-5.23436	-5.19128	-3.90525	-0.889915	-2.1723	-0.16106	-1.44085	-1.6962	0.543487	0.714101	1.22312	1.22998	0	0	0	0	2	1	3	2	2	0	0	0	0	2	1	3	2	2	-7.30114	-6.05721	-5.95519	-4.37768	-2.33106	-3.70831	-1.56653
O75486	O75486	Transcription initiation protein SPT3 homolog	SUPT3H	35.792	2.1299	2	2	2	9.8	9.8	9.8	-4.90104	-4.69362	-3.66007	-6.15809	-3.59761	-4.48516	-2.27622	-4.73633	-3.41925	0.54259	0.714036	1.26969	1.22823	0	0	0	0	0	0	2	0	2	0	0	0	0	0	0	2	0	2	-5.68152	-5.44322	-4.21205	-6.81562	-3.98964	-5.08748	-0.874346
Q8TCT9	Q8TCT9	Minor histocompatibility antigen H13	HM13	41.488	16.732	3	3	3	14.1	14.1	14.1	-1.18295	-4.9638	-6.37258	1.14708	1.12848	2.13026	1.37433	2.72196	2.19641	0.541371	0.715056	0.628963	1.22584	1	0	0	2	2	3	2	3	3	1	0	0	2	2	3	2	3	3	-0.608486	-5.75	-7.29999	1.83969	1.85732	2.76417	2.13881
Q5W0B1	Q5W0B1	RING finger protein 219	RNF219	81.116	168.3	12	12	12	24.1	24.1	24.1	-4.82416	-5.27806	-5.36957	2.75038	3.28753	3.08883	2.74057	2.7864	2.97004	0.539462	0.715454	-0.209913	-1.2221	0	0	0	5	10	8	8	8	9	0	0	0	5	10	8	8	8	9	-5.59466	-6.10683	-6.15815	2.00246	2.57583	2.28215	2.06443
Q15643	Q15643	Thyroid receptor-interacting protein 11	TRIP11	227.58	102.85	33	33	33	26.6	26.6	26.6	-5.2268	-4.97068	-4.06188	1.72038	2.54295	2.44659	1.85827	1.97565	1.91747	0.538555	0.715833	-0.319512	-1.22032	0	0	0	12	18	17	16	11	13	0	0	0	12	18	17	16	11	13	-6.04959	-5.75781	-4.66947	-0.586987	0.271791	0.0804939	-0.377275
Q96HS1	Q96HS1	Serine/threonine-protein phosphatase PGAM5, mitochondrial	PGAM5	32.004	15.273	8	8	8	49.8	49.8	49.8	0.936224	0.706371	1.26196	2.15884	1.93729	2.17417	2.17177	1.73044	0.371091	0.536558	0.718317	-0.665666	-1.21641	2	3	4	5	5	5	4	4	2	2	3	4	5	5	5	4	4	2	1.31802	1.0445	1.66282	2.65878	2.47348	2.61543	2.74347
O95755	O95755	Ras-related protein Rab-36	RAB36	36.322	13.589	2	2	2	8.7	8.7	8.7	-5.90707	-4.90134	-5.73355	-0.501358	-0.49164	-0.556635	-0.441345	0.00365543	-0.516049	0.535843	0.719157	0.198631	1.21501	0	0	0	1	2	2	2	2	2	0	0	0	1	2	2	2	2	2	-6.81821	-5.67908	-6.57251	-0.393684	-0.347787	-0.507669	-0.261864
Q9NVV0	Q9NVV0	Trimeric intracellular cation channel type B	TMEM38B	32.509	7.5274	6	6	6	27.5	27.5	27.5	-3.29895	-4.03719	-5.18285	0.675554	1.6925	1.29597	1.26106	-0.126058	0.707366	0.535441	0.719368	-0.607218	-1.21422	0	0	0	3	5	4	3	2	3	0	0	0	3	5	4	3	2	3	-3.87135	-4.69786	-5.94559	1.71609	2.76926	2.2778	2.37343
P52429	P52429	Diacylglycerol kinase epsilon	DGKE	63.926	87.11	22	22	22	60	60	60	-1.60509	-2.94606	-4.03004	3.56814	3.80607	3.73563	3.79605	2.58479	3.40796	0.533147	0.722207	-0.440348	-1.20972	2	2	0	12	13	12	14	8	14	2	2	0	12	13	12	14	8	14	-1.92375	-3.30834	-4.63322	3.36768	3.64187	3.4765	3.66738
Q9H7S9;Q96F45	Q9H7S9;Q96F45	Zinc finger protein 703;Zinc finger protein 503	ZNF703;ZNF503	58.221	1.7429	2	2	2	5.6	5.6	5.6	-5.08582	-5.16556	-4.22732	-4.94719	-4.01642	-4.32236	-2.06966	-4.88553	-3.20957	0.531444	0.722207	1.0404	1.20638	0	0	0	0	0	0	2	1	0	0	0	0	0	0	0	2	1	0	-5.8903	-5.97909	-4.85781	-5.50524	-4.44285	-4.91018	-1.81981
P05388;Q8NHW5	P05388;Q8NHW5	60S acidic ribosomal protein P0;60S acidic ribosomal protein P0-like	RPLP0;RPLP0P6	34.273	274.36	12	12	12	49.5	49.5	49.5	3.88829	3.34238	4.45742	4.12939	4.19477	4.04354	4.34219	4.52138	4.03833	0.531359	0.721212	0.178069	1.20621	9	7	9	10	10	8	8	9	8	9	7	9	10	10	8	8	9	8	4.56966	3.98005	5.15786	4.92892	5.0305	4.7844	5.21355
Q8WUA4	Q8WUA4	General transcription factor 3C polypeptide 2	GTF3C2	100.68	4.5722	4	4	4	8.1	8.1	8.1	-5.04034	-5.54241	-5.50934	-2.3511	-4.01769	-4.04627	-4.03173	-1.53987	-0.678025	0.531354	0.72022	1.38848	1.2062	0	0	0	1	0	0	2	2	2	0	0	0	1	0	0	2	2	2	-5.83891	-6.40699	-6.31727	-2.85111	-4.44422	-4.60953	-4.45994
Q15397	Q15397	Pumilio domain-containing protein KIAA0020	KIAA0020	73.584	14.19	2	2	2	6.6	6.6	6.6	-3.0389	-4.44249	-2.77639	-3.28024	-4.76441	-2.67608	-2.0094	-2.99176	-3.13842	0.530292	0.720198	0.860387	1.20412	1	0	1	1	0	1	2	1	1	1	0	1	1	0	1	2	1	1	-3.70147	-5.15807	-3.4199	-3.82466	-5.25228	-3.27923	-2.48199
Q14573	Q14573	Inositol 1,4,5-trisphosphate receptor type 3	ITPR3	304.1	323.31	65	72	72	38.1	38.1	35.8	-6.32415	-3.91753	-4.34835	4.48607	4.9439	4.87498	4.66487	4.62348	4.45043	0.52953	0.721273	-0.18872	-1.20262	0	1	0	39	49	48	45	41	39	0	1	0	45	54	52	49	45	43	-7.28946	-4.56199	-4.99558	1.91996	2.414	2.25017	2.17056
Q96S55	Q96S55	ATPase WRNIP1	WRNIP1	72.132	50.317	11	11	11	24.8	24.8	24.8	-3.91633	-3.32866	-4.62091	0.221649	0.0779324	0.542971	0.270573	1.02185	0.493817	0.529093	0.72131	0.314562	1.20177	1	0	0	5	3	7	7	7	5	1	0	0	5	3	7	7	7	5	-4.23498	-3.89334	-5.30588	0.0211735	-0.0863256	0.283764	0.141899
Q8NEW0	Q8NEW0	Zinc transporter 7	SLC30A7	41.625	4.3832	2	2	2	8.2	8.2	8.2	-3.57069	-3.51272	-4.37322	-0.0975475	0.161242	-0.840593	-4.93596	-0.679078	-0.495738	0.528357	0.722085	-1.77796	-1.20032	0	0	0	2	2	1	0	1	1	0	0	0	2	2	1	0	1	1	-4.17839	-4.10233	-5.0239	0.595135	0.890069	-0.206726	-5.42348
Q06210;O94808	Q06210	Glutamine--fructose-6-phosphate aminotransferase [isomerizing] 1	GFPT1	78.806	9.5156	6	6	6	13.7	13.7	13.7	-4.0844	-2.93215	-3.87072	-4.52789	-1.1384	-4.77161	-1.43074	-0.597848	-3.3058	0.527215	0.723344	1.70117	1.19808	0	0	0	0	3	2	3	2	1	0	0	0	0	3	2	3	2	1	-4.75881	-3.44311	-4.45185	-5.05148	-2.02848	-5.39943	-2.28522
O14523	O14523	C2 domain-containing protein 2-like	C2CD2L	76.18	9.1387	3	3	3	8.1	8.1	8.1	-4.32246	-4.42306	-4.26893	-1.29951	-0.770002	-1.5574	-1.48254	-1.35939	-1.6834	0.526482	0.724431	-0.299475	-1.19664	0	0	0	2	3	2	2	2	2	0	0	0	2	3	2	2	2	2	-5.0278	-5.136	-4.90518	-1.49996	-0.934218	-1.81658	-1.61124
Q15233	Q15233	Non-POU domain-containing octamer-binding protein	NONO	54.231	154.09	13	13	13	33.3	33.3	33.3	2.036	0.366945	-4.92169	2.34602	1.34101	2.21592	2.18701	2.5205	2.37922	0.52597	0.724229	0.394594	1.19564	7	4	0	8	7	7	7	6	7	7	4	0	8	7	7	7	6	7	2.16991	0.457144	-5.64828	2.59803	1.62926	2.40925	2.51086
P35580	P35580	Myosin-10	MYH10	229	86.521	7	10	7	8	6.2	6.2	-0.351149	-3.31261	-3.56758	-3.51661	-3.60412	-2.97816	-3.39371	-3.03509	-2.53489	0.525488	0.724288	0.3784	1.19469	6	2	2	1	1	1	3	1	1	8	2	2	1	3	2	5	3	3	-2.61319	-5.61835	-5.81053	-5.66049	-5.71179	-5.18075	-5.46577
Q96ES7	Q96ES7	SAGA-associated factor 29 homolog	CCDC101	33.238	26.828	4	4	4	17.4	17.4	17.4	-4.78058	-4.24119	-4.05384	0.410696	-0.566103	-5.09157	0.677078	0.506848	-0.268922	0.525324	0.723304	2.05399	1.19437	0	0	0	2	2	1	3	3	2	0	0	0	2	2	1	3	3	2	-5.54541	-4.92949	-4.66031	1.45126	0.510657	-5.74786	1.78943
Q8NBU5	Q8NBU5	ATPase family AAA domain-containing protein 1	ATAD1	40.744	4.4828	2	2	2	6.9	6.9	6.9	-5.18553	-6.29156	-6.17863	-3.15612	-2.89135	-2.2653	-1.16565	-2.44066	-2.73971	0.523912	0.723989	0.655582	1.1916	0	0	0	1	1	1	2	1	2	0	0	0	1	1	1	2	1	2	-6.00296	-7.25764	-7.0792	-2.74364	-2.44262	-1.9115	-0.681229
Q9BWL3	Q9BWL3	Uncharacterized protein C1orf43	C1orf43	28.779	323.31	12	12	12	55.7	55.7	55.7	-4.2498	-6.48566	-5.29401	2.18884	1.76741	1.72237	2.05463	1.94335	2.42039	0.52385	0.723008	0.246583	1.19147	0	0	0	9	8	7	9	8	9	0	0	0	9	8	7	9	8	9	-4.9457	-7.47803	-6.07213	3.10387	2.71866	2.57867	3.04144
P11441	P11441	Ubiquitin-like protein 4A	UBL4A	17.776	2.7841	3	3	3	25.5	25.5	25.5	-3.48954	-3.10215	-3.22262	-2.85632	-3.0431	-5.71872	-0.953968	-2.25348	-3.90987	0.523664	0.722495	1.50027	1.19111	0	0	0	0	1	0	2	0	0	0	0	0	0	1	0	2	0	0	-4.0867	-3.63615	-3.71405	-3.24257	-1.6768	-6.43083	0.447855
Q14677	Q14677	Clathrin interactor 1	CLINT1	68.259	11.701	5	5	5	10.7	10.7	10.7	-5.23518	-4.90309	-5.83586	0.178467	0.30867	-0.230558	0.722536	-1.6525	-1.77152	0.52329	0.722627	-0.986022	-1.19038	0	0	0	4	4	2	4	2	2	0	0	0	4	4	2	4	2	2	-6.05905	-5.68106	-6.68897	0.286047	0.452533	-0.181616	0.902014
P14866	P14866	Heterogeneous nuclear ribonucleoprotein L	HNRNPL	64.132	122.51	12	12	12	36.5	36.5	36.5	3.24076	0.964781	0.338989	-0.324484	-0.937067	0.984022	-0.882629	-0.964942	-0.512341	0.522978	0.721819	-0.694128	-1.18976	12	6	4	4	5	5	2	2	2	12	6	4	4	5	5	2	2	2	3.23025	0.91057	0.347532	-0.216816	-0.793181	1.033	-0.703094
Q8WU76	Q8WU76	Sec1 family domain-containing protein 2	SCFD2	75.126	53.91	13	13	13	26.6	26.6	26.6	-6.2703	-5.06972	-5.32365	1.59987	1.55626	1.96005	2.35865	1.63536	1.99608	0.522874	0.721013	0.291304	1.18956	0	0	0	8	7	8	10	9	8	0	0	0	8	7	8	10	9	8	-7.22861	-5.87027	-6.10587	1.24187	1.23446	1.54333	2.0725
Q9Y277	Q9Y277	Voltage-dependent anion-selective channel protein 3	VDAC3	30.658	9.2875	6	6	6	32.2	32.2	32.2	1.09999	-2.21355	-5.89881	0.0362778	-0.205444	0.767073	1.27172	0.320235	0.483624	0.52236	0.721529	0.492559	1.18855	4	1	1	4	2	4	4	4	4	4	1	1	4	2	4	4	4	4	1.67449	-1.6828	-6.76065	0.728931	0.523381	1.40097	2.0362
P62851	P62851	40S ribosomal protein S25	RPS25	13.742	1.8483	2	2	2	16	16	16	-0.216345	-0.0845032	-0.319931	-1.08705	0.61421	-0.236149	0.22163	-5.0744	-1.64952	0.521703	0.721624	-1.9311	-1.18726	1	1	2	1	2	2	2	0	1	1	1	2	1	2	2	2	0	1	1.84356	1.93167	1.75904	1.09106	2.82849	1.88314	2.4715
O15439	O15439	Multidrug resistance-associated protein 4	ABCC4	149.52	7.4844	5	5	5	7.5	7.5	7.5	-4.81896	-5.45095	-5.76624	-1.25714	-3.90383	-4.98793	-1.56145	-2.14212	-2.40374	0.521209	0.721525	1.34719	1.18629	0	0	0	2	1	0	3	2	1	0	0	0	2	1	0	3	2	1	-5.58878	-6.30315	-6.60973	-2.86568	-5.47615	-5.635	-3.09818
O15056	O15056	Synaptojanin-2	SYNJ2	165.54	2.1683	2	2	2	1.9	1.9	1.9	-4.87945	-4.37778	-4.81143	-4.84854	-2.35825	-3.85713	-2.05308	-3.50397	-2.51982	0.520207	0.722429	0.995682	1.18432	0	0	0	1	1	0	2	2	1	0	0	0	1	1	0	2	2	1	-5.65712	-5.08458	-5.52276	-5.39848	-3.84443	-4.40355	-3.50364
O95292	O95292	Vesicle-associated membrane protein-associated protein B/C	VAPB	27.228	96.665	9	10	9	42.4	42.4	42.4	0.741617	-0.220201	-6.12756	3.56793	3.92578	3.95603	3.93686	3.45619	2.99819	0.519484	0.722455	-0.352836	-1.1829	3	3	0	7	7	7	8	7	6	3	3	0	7	7	7	9	7	6	1.42292	0.417484	-7.02106	4.36742	4.76157	4.69688	4.8082
Q9ULS5	Q9ULS5	Transmembrane and coiled-coil domains protein 3	TMCC3	53.784	4.8227	3	3	3	11.1	11.1	11.1	-5.47209	-4.45793	-5.65102	-3.32386	-0.662354	-5.55675	-2.89896	1.93241	-1.43875	0.519302	0.722248	2.37922	1.18254	0	0	0	1	3	0	2	2	1	0	0	0	1	3	0	2	2	1	-6.32674	-5.17559	-6.47856	-3.57878	-0.881038	-6.25444	-3.08209
Q9NVH1	Q9NVH1	DnaJ homolog subfamily C member 11	DNAJC11	63.277	17.477	3	3	3	9.5	9.5	9.5	-6.09833	-4.58297	-4.52092	-3.66752	-1.71732	-4.15062	-2.66879	-1.30872	-2.51471	0.518395	0.721662	1.01441	1.18076	0	0	0	1	2	1	1	2	1	0	0	0	1	2	1	1	2	1	-7.03431	-5.31757	-5.19205	-3.92243	-1.93598	-4.72316	-2.85192
Q86XL3	Q86XL3	Ankyrin repeat and LEM domain-containing protein 2	ANKLE2	104.11	323.31	50	50	50	64.7	64.7	64.7	1.60308	0.848852	-5.39306	6.33652	6.24264	6.33262	6.30687	6.14176	6.2585	0.518039	0.721596	-0.0682201	-1.18006	8	8	0	37	41	39	41	40	38	8	8	0	37	41	39	41	40	38	0.177488	-0.620399	-6.18489	5.02917	4.97148	4.96657	5.0713
O00571;O15523	O00571;O15523	ATP-dependent RNA helicase DDX3X;ATP-dependent RNA helicase DDX3Y	DDX3X;DDX3Y	73.243	22.507	9	10	10	21.5	21.5	19.8	-0.151094	-2.67381	-1.97926	0.720179	1.10683	0.347569	1.5271	0.98574	0.772601	0.517995	0.720781	0.370287	1.17997	3	2	2	6	6	4	8	6	6	4	2	2	6	6	4	8	6	6	-1.05471	-3.62111	-2.86377	-0.0653057	0.357654	-0.496584	0.813507
P62913	P62913	60S ribosomal protein L11	RPL11	20.252	16.074	8	8	8	50	50	50	2.93794	3.28171	2.11209	3.61322	4.03296	3.76561	3.95106	3.98601	3.91457	0.517305	0.720695	0.146615	1.17862	4	6	4	6	6	7	7	7	6	4	6	4	6	6	7	7	7	6	4.14984	4.4499	3.34307	4.9433	5.39922	5.03692	5.35293
Q92878	Q92878	DNA repair protein RAD50	RAD50	153.89	86.671	12	12	12	14	14	14	-2.08788	-5.20052	-4.97892	-0.396149	0.515528	-0.671873	0.784744	-0.0435801	0.237599	0.51679	0.721632	0.510419	1.1776	1	0	0	3	5	2	7	2	5	1	0	0	3	5	2	7	2	5	-3.89583	-6.01878	-5.71343	-2.08602	-1.13813	-2.42044	-0.83329
Q13148	Q13148	TAR DNA-binding protein 43	TARDBP	44.739	21.976	4	4	4	22.7	22.7	22.7	-2.76829	-4.62713	-4.31123	-1.43197	-2.18353	-1.79137	-1.21071	-1.24151	-1.87404	0.515953	0.722677	0.360204	1.17596	1	0	0	2	1	2	4	3	3	1	0	0	2	1	2	4	3	3	-2.08693	-5.36772	-4.95333	-0.632446	-1.34777	-1.05056	-0.339405
P23381	P23381	Tryptophan--tRNA ligase, cytoplasmic;T1-TrpRS;T2-TrpRS	WARS	53.165	4.9155	3	3	3	12.1	12.1	12.1	-4.08735	-5.25149	-3.68388	-5.64563	-5.48225	-3.95898	-1.19355	-5.05699	-4.2751	0.514604	0.724095	1.52041	1.17331	0	0	0	0	0	1	3	0	0	0	0	0	0	0	1	3	0	0	-4.76215	-6.07666	-4.23915	-6.26106	-6.02907	-4.10265	-1.20671
Q02952	Q02952	A-kinase anchor protein 12	AKAP12	191.48	16.19	9	9	9	10.2	10.2	10.2	-5.13565	-5.01031	-5.23882	-1.34049	0.267485	-0.461189	-1.59335	-0.186643	-3.86076	0.514494	0.723435	-1.36885	-1.17309	0	0	0	2	6	3	3	4	1	0	0	0	2	6	3	3	4	1	-5.9466	-5.80281	-6.00931	-3.21561	-1.57137	-2.39494	-3.39661
Q8N766	Q8N766	ER membrane protein complex subunit 1	EMC1	111.76	207.08	39	39	39	58.3	58.3	58.3	1.58977	0.0528908	-2.23208	5.61345	5.6486	5.49535	5.54275	5.57003	5.26414	0.514187	0.723394	-0.126824	-1.17248	7	5	1	27	27	28	27	25	28	7	5	1	27	27	28	27	25	28	0.356907	-1.2237	-3.4459	4.49876	4.57006	4.32188	4.49987
Q8TBY8	Q8TBY8	Polyamine-modulated factor 1-binding protein 1	PMFBP1	117.49	2.5385	4	4	4	6.7	6.7	6.7	-5.47578	-3.39624	-1.13391	3.76827	0.500725	-4.87989	-0.828079	-4.49167	-5.40616	0.51262	0.724274	-3.37167	-1.1694	0	0	1	1	2	1	1	1	0	0	0	1	1	2	1	1	1	0	-6.33091	-3.97007	-2.63985	2.36134	-0.869958	-5.51734	-2.16319
Q15072	Q15072	Zinc finger protein OZF	ZNF146	33.307	9.3903	7	7	7	30.5	30.5	30.5	-5.47147	-3.70078	-5.14296	-0.517443	0.148733	-0.115004	1.322	-0.513602	0.715629	0.511213	0.726639	0.669246	1.16664	0	0	0	3	4	3	6	4	5	0	0	0	3	4	3	6	4	5	-6.32603	-4.31588	-5.90017	-0.265436	0.436988	0.0783463	1.64582
P05141;Q9H0C2	P05141	ADP/ATP translocase 2;ADP/ATP translocase 2, N-terminally processed	SLC25A5	32.852	8.5074	6	12	6	31.5	13.4	13.4	2.79052	2.95621	2.95423	3.64299	3.49017	3.59303	4.21751	3.36613	4.07879	0.511127	0.725811	0.312079	1.16647	3	4	3	4	4	4	5	4	5	6	6	6	8	7	8	8	9	10	2.92441	3.04641	3.10721	3.89499	3.77839	3.78639	4.54139
P61513;A6NKH3	P61513	60S ribosomal protein L37a	RPL37A	10.275	128.92	4	4	4	51.1	51.1	51.1	0.494663	0.469048	0.579407	-0.0609074	0.106035	1.93278	2.13519	2.04397	0.616311	0.510515	0.726553	0.939189	1.16526	2	2	2	3	3	4	4	4	2	2	2	2	3	3	4	4	4	2	2.87646	2.80714	2.98035	2.43905	2.64224	4.374	4.70697
Q14966	Q14966	Zinc finger protein 638	ZNF638	220.62	14.95	4	4	4	4.8	4.8	4.8	-5.93979	-5.83399	-4.60115	-3.58432	-4.80736	-3.77544	3.14385	-3.70951	-3.59712	0.50849	0.727384	2.66812	1.16128	0	0	0	0	0	0	4	1	1	0	0	0	0	0	0	4	1	1	-6.85518	-6.73808	-5.28338	-4.03039	-5.29876	-4.31459	1.19206
Q96G23	Q96G23	Ceramide synthase 2	CERS2	44.876	5.9084	5	5	5	13.7	13.7	13.7	-4.34647	-4.69945	-5.41406	0.220716	-0.2094	0.388218	0.18009	-0.215882	-0.465106	0.507766	0.727588	-0.300144	-1.15985	0	0	0	2	3	2	3	2	1	0	0	0	2	3	2	3	2	1	-5.05492	-5.44983	-6.20879	0.813747	0.419934	0.922617	0.844995
P17706	P17706	Tyrosine-protein phosphatase non-receptor type 2	PTPN2	48.473	5.7721	6	6	6	20.2	20.2	20.2	-4.48124	-4.62445	-3.65856	0.21703	-0.493586	-0.135674	-0.229668	-0.536885	-4.61797	0.507706	0.726885	-1.65743	-1.15973	0	0	0	2	2	2	4	2	0	0	0	0	2	2	2	4	2	0	-5.2072	-5.36468	-4.21033	0.0165844	-0.65784	-0.394817	-0.358322
P46821;P78559	P46821	Microtubule-associated protein 1B;MAP1B heavy chain;MAP1 light chain LC1	MAP1B	270.63	323.31	54	54	54	37.6	37.6	37.6	-5.12446	-2.88568	-5.53227	3.76556	3.87775	3.50196	4.46106	4.38039	3.4725	0.507651	0.72594	0.389557	1.15963	0	1	0	32	33	29	44	44	29	0	1	0	32	33	29	44	44	29	-5.93395	-5.23411	-6.34338	1.57903	1.72743	1.2567	2.34636
Q9H1I8	Q9H1I8	Activating signal cointegrator 1 complex subunit 2	ASCC2	86.359	72.127	12	12	12	23.8	23.8	23.8	-5.34318	-4.84869	-5.99328	1.43954	1.99246	1.89857	1.84722	0.917706	1.45809	0.506329	0.726182	-0.369188	-1.15702	0	1	0	7	8	9	8	5	7	0	1	0	7	8	9	8	5	7	-6.18108	-5.0955	-6.86819	1.35453	1.94368	1.75487	1.83409
O60678	O60678	Protein arginine N-methyltransferase 3	PRMT3	59.902	7.1613	5	5	5	15.3	15.3	15.3	-3.92136	-5.38501	-5.76725	-5.03337	-1.88091	-3.57842	-0.611736	-3.76078	-1.60284	0.506282	0.725406	1.50579	1.15693	0	0	0	0	3	1	5	1	2	0	0	0	0	3	1	5	1	2	-4.5746	-6.22827	-6.61087	-5.5985	-1.86827	-3.66073	-0.563503
P11717	P11717	Cation-independent mannose-6-phosphate receptor	IGF2R	274.37	145.19	34	34	34	21.9	21.9	21.9	-5.93281	-5.52443	-5.39562	2.7343	2.24393	2.82935	3.24419	2.91664	2.56866	0.504669	0.727228	0.307302	1.15375	0	1	0	19	14	16	23	22	14	0	1	0	19	14	16	23	22	14	-6.84729	-6.38657	-6.18781	0.327387	-0.126773	0.36368	0.909105
Q9H0D6	Q9H0D6	5-3 exoribonuclease 2	XRN2	108.58	20.679	7	7	7	13.3	13.3	13.3	-0.910185	-1.8212	-2.26209	-0.609398	0.0977955	-1.32805	0.390886	-0.69889	0.352122	0.504026	0.727281	0.627923	1.15249	3	2	2	3	6	2	4	3	6	3	2	2	3	6	2	4	3	6	-2.11333	-3.06807	-3.44616	-1.6944	-0.950976	-2.47171	-0.622244
Q06830	Q06830	Peroxiredoxin-1	PRDX1	22.11	9.4042	7	10	8	62.3	56.3	50.8	0.857065	1.62699	1.16325	2.06882	1.72295	1.37183	2.18663	1.69213	2.17992	0.50286	0.727437	0.298361	1.15019	3	3	2	4	3	2	6	4	4	4	4	3	7	5	4	8	6	7	1.43153	2.15772	1.75681	2.76142	2.45181	2.00573	2.95107
P04843	P04843	Dolichyl-diphosphooligosaccharide--protein glycosyltransferase subunit 1	RPN1	68.569	40.517	26	26	26	49.4	49.4	49.4	0.600563	0.783009	-2.52686	4.23844	4.64339	4.90924	4.82438	3.74703	3.86491	0.502324	0.727469	-0.451586	-1.14913	5	5	1	16	19	17	22	16	15	5	5	1	16	19	17	22	16	15	-0.187571	-0.048811	-3.2959	3.56853	4.00963	4.18055	4.22624
Q99623	Q99623	Prohibitin-2	PHB2	33.296	72.73	6	6	6	29.4	29.4	29.4	0.220171	0.0883102	-0.74612	1.32642	1.92466	1.11601	1.3766	1.10034	0.955619	0.500604	0.730008	-0.311509	-1.14574	4	2	2	5	6	3	5	4	4	4	2	2	5	6	3	5	4	4	0.142559	-0.0329971	-0.804642	1.36694	2.00141	1.09785	1.48898
Q14195;Q14194;Q14117	Q14195	Dihydropyrimidinase-related protein 3	DPYSL3	61.963	70.55	11	13	11	39.8	33.5	33.5	-2.72457	-4.75187	-4.57357	-0.0451107	1.23738	0.200684	1.33581	0.791371	0.760659	0.500312	0.729979	0.498297	1.14517	0	0	0	3	8	4	8	5	5	1	0	0	4	10	6	10	7	7	-3.22238	-5.50936	-5.25198	-0.403091	0.91558	-0.216061	1.04968
Q14739	Q14739	Lamin-B receptor	LBR	70.702	323.31	28	28	28	33.7	33.7	33.7	7.54309	7.49386	6.77057	9.72907	9.60061	9.95573	9.96738	9.85467	9.84444	0.499734	0.730398	0.127027	1.14403	15	13	14	20	19	19	25	22	18	15	13	14	20	19	19	25	22	18	7.46543	7.37258	6.71205	9.7696	9.67733	9.93757	10.0797
Q9BWJ5	Q9BWJ5	Splicing factor 3B subunit 5	SF3B5	10.135	11.107	5	5	5	83.7	83.7	83.7	-5.09531	-5.49573	-6.12285	0.140215	0.853243	0.254108	1.35953	0.454911	0.645171	0.499696	0.729462	0.404016	1.14395	0	0	0	3	4	4	5	4	4	0	0	0	3	4	4	5	4	4	-5.90102	-6.35399	-7.01569	2.31826	3.06751	2.37344	3.60933
Q00341	Q00341	Vigilin	HDLBP	141.45	41.774	21	21	21	27.4	27.4	27.4	-5.7789	-3.45515	-6.68383	1.96373	2.46732	2.01188	2.21881	1.8393	1.42418	0.49953	0.728686	-0.320208	-1.14363	0	0	0	12	17	10	12	11	8	0	0	0	12	17	10	12	11	8	-6.67339	-4.03697	-7.65431	0.419304	0.9591	0.408716	0.746227
Q9UBB4	Q9UBB4	Ataxin-10	ATXN10	53.488	11.109	3	3	3	8.8	8.8	8.8	-5.60855	-6.24347	-6.65558	-2.21606	-1.44003	-2.33154	-1.50551	-3.15456	-4.07524	0.49863	0.72887	-0.915891	-1.14185	0	0	0	1	2	1	3	0	0	0	0	0	1	2	1	3	0	0	-6.48092	-7.20303	-7.62216	-2.47094	-1.65871	-2.64515	-1.68858
P24723	P24723	Protein kinase C eta type	PRKCH	77.828	9.2915	7	7	7	13	13	13	-5.35647	-4.91616	-3.32458	0.309353	1.42246	-0.702152	1.29623	0.521174	1.5679	0.497468	0.72943	0.785217	1.13956	0	0	0	3	5	4	5	5	3	0	0	0	3	5	4	5	5	3	-6.1961	-5.6959	-3.83012	-0.190678	0.958638	-1.26094	0.86801
Q5SW79;Q96L14	Q5SW79	Centrosomal protein of 170 kDa	CEP170	175.29	19.006	14	14	14	13.3	13.3	13.3	-2.10837	-4.29908	-5.60073	0.0787201	0.100117	0.98617	1.14749	0.485898	0.741797	0.494769	0.733004	0.403393	1.13424	1	1	0	5	7	8	10	10	8	1	1	0	5	7	8	10	10	8	-4.13595	-4.99523	-6.42131	-1.83073	-1.77308	-0.981953	-0.690121
Q96SB4	Q96SB4	SRSF protein kinase 1	SRPK1	74.324	3.4177	3	4	4	8.2	8.2	6.4	-2.09402	-1.80028	-5.81034	-1.33417	-1.82705	-4.63668	-3.86461	-2.92709	-5.11096	0.494206	0.732743	-1.36825	-1.13313	0	0	0	0	0	2	1	0	0	1	1	1	1	1	2	2	1	1	-2.46709	-2.21702	-6.65993	-1.58908	-2.04574	-5.25249	-4.04777
O95359	O95359	Transforming acidic coiled-coil-containing protein 2	TACC2	309.42	2.2467	3	5	3	2	1.4	1.4	-5.21541	-4.80384	-6.88648	-2.66568	-1.27978	-5.85784	-1.44909	-1.80534	-1.92053	0.493654	0.732686	1.54278	1.13204	0	0	0	1	2	0	2	1	1	0	0	0	2	3	1	4	3	3	-6.03672	-5.56837	-7.88501	-5.1657	-3.74355	-6.58234	-3.87728
Q8NEN9	Q8NEN9	PDZ domain-containing protein 8	PDZD8	128.56	314.64	45	45	45	53.6	53.6	53.6	-0.276224	0.0146599	-4.49169	4.39561	4.14003	4.33037	4.52622	4.46755	4.25355	0.490578	0.734633	0.12711	1.12596	3	3	0	29	27	26	34	29	26	3	3	0	29	27	26	34	29	26	-1.7017	-1.45457	-5.15877	3.08824	2.86886	2.96427	3.29065
Q14728	Q14728	Major facilitator superfamily domain-containing protein 10	MFSD10	48.339	7.1831	3	3	3	12.7	12.7	12.7	-2.84335	-4.03431	-4.41778	-0.88875	-0.113674	-0.942436	-0.127659	-0.6892	0.0448942	0.490018	0.734822	0.390965	1.12486	1	1	1	1	2	1	3	2	2	1	1	1	1	2	1	3	2	2	-2.549	-3.78368	-4.10432	-0.476295	0.335063	-0.588575	0.356644
P48729;Q8N752	P48729	Casein kinase I isoform alpha	CSNK1A1	38.914	262.65	7	7	7	30	30	30	-4.9226	-4.20287	-3.84725	-1.19234	-0.402018	-1.01088	0.763296	-0.260932	-1.11049	0.489756	0.734763	0.665702	1.12434	1	1	0	2	4	2	6	3	4	1	1	0	2	4	2	6	3	4	-5.70587	-4.88598	-4.42513	-0.940275	-0.113671	-0.817547	1.08718
Q14318	Q14318	Peptidyl-prolyl cis-trans isomerase FKBP8	FKBP8	44.561	323.31	16	16	16	58.5	58.5	58.5	-0.511105	0.229704	-2.77345	5.49946	5.35195	4.66632	5.56293	5.45973	5.37883	0.489431	0.733189	0.294584	1.1237	2	3	1	13	13	13	14	12	14	2	3	1	13	13	13	14	12	14	-0.299229	0.397829	-2.54247	5.82945	5.71824	4.93764	5.96474
P83111	P83111	Serine beta-lactamase-like protein LACTB, mitochondrial	LACTB	60.693	2.7179	2	2	2	6.9	6.9	6.9	-4.39624	-4.26391	-4.2474	-2.83268	-2.6003	-0.935942	-1.93999	-0.844636	-1.30634	0.488839	0.733303	0.759319	1.12253	0	0	0	1	1	2	1	2	2	0	0	0	1	1	2	1	2	2	-5.11116	-4.9553	-4.88067	-2.85625	-2.5877	-1.01827	-1.8917
Q92504	Q92504	Zinc transporter SLC39A7	SLC39A7	50.117	5.9632	3	3	3	15.4	15.4	15.4	-3.31394	-5.54404	-5.35539	-3.08435	-2.59999	-1.21067	-2.88774	-4.42961	-2.37815	0.487179	0.735663	-0.933492	-1.11925	0	0	0	1	1	3	1	0	1	0	0	0	1	1	3	1	0	1	-3.88829	-6.40884	-6.14201	-1.58436	-1.06382	0.230587	-1.31596
Q14680	Q14680	Maternal embryonic leucine zipper kinase	MELK	74.641	13.66	8	8	8	19.4	19.4	19.4	-4.70923	-4.98016	-6.32135	-1.12068	-0.316399	-1.2157	0.829697	-0.381894	-1.0335	0.486889	0.735463	0.689029	1.11868	0	0	0	1	3	1	7	3	2	0	0	0	1	3	1	7	3	2	-5.46479	-5.76857	-7.24166	-1.79063	-0.950158	-1.94438	0.231569
Q08J23	Q08J23	tRNA (cytosine(34)-C(5))-methyltransferase	NSUN2	86.47	65.967	15	15	15	32.5	32.5	32.5	0.317831	-1.3415	-3.88439	0.974518	1.64611	0.844679	1.97372	1.29304	1.31612	0.48541	0.737439	0.372522	1.11575	6	2	1	7	10	7	12	8	8	6	2	1	7	10	7	12	8	8	-0.759794	-2.46283	-4.94292	0.0150967	0.722857	-0.173473	1.08613
Q8NHH9	Q8NHH9	Atlastin-2	ATL2	66.228	9.828	8	9	8	19.2	17.3	17.3	-4.77431	-3.92319	-6.14241	0.238853	-0.816935	-0.286762	-0.453125	-0.498799	-4.32042	0.485175	0.736926	-1.46917	-1.11529	0	0	0	5	3	5	3	5	2	0	0	0	5	4	6	3	5	2	-5.53833	-4.56842	-7.03796	0.215265	-0.804313	-0.369013	-0.404869
Q13206	Q13206	Probable ATP-dependent RNA helicase DDX10	DDX10	100.89	2.859	2	2	2	5.1	5.1	5.1	-3.11912	-6.00818	-5.19689	-4.23188	-3.89445	0.256222	-4.29015	-3.89336	-4.55444	0.484812	0.736755	-1.62261	-1.11457	0	0	0	0	0	1	1	0	0	0	0	0	0	0	1	1	0	0	-3.66816	-6.93586	-5.96157	-4.73115	-4.31086	-0.794392	-5.21023
P32119	P32119	Peroxiredoxin-2	PRDX2	21.892	3.2545	3	4	3	18.7	13.1	13.1	-2.23694	-5.02473	-2.60343	-1.84824	-3.39498	-3.76616	-2.67802	-1.33743	-2.56361	0.484421	0.7364	0.810108	1.1138	1	0	1	2	1	1	1	1	2	1	0	1	3	2	2	2	1	3	-1.31446	-5.81918	-1.66198	-0.807693	-2.31821	-2.78436	-1.56565
P53618	P53618	Coatomer subunit beta	COPB1	107.14	49.053	18	18	18	31.1	31.1	31.1	-0.408346	-1.68903	-1.72588	1.82539	2.06002	2.36292	2.80107	2.39859	1.98829	0.483771	0.737661	0.313206	1.11251	3	2	2	8	10	13	16	12	9	3	2	2	8	10	13	16	12	9	-1.61152	-2.93586	-2.90995	0.740435	1.0113	1.2192	1.78788
Q9Y5M8	Q9Y5M8	Signal recognition particle receptor subunit beta	SRPRB	29.702	323.31	24	24	24	71.2	71.2	71.2	4.78838	3.16559	2.03559	6.87367	7.01995	7.10591	6.99073	6.61527	6.94035	0.483727	0.736742	-0.15106	-1.11243	14	7	6	20	21	22	20	20	23	14	7	6	20	21	22	20	20	23	5.17016	3.50371	2.43648	7.37361	7.5561	7.54718	7.56251
Q15904	Q15904	V-type proton ATPase subunit S1	ATP6AP1	52.025	218.25	9	9	9	28.9	28.9	28.9	2.59808	1.44587	0.607138	4.34691	4.33795	4.59652	4.46611	4.72293	4.48659	0.483416	0.736473	0.131417	1.11181	5	3	4	6	5	7	7	5	6	5	3	4	6	5	7	7	5	6	2.73197	1.53611	0.760189	4.59892	4.62622	4.78985	4.79
O14735	O14735	CDP-diacylglycerol--inositol 3-phosphatidyltransferase	CDIPT	23.539	1.6011	3	3	3	18.3	18.3	18.3	-3.72706	-5.47112	-5.12254	-2.1722	-2.34572	-1.04642	-4.62803	-5.32004	-0.653026	0.483412	0.735558	-1.67891	-1.1118	0	0	0	1	1	1	0	0	1	0	0	0	1	1	1	0	0	1	-4.35507	-6.32604	-5.87693	-0.479589	-0.616895	0.587498	-5.0908
P11047	P11047	Laminin subunit gamma-1	LAMC1	177.6	159.2	8	8	8	8.3	8.3	8.3	-4.38017	-4.67774	-4.25887	-0.602409	0.270329	-1.28891	-1.06059	-3.04469	-0.498504	0.483323	0.734799	-0.994263	-1.11163	0	0	0	2	5	3	4	3	5	0	0	0	2	5	3	4	3	5	-5.093	-5.42518	-4.89373	-2.18987	-1.28097	-2.93508	-2.57629
Q15417	Q15417	Calponin-3	CNN3	36.413	33.799	6	6	6	41.9	41.9	41.9	-8.08215	-5.72925	-6.24376	0.578423	1.50217	0.528208	0.904339	0.452071	-0.414687	0.483195	0.734488	-0.555692	-1.11137	0	0	0	4	6	3	5	3	3	0	0	0	4	6	3	5	3	3	-9.27579	-6.61915	-7.15334	1.27106	2.23099	1.16207	1.66877
Q5T8D3	Q5T8D3	Acyl-CoA-binding domain-containing protein 5	ACBD5	60.091	15.514	10	10	10	21.5	21.5	21.5	-6.85159	-6.03745	-4.91359	1.42697	1.81455	0.517374	2.13472	1.16191	2.13789	0.482408	0.735114	0.558544	1.10982	0	0	0	5	6	3	9	4	7	0	0	0	5	6	3	9	4	7	-7.8854	-6.9691	-5.63906	1.22653	1.65033	0.258205	2.00603
P09958	P09958	Furin	FURIN	86.677	12.888	5	5	5	17	17	17	-3.80374	-4.05295	-6.08235	-0.583271	-0.637209	-1.20355	-3.7763	-1.01235	-0.857043	0.481733	0.735392	-1.07389	-1.10848	0	0	0	2	2	2	0	2	2	0	0	0	2	2	2	0	2	2	-4.44171	-4.71575	-6.96959	-1.08333	-1.10102	-1.76231	-4.17062
P46781	P46781	40S ribosomal protein S9	RPS9	22.591	10.613	11	11	11	38.1	38.1	38.1	2.26209	3.02798	0.0773449	1.76208	1.53584	2.94709	3.92512	1.93894	2.77267	0.478624	0.737805	0.797243	1.10233	6	5	2	4	4	7	8	4	5	6	5	2	4	4	7	8	4	5	3.18451	3.90668	1.0189	2.8026	2.61259	3.92888	5.03748
P27694	P27694	Replication protein A 70 kDa DNA-binding subunit;Replication protein A 70 kDa DNA-binding subunit, N-terminally processed	RPA1	68.137	259.7	28	28	28	61	61	61	4.27717	4.46608	4.74979	3.68004	4.07675	4.30478	3.46871	3.93511	3.88281	0.477787	0.739143	-0.258316	-1.10067	15	18	22	19	22	18	18	16	20	15	18	22	19	22	18	18	16	20	3.95849	4.10373	4.45025	3.47953	3.9125	4.04562	3.34005
Q9Y673	Q9Y673	Dolichyl-phosphate beta-glucosyltransferase	ALG5	36.946	18.177	2	2	2	11.4	11.4	11.4	-3.34078	-3.68053	-4.43882	-4.45754	-1.40354	-0.778091	-0.395758	-1.58935	-0.72228	0.477581	0.738681	1.31059	1.10027	0	0	0	1	1	1	2	1	2	0	0	0	1	1	1	2	1	2	-3.91862	-4.29288	-5.09858	-4.97535	-0.674687	-0.144217	0.368708
P08648	P08648	Integrin alpha-5;Integrin alpha-5 heavy chain;Integrin alpha-5 light chain	ITGA5	114.54	29.541	3	3	3	5.5	5.5	5.5	-4.34174	-0.363672	-6.51009	-1.73828	-2.89051	-0.561518	-3.82742	-0.986279	-4.66835	0.477184	0.738482	-1.43058	-1.09948	0	1	0	1	1	2	0	1	0	0	1	0	1	1	2	0	1	0	-5.04958	-1.15486	-7.45653	-2.36756	-3.22447	-1.24954	-4.22585
Q08380	Q08380	Galectin-3-binding protein	LGALS3BP	65.33	107.27	5	5	5	14.5	14.5	14.5	-4.22687	-4.31783	-4.7654	-0.391623	-0.271814	-0.306589	-0.137129	-2.10829	-0.669232	0.476924	0.738577	-0.648209	-1.09897	0	0	0	3	3	3	4	1	3	0	0	0	3	3	3	4	1	3	-4.91979	-5.01651	-5.47036	-0.592131	-0.436051	-0.565758	-0.265728
P61009	P61009	Signal peptidase complex subunit 3	SPCS3	20.313	2.5627	3	3	3	24.4	24.4	24.4	-3.2234	-4.02893	-5.09087	-4.4733	-5.13253	-4.81359	-3.92301	-5.27293	-0.436097	0.476386	0.737919	1.5958	1.0979	0	0	0	0	2	0	0	0	1	0	0	0	0	2	0	0	0	1	-3.786	-4.68848	-5.84088	-4.99241	-3.40363	-5.44514	-4.32913
Q96FJ0	Q96FJ0	AMSH-like protease	STAMBPL1	49.783	18.78	5	5	5	14.4	14.4	14.4	-3.96195	-3.94133	-5.44855	-1.17272	-2.98831	-1.64941	-0.778252	-1.80981	-1.17835	0.476113	0.737403	0.681344	1.09736	0	0	0	2	2	3	3	2	3	0	0	0	2	2	3	3	2	3	-4.62047	-4.58901	-6.24807	-0.84272	-2.62202	-1.37808	-0.376417
Q9UPM9	Q9UPM9	B9 domain-containing protein 1	B9D1	22.775	12.081	4	4	4	38.7	38.7	38.7	-4.61071	-5.5925	-3.98102	-2.00535	-1.66829	-1.4517	-2.82537	-1.41791	-2.33906	0.475547	0.7383	-0.485669	-1.09624	0	0	0	3	2	2	2	2	3	0	0	0	3	2	2	2	2	3	-5.35349	-6.46388	-4.57742	-0.827307	-0.45403	-0.332363	-1.5755
Q9ULX6	Q9ULX6	A-kinase anchor protein 8-like	AKAP8L	71.639	9.5338	5	5	5	15.6	15.6	15.6	-3.91857	-3.78294	-5.26028	-0.270643	-0.371456	-0.447563	0.0109921	0.414866	-0.568316	0.471978	0.742451	0.315735	1.08917	0	0	0	3	3	3	3	4	2	0	0	0	3	3	3	3	4	2	-4.57145	-4.40916	-6.03374	-0.355644	-0.420197	-0.591284	-0.00214767
P04844	P04844	Dolichyl-diphosphooligosaccharide--protein glycosyltransferase subunit 2	RPN2	69.283	78.725	13	13	13	38.5	38.5	38.5	-0.579836	-1.58859	-1.68124	2.39486	1.84291	2.39615	2.6727	2.15431	2.60363	0.467934	0.745905	0.265572	1.08115	3	2	2	11	7	11	12	7	10	3	2	2	11	7	11	12	7	10	-0.657436	-1.70992	-1.7398	2.43539	1.91969	2.37794	2.78513
Q6PL24	Q6PL24	Protein TMED8	TMED8	35.74	9.6728	4	4	4	21.5	21.5	21.5	-5.26501	-3.98758	-3.96052	-5.06263	-5.32683	0.50666	-1.12111	-0.340043	-2.04929	0.467819	0.745269	2.12412	1.08092	0	0	0	0	0	2	2	2	1	0	0	0	0	0	2	2	2	1	-6.09276	-4.64153	-4.55408	-5.63016	-5.86088	1.48849	-0.0087738
Q9H7P9	Q9H7P9	Pleckstrin homology domain-containing family G member 2	PLEKHG2	147.97	18.362	6	6	6	8.9	8.9	8.9	-4.40774	-4.92458	-4.71921	-1.82386	-0.916162	-2.58952	-1.37442	-0.764363	-1.46731	0.46778	0.744368	0.574487	1.08084	0	0	0	2	2	1	3	4	3	0	0	0	2	2	1	3	4	3	-5.12415	-5.70547	-5.41778	-2.96777	-2.02383	-3.79214	-2.44652
P22087	P22087	rRNA 2-O-methyltransferase fibrillarin	FBL	33.784	106.44	16	17	17	61.7	61.7	58.3	3.62437	3.09001	2.06774	5.27786	4.37493	5.57185	5.30182	5.36458	5.85703	0.467675	0.743749	0.432928	1.08063	6	4	4	10	8	12	13	11	13	7	5	5	11	9	13	14	12	14	3.75827	3.18019	2.22069	5.5299	4.66323	5.76516	5.62574
P56537	P56537	Eukaryotic translation initiation factor 6	EIF6	26.599	29.045	4	4	4	35.1	35.1	35.1	-0.811516	-2.61438	-1.03441	-1.92441	0.213078	-0.686527	-1.04368	-1.05811	-5.34913	0.466868	0.744304	-1.68436	-1.07903	3	1	1	2	1	2	2	1	0	3	1	1	2	1	2	2	1	0	0.400372	-1.44616	0.196566	-0.594358	1.57933	0.58489	0.358189
Q8IXJ6	Q8IXJ6	NAD-dependent protein deacetylase sirtuin-2	SIRT2	43.182	5.2698	2	2	2	9.5	9.5	9.5	-4.53857	-4.90471	-4.84698	-4.56667	-6.07677	-3.98559	-1.96632	-5.08393	-4.00039	0.466542	0.743947	1.1928	1.07838	0	0	0	0	0	0	2	0	1	0	0	0	0	0	0	2	0	1	-5.27198	-5.68291	-5.56323	-5.09345	-6.67242	-4.54344	-1.78681
O76024	O76024	Wolframin	WFS1	100.29	39.465	12	12	12	19.2	19.2	19.2	-4.8587	-5.81509	-4.0489	0.525589	1.15889	2.14178	2.49409	1.34928	1.84108	0.46564	0.745006	0.619398	1.07659	0	0	0	6	4	8	10	6	7	0	0	0	6	4	8	10	6	7	-5.63368	-6.71662	-4.65469	-0.183874	0.4856	1.37356	1.85646
O00161	O00161	Synaptosomal-associated protein 23	SNAP23	23.354	1.9665	3	3	3	21.3	21.3	21.3	-4.13532	-5.3785	-1.94968	-5.10388	-4.07934	-4.92135	-2.46824	-0.687823	-5.90326	0.4654	0.744817	1.68175	1.07612	0	0	1	0	1	0	1	2	0	0	0	1	0	1	0	1	2	0	-4.81635	-6.22088	-1.13378	-5.6748	-4.51094	-5.5625	-1.48142
Q9Y305	Q9Y305	Acyl-coenzyme A thioesterase 9, mitochondrial	ACOT9	49.901	7.1243	5	5	5	15.5	15.5	15.5	-3.64647	-3.81777	-3.31237	-2.20532	-1.0169	-2.12589	-1.16728	-3.84587	-3.22751	0.465399	0.743923	-0.964184	-1.07612	1	1	1	2	4	2	4	0	1	1	1	1	2	4	2	4	0	1	-3.9085	-4.12349	-3.5553	-2.34919	-1.12451	-2.32849	-1.2393
O94927	O94927	HAUS augmin-like complex subunit 5	HAUS5	71.682	18.566	4	4	4	11.7	11.7	11.7	-5.67375	-3.59864	-5.37587	-0.584993	-1.8848	-3.29948	-1.75974	-3.49728	-3.73777	0.464195	0.744695	-1.07517	-1.07372	0	0	0	3	2	1	2	1	2	0	0	0	3	2	1	2	1	2	-6.55459	-4.1999	-6.16533	-1.08501	-2.34859	-3.85819	-2.18794
Q6Y2X3	Q6Y2X3	DnaJ homolog subfamily C member 14	DNAJC14	78.568	9.5147	6	6	6	12.8	12.8	12.8	-4.58784	-4.8092	-5.39435	-0.0553703	-0.786589	-1.85702	0.237844	-1.00006	0.194343	0.4639	0.744345	0.71037	1.07314	0	0	0	4	3	3	5	3	4	0	0	0	4	3	3	5	3	4	-5.32764	-5.57445	-6.18636	-0.509621	-1.20463	-2.36996	-0.144569
P46939;P11532	P46939	Utrophin	UTRN	394.46	2.5784	3	3	3	1.1	1.1	1.1	-6.03251	2.87356	2.95462	2.44964	2.06121	2.94858	1.69253	2.10295	2.52966	0.463399	0.744201	-0.378095	-1.07214	0	1	1	1	1	1	1	2	1	0	1	1	1	1	1	1	2	1	-6.95994	-0.231256	-0.0873756	-0.493362	-0.845536	-0.0531101	-1.17861
Q8WTV0	Q8WTV0	Scavenger receptor class B member 1	SCARB1	60.877	3.9172	4	4	4	11.4	11.4	11.4	-4.84656	-4.33791	-4.54244	-1.25383	-2.34881	-5.74742	-0.356091	-2.20456	-2.04366	0.463081	0.743575	1.58192	1.07151	0	0	0	2	1	0	3	2	2	0	0	0	2	1	0	3	2	2	-5.61996	-5.03932	-5.21654	-1.21326	-2.27203	-6.46209	-0.243773
Q8IWT6	Q8IWT6	Volume-regulated anion channel subunit LRRC8A	LRRC8A	94.198	3.498	3	3	3	7.7	7.7	7.7	-4.42863	-4.46671	-5.46333	-3.3894	-1.47974	-3.68063	-1.98818	-5.01769	-6.03653	0.462915	0.74336	-1.49754	-1.07118	0	0	0	1	1	0	1	0	0	0	0	0	1	1	0	1	0	0	-5.14775	-5.18557	-6.26489	-4.34887	-2.40295	-4.21134	-2.87589
O75179	O75179	Ankyrin repeat domain-containing protein 17	ANKRD17	274.25	323.31	34	47	47	32.7	32.7	24.6	-4.71461	-5.48979	-5.51171	3.4617	3.46707	3.28048	4.19859	3.58854	3.29582	0.460903	0.744833	0.291231	1.06718	0	0	0	14	19	15	25	21	11	0	0	0	22	27	20	35	29	21	-5.47088	-6.34724	-6.31996	1.67626	1.71784	1.4364	2.48497
Q8IY17	Q8IY17	Neuropathy target esterase	PNPLA6	150.95	13.749	9	9	9	11.1	11.1	11.1	-5.24096	-4.64197	-3.71692	0.426653	0.940199	1.04728	-0.28195	0.0719156	1.13261	0.460579	0.744276	-0.497187	-1.06654	0	0	0	5	7	6	5	4	6	0	0	0	5	7	6	5	4	6	-6.06559	-5.38457	-4.27676	-1.00414	-0.454347	-0.442207	-1.64088
P19388	P19388	DNA-directed RNA polymerases I, II, and III subunit RPABC1	POLR2E	24.551	3.9239	2	2	2	19.5	19.5	19.5	-4.78895	-3.66776	-3.28822	-2.25291	-1.28691	-2.5773	-1.7034	-1.26386	-1.80171	0.46057	0.743392	0.44938	1.06652	0	0	0	1	2	2	1	2	1	0	0	0	1	2	2	1	2	1	-5.55487	-4.27838	-3.78873	-1.33788	-0.335729	-1.721	-0.716591
O15118	O15118	Niemann-Pick C1 protein	NPC1	142.17	6.1276	5	5	5	5.6	5.6	5.6	-5.54144	-5.9304	-3.95303	-0.25939	-0.899469	-2.48671	-1.0611	-2.45667	-2.87046	0.459427	0.744958	-0.914217	-1.06425	0	0	0	4	3	1	3	1	2	0	0	0	4	3	1	3	1	2	-6.4051	-6.84754	-4.54555	-1.18569	-1.78952	-3.47171	-1.91559
P22314	P22314	Ubiquitin-like modifier-activating enzyme 1	UBA1	117.85	3.113	2	2	2	4.6	4.6	4.6	-4.51778	-5.02716	-4.35284	-3.85057	-5.27372	-4.88603	-5.18985	-6.09862	-4.6399	0.459111	0.744948	-0.639354	-1.06362	0	0	0	1	0	0	1	0	0	0	0	0	1	0	0	1	0	0	-5.24848	-5.82195	-5.0007	-5.07849	-5.80342	-5.52402	-6.34594
P68104;Q5VTE0;Q05639	P68104;Q5VTE0	Elongation factor 1-alpha 1;Putative elongation factor 1-alpha-like 3	EEF1A1;EEF1A1P5	50.14	309.22	25	25	25	72.5	72.5	72.5	6.57986	5.68118	5.72502	6.20223	6.41432	6.01552	6.78184	6.19092	6.33537	0.459038	0.74418	0.225356	1.06348	15	12	12	14	16	16	20	16	18	15	12	12	14	16	16	20	16	18	6.71375	5.77134	5.87798	6.45427	6.70259	6.20884	7.10568
Q9NZ43	Q9NZ43	Vesicle transport protein USE1	USE1	29.371	68.684	10	10	10	43.2	43.2	43.2	-3.96913	-3.57794	-6.5891	2.36889	0.739515	2.10636	1.97513	2.15547	2.96112	0.458357	0.745007	0.625652	1.06212	0	0	0	7	5	5	6	7	9	0	0	0	7	5	5	6	7	9	-4.62858	-4.17639	-7.54647	2.69897	1.10578	2.3777	2.37703
P60228	P60228	Eukaryotic translation initiation factor 3 subunit E	EIF3E	52.22	5.1785	4	4	4	15.7	15.7	15.7	-4.38279	-4.84114	-5.79142	-3.83204	-4.65794	-3.55876	-1.09235	-3.71563	-4.06938	0.458306	0.744241	1.05713	1.06202	0	0	0	1	0	2	3	1	0	0	0	0	1	0	2	3	1	0	-5.09596	-5.61072	-6.63839	-4.13944	-5.13706	-3.92484	-1.32788
O95232	O95232	Luc7-like protein 3	LUC7L3	51.466	8.2046	4	4	4	11.8	11.8	11.8	-4.2428	-4.35247	-3.09561	-5.45932	-2.00758	-2.81289	-1.42337	-2.83027	-2.44727	0.457966	0.74408	1.19296	1.06135	1	0	0	0	2	2	4	2	3	1	0	0	0	2	2	4	2	3	-4.93779	-5.05585	-3.56946	-6.05944	-1.71932	-2.61953	-1.09954
O75380	O75380	NADH dehydrogenase [ubiquinone] iron-sulfur protein 6, mitochondrial	NDUFS6	13.711	1.9546	2	2	2	24.2	24.2	24.2	-4.8452	-4.94653	-4.74808	-1.63301	-1.55045	-2.93277	-0.931757	-5.88627	-4.13037	0.457894	0.743204	-1.61072	-1.0612	0	0	0	2	2	1	2	0	1	0	0	0	2	2	1	2	0	1	-5.61842	-5.73039	-5.45064	-0.133017	-0.0142374	-1.49151	0.640038
P45880	P45880	Voltage-dependent anion-selective channel protein 2	VDAC2	31.566	323.31	13	13	13	57.8	57.8	57.8	2.28029	1.25	0.617241	3.54446	3.61945	3.30029	3.65716	2.74847	3.16887	0.457476	0.743026	-0.296565	-1.06037	6	6	4	10	10	11	11	9	8	6	6	4	10	10	11	11	9	8	2.75517	1.68119	1.11122	4.13754	4.24875	3.8347	4.32205
Q8N5Y8	Q8N5Y8	Mono [ADP-ribose] polymerase PARP16	PARP16	36.382	12.058	11	11	11	37	37	37	-5.33978	-2.85174	-5.2216	-1.18133	-0.357582	0.220673	0.92124	1.89162	-1.07311	0.456618	0.744743	1.01933	1.05867	0	0	0	5	3	4	6	3	4	0	0	0	5	3	4	6	3	4	-6.17725	-3.35182	-5.9897	-0.488712	0.371299	0.854553	1.68567
P22392;O60361;P15531	P22392;O60361	Nucleoside diphosphate kinase B;Putative nucleoside diphosphate kinase	NME2;NME2P1	17.298	11.087	7	7	7	57.2	57.2	57.2	-1.33098	-1.79966	-5.8334	0.845718	1.35402	1.21745	1.47737	1.244	1.23855	0.456055	0.744784	0.180908	1.05754	1	1	0	3	6	4	5	4	5	1	1	0	3	6	4	5	4	5	-0.408548	-0.920938	-6.68618	1.88625	2.43077	2.1993	2.58966
P35221	P35221	Catenin alpha-1	CTNNA1	100.07	30.898	2	3	3	7.5	7.5	6	-5.01486	-5.48027	-5.06174	-3.38227	-2.78419	-3.00904	-2.90747	-3.70081	-3.49904	0.453536	0.748188	-0.310611	-1.05253	0	0	0	1	2	1	2	0	1	0	0	0	1	3	1	2	0	1	-5.81012	-6.33643	-5.80772	-4.49702	-3.8627	-4.18252	-3.95041
Q96GX5	Q96GX5	Serine/threonine-protein kinase greatwall	MASTL	97.318	3.0888	2	2	2	3.4	3.4	3.4	1.75805	4.69798	4.96337	1.33113	3.93216	4.44349	1.26419	4.32096	-6.16914	0.453304	0.747864	-3.43026	-1.05207	1	1	1	1	2	1	1	1	0	1	1	1	1	2	1	1	1	0	0.854471	3.75068	4.07892	0.545694	3.18292	3.59938	0.550585
P62937	P62937	Peptidyl-prolyl cis-trans isomerase A;Peptidyl-prolyl cis-trans isomerase A, N-terminally processed	PPIA	18.012	6.2169	4	4	4	41.2	41.2	41.2	-1.13556	-2.74651	-1.78486	-0.706139	-1.17799	-0.675207	-0.652935	-1.22988	-2.07079	0.452251	0.748763	-0.464757	-1.04997	1	1	1	3	2	3	3	2	1	1	1	1	3	2	3	3	2	1	-0.0756798	-1.73032	-0.705889	0.471907	0.0362768	0.444126	0.596931
Q9H910	Q9H910	Hematological and neurological expressed 1-like protein	HN1L	20.063	88.618	9	9	9	56.8	56.8	56.8	-5.09365	-5.63177	-5.03677	2.14265	2.1925	1.72327	1.84905	2.06239	1.24515	0.452036	0.748547	-0.300609	-1.04954	0	0	0	6	7	8	5	6	5	0	0	0	6	7	8	5	6	5	-5.89915	-6.50846	-5.77929	3.05767	3.14369	2.57958	2.83582
Q07960	Q07960	Rho GTPase-activating protein 1	ARHGAP1	50.435	44.122	10	10	10	32.8	32.8	32.8	-4.73632	-5.27746	-6.11647	0.894121	1.69471	1.43113	1.83725	1.4466	1.5625	0.451963	0.747893	0.275467	1.0494	0	0	0	7	7	7	7	8	8	0	0	0	7	7	7	7	8	8	-5.49541	-6.10615	-7.00843	0.809151	1.64591	1.28742	1.82406
Q9NX24	Q9NX24	H/ACA ribonucleoprotein complex subunit 2	NHP2	17.201	1.8166	2	2	2	37.3	37.3	37.3	-2.23215	-5.16791	-4.55122	-4.90445	-4.56156	-4.71382	0.141983	-4.70434	-4.59782	0.44979	0.75249	1.67322	1.04507	1	0	0	0	1	0	1	0	0	1	0	0	0	1	0	1	0	0	-0.172268	-5.98177	-5.22654	-5.45898	-5.03276	-5.33649	2.39183
Q9NSE4	Q9NSE4	Isoleucine--tRNA ligase, mitochondrial	IARS2	113.79	27.902	13	13	13	18.2	18.2	18.2	-3.81522	-4.72382	-4.36724	1.38513	1.32599	1.83625	1.546	1.34363	0.799336	0.447338	0.756363	-0.286137	-1.04018	1	0	0	8	6	9	9	8	6	1	0	0	8	6	9	9	8	6	-4.89288	-5.47751	-5.01709	0.425629	0.402772	0.818081	0.658297
Q96HD1	Q96HD1	Cysteine-rich with EGF-like domain protein 1	CRELD1	45.439	39.719	4	4	4	15.2	15.2	15.2	-4.28657	-6.04169	-4.10023	-2.29781	-1.11045	-1.65794	-1.59398	-3.15467	-2.1057	0.44705	0.755884	-0.59605	-1.03961	0	0	0	3	4	2	2	1	3	0	0	0	3	4	2	2	1	3	-4.98725	-6.97391	-4.71312	-2.11974	-0.896184	-1.53863	-1.34411
Q9NQ55	Q9NQ55	Suppressor of SWI4 1 homolog	PPAN	53.193	30.022	3	3	3	14.8	14.8	14.8	-3.03633	-5.98864	-5.9681	-3.65324	-2.30419	-4.77521	-2.95789	-2.83448	-2.71597	0.443752	0.76111	0.741435	1.03303	1	0	0	1	2	0	1	1	1	1	0	0	1	2	0	1	1	1	-3.04683	-6.91367	-6.83953	-3.54561	-2.16034	-5.40334	-2.7784
P54132	P54132	Bloom syndrome protein	BLM	159	2.9541	3	3	3	3	3	3	-3.89833	-4.32851	-5.7348	-4.3092	-3.35972	-4.09296	-2.18469	-4.94559	-0.588382	0.443718	0.760371	1.34774	1.03296	0	0	0	0	1	0	2	0	3	0	0	0	0	1	0	2	0	3	-4.54858	-5.02864	-6.57393	-4.81482	-5.07149	-4.66036	-3.86077
Q9UNY4	Q9UNY4	Transcription termination factor 2	TTF2	129.59	191.59	23	23	23	32.4	32.4	32.4	-5.30108	-0.234976	-4.07205	1.89766	2.38888	2.32258	2.67829	2.30609	2.25265	0.440331	0.764661	0.209305	1.0262	0	1	0	11	17	14	19	15	14	0	1	0	11	17	14	19	15	14	-6.13351	-1.91928	-4.68104	0.37529	0.902743	0.741499	1.2277
P07900;Q14568;Q58FG0;Q58FF6;Q58FG1	P07900	Heat shock protein HSP 90-alpha	HSP90AA1	84.659	89.215	12	21	12	35.8	20.9	20.9	-1.35575	-2.80212	-4.64276	0.259596	1.17729	0.269613	1.44829	0.601695	0.86386	0.438057	0.767235	0.402451	1.02165	2	2	0	5	7	5	8	6	5	5	5	3	11	12	11	14	12	11	-2.0614	-3.5514	-5.33075	-0.327887	0.625983	-0.376616	0.932598
Q8TDN6	Q8TDN6	Ribosome biogenesis protein BRX1 homolog	BRIX1	41.401	15.57	8	8	8	35.4	35.4	35.4	-1.24831	-2.30068	0.69916	1.43367	-0.064764	-0.0632648	1.19168	0.472507	1.39562	0.438017	0.766352	0.584724	1.02157	2	2	3	4	3	3	4	4	5	2	2	3	4	3	3	4	4	5	-1.03639	-2.1325	0.930172	1.76373	0.301539	0.20813	1.59355
O00264	O00264	Membrane-associated progesterone receptor component 1	PGRMC1	21.671	34.543	5	6	5	41	36.4	36.4	-3.8604	-4.40034	-2.53372	2.81817	2.45275	2.41802	2.89456	1.50416	1.98081	0.437684	0.765254	-0.436473	-1.0209	0	0	1	4	4	4	4	3	3	0	0	1	5	4	4	4	3	4	-4.50572	-5.11021	-1.13283	4.31816	3.98895	3.85929	4.46637
P46087	P46087	Probable 28S rRNA (cytosine(4447)-C(5))-methyltransferase	NOP2	89.301	67.907	9	9	9	15.5	15.5	15.5	0.776403	0.0261059	0.030344	-0.215862	0.132895	0.633776	1.21454	0.660203	-0.00689411	0.436916	0.766096	0.439015	1.01937	5	4	3	4	4	5	6	6	3	5	4	3	4	4	5	6	6	3	0.0289345	-0.76506	-0.698084	-0.84515	-0.460208	-0.0542316	0.657042
Q14258	Q14258	E3 ubiquitin/ISG15 ligase TRIM25	TRIM25	70.973	58.193	11	11	11	20.6	20.6	20.6	-4.55812	-5.18302	-3.42986	0.476578	1.02555	0.018116	0.0342541	0.330911	0.227365	0.435998	0.766245	-0.309239	-1.01753	1	0	0	6	8	5	7	7	6	1	0	0	6	8	5	7	7	6	-5.17628	-5.99892	-3.94997	-0.0234318	0.561761	-0.540649	-0.393986
P26368	P26368	Splicing factor U2AF 65 kDa subunit	U2AF2	53.5	14.457	7	7	7	24.8	24.8	24.8	0.0417652	-2.49189	-2.7289	-3.00712	-0.407799	-0.987587	-1.53095	-3.14295	-2.52826	0.43597	0.76551	-0.933215	-1.01748	5	1	1	1	3	2	2	1	1	5	1	1	1	3	2	2	1	1	0.516708	-2.06067	-2.23492	-2.41402	0.221431	-0.453287	-0.866051
P05386	P05386	60S acidic ribosomal protein P1	RPLP1	11.514	61.308	3	4	3	67.5	52.6	52.6	2.16168	1.57698	1.44175	1.9351	2.42637	2.50691	2.74973	3.18462	2.06683	0.435896	0.764759	0.377598	1.01733	3	2	1	2	2	3	3	3	2	4	2	1	3	2	4	3	3	2	4.95858	4.33016	4.25765	4.8501	5.37764	5.36328	5.73657
Q8NC67	Q8NC67	Neuropilin and tolloid-like protein 2	NETO2	59.392	9.127	4	4	4	12.4	12.4	12.4	-5.48284	-6.1358	-5.41545	-1.8827	-0.633175	0.649435	0.329031	-0.208764	0.305667	0.435457	0.764658	0.764124	1.01645	0	0	0	1	2	3	4	2	3	0	0	0	1	2	3	4	2	3	-6.33888	-7.08078	-6.21038	-2.13761	-0.851911	0.335794	0.145933
Q9HCE1	Q9HCE1	Putative helicase MOV-10	MOV10	113.67	8.2357	4	4	4	6.1	6.1	6.1	-2.19106	-2.59788	-2.18393	-2.20273	-3.33319	-0.988588	-2.01486	-1.31471	-0.909984	0.435025	0.764324	0.761653	1.01559	1	1	1	1	1	2	2	1	3	1	1	1	1	1	2	2	1	3	-3.56406	-4.01465	-3.53792	-3.45763	-4.55187	-2.30231	-3.19802
P09651;Q32P51	P09651;Q32P51	Heterogeneous nuclear ribonucleoprotein A1;Heterogeneous nuclear ribonucleoprotein A1, N-terminally processed;Heterogeneous nuclear ribonucleoprotein A1-like 2	HNRNPA1;HNRNPA1L2	38.746	140.34	14	14	14	44.1	44.1	44.1	5.44052	2.68723	0.60465	1.01983	2.71668	1.9675	1.557	1.10531	1.4862	0.434973	0.763563	-0.518502	-1.01548	12	9	3	4	10	8	6	6	5	12	9	3	4	10	8	6	6	5	5.6524	2.85544	0.835625	1.34988	3.08295	2.23883	1.9589
Q8NG31	Q8NG31	Protein CASC5	CASC5	265.39	5.5191	4	4	4	3	3	3	-4.29023	-5.89846	-5.02772	-5.29766	-4.92062	-5.45735	-1.13782	-2.18565	-6.9196	0.434294	0.764369	1.81086	1.01412	0	0	0	0	0	1	2	2	0	0	0	0	0	0	1	2	2	0	-4.99137	-6.81128	-5.76898	-5.8845	-5.42132	-6.1462	-3.48495
Q9UFF9	Q9UFF9	CCR4-NOT transcription complex subunit 8	CNOT8	33.54	2.8866	3	3	3	13.4	13.4	13.4	-4.57523	-3.46173	-3.98929	-3.7384	-1.83482	-2.09054	-1.41353	-4.81457	-5.97321	0.433884	0.764114	-1.51252	-1.0133	0	0	0	0	1	1	2	1	0	0	0	0	0	1	1	2	1	0	-5.3134	-4.04444	-4.58682	-4.19712	-1.29862	-1.64927	-0.841696
O00629	O00629	Importin subunit alpha-3	KPNA4	57.886	68.41	5	9	5	31.3	20.5	20.5	-4.12771	-4.02593	-5.29317	1.31335	1.79181	1.90645	1.54147	1.96943	2.52793	0.433059	0.764554	0.342405	1.01165	0	0	0	4	5	4	4	4	5	0	0	0	6	9	6	7	6	9	-4.80775	-4.68507	-6.07118	1.90642	2.42111	2.44081	2.20644
E9PAV3;Q13765	E9PAV3;Q13765	Nascent polypeptide-associated complex subunit alpha, muscle-specific form;Nascent polypeptide-associated complex subunit alpha	NACA	205.42	2.2652	2	2	2	1.6	1.6	1.6	-5.67776	-5.60254	-3.88699	4.59556	4.46108	5.08834	3.95943	4.98776	4.04312	0.432513	0.765234	-0.384896	-1.01056	1	0	0	1	1	1	1	1	1	1	0	0	1	1	1	1	1	1	-6.55912	-6.47527	-4.47037	2.40904	2.31077	2.8431	1.84472
Q8N6T3	Q8N6T3	ADP-ribosylation factor GTPase-activating protein 1	ARFGAP1	44.667	136.26	13	13	13	46.6	46.6	46.6	-2.23424	-3.10176	-4.35266	2.17285	2.17804	1.85176	2.12854	1.92192	1.51791	0.432365	0.764489	-0.211428	-1.01026	1	0	0	10	10	8	11	9	9	1	0	0	10	10	8	11	9	9	-2.02241	-3.6357	-5.00049	2.50297	2.5443	2.12311	2.53047
Q71RC2	Q71RC2	La-related protein 4	LARP4	80.595	2.1943	2	2	2	4	4	4	-2.69672	-4.25026	-4.91515	-2.2167	-2.51756	-2.36668	-2.37813	-2.85374	-2.40526	0.432143	0.763905	-0.178728	-1.00982	1	0	0	1	1	1	1	1	2	1	0	0	1	1	1	1	1	2	-3.06985	-4.93979	-5.64083	-2.47162	-2.7363	-2.68035	-2.56121
P78344	P78344	Eukaryotic translation initiation factor 4 gamma 2	EIF4G2	102.36	303.41	24	24	24	37.6	37.6	37.6	-3.83792	-3.60763	-4.84747	2.38633	2.95789	2.8202	3.39671	3.09816	2.56919	0.432116	0.763164	0.299884	1.00976	0	0	0	10	14	13	17	16	11	0	0	0	10	14	13	17	16	11	-4.48033	-4.2101	-5.56379	1.27157	1.87934	1.64679	2.35379
P68363;P68366;Q9H853	P68363;P68366	Tubulin alpha-1B chain;Tubulin alpha-4A chain	TUBA1B;TUBA4A	50.151	15.02	2	34	3	83.1	6.2	3.1	1.44133	1.23577	0.700607	5.17538	5.30589	6.33762	6.02303	4.37429	4.4535	0.431364	0.764176	-0.656029	-1.00826	1	1	1	2	2	2	2	1	1	16	17	13	28	30	29	27	26	29	1.43081	1.18158	0.709158	5.28302	5.44982	6.38659	6.20247
Q8IYB1	Q8IYB1	Protein MB21D2	MB21D2	55.8	8.4355	4	4	4	13.6	13.6	13.6	-5.08042	-4.8378	-4.46291	-3.33218	-1.64107	-3.08692	-1.92673	-2.13606	-2.35823	0.431175	0.763689	0.54638	1.00788	0	0	0	1	3	1	4	2	1	0	0	0	1	3	1	4	2	1	-5.8842	-5.60693	-5.12601	-3.63954	-1.91224	-3.453	-2.16234
Q7Z4H7	Q7Z4H7	HAUS augmin-like complex subunit 6	HAUS6	108.62	18.207	4	4	4	7	7	7	-5.89227	-4.26406	-5.9068	-3.97551	-2.62163	-4.88097	-1.65638	-2.95137	-4.01534	0.429882	0.765014	0.951673	1.00529	0	0	0	1	1	0	3	2	1	0	0	0	1	1	0	3	2	1	-6.80148	-4.95546	-6.76973	-5.176	-3.78588	-5.51851	-2.78499
Q15369	Q15369	Transcription elongation factor B polypeptide 1	TCEB1	12.473	45.828	4	4	4	50.9	50.9	50.9	0.331999	0.604813	-0.30608	0.921335	0.964247	0.762791	1.57155	1.30307	0.633971	0.429543	0.764535	0.286739	1.00461	3	3	1	4	4	4	4	4	3	3	3	1	4	4	4	4	4	3	1.90651	2.13553	1.28745	2.61395	2.69307	2.3967	3.33597
Q13557;Q9UQM7;Q13555;Q13554	Q13557;Q9UQM7;Q13555;Q13554	Calcium/calmodulin-dependent protein kinase type II subunit delta;Calcium/calmodulin-dependent protein kinase type II subunit alpha;Calcium/calmodulin-dependent protein kinase type II subunit gamma;Calcium/calmodulin-dependent protein kinase type II subunit beta	CAMK2D;CAMK2A;CAMK2G;CAMK2B	56.369	7.1241	2	2	2	8.8	8.8	8.8	-5.58591	-4.89339	-4.30956	-3.30189	-5.44	-4.60296	-1.77107	-4.92349	-3.33146	0.429032	0.764575	1.10628	1.00359	0	0	0	1	0	0	2	0	0	0	0	0	1	0	0	2	0	0	-6.45533	-5.67005	-4.95143	-3.3868	-5.98335	-5.21576	-1.78422
Q14684	Q14684	Ribosomal RNA processing protein 1 homolog B	RRP1B	84.427	52.091	15	15	15	29	29	29	1.09077	0.747444	1.23475	1.75034	1.91931	1.73487	2.0012	1.11744	1.49513	0.428851	0.764386	-0.263589	-1.00322	5	4	7	8	10	8	10	8	7	5	4	7	8	10	8	10	8	7	0.472559	0.0855846	0.635679	1.25029	1.45553	1.17614	1.57295
Q3YEC7	Q3YEC7	Rab-like protein 6	RABL6	79.548	2.6719	3	3	3	6.4	6.4	6.4	-5.25738	-5.62974	-4.87338	-2.00844	-1.17736	-4.27697	-2.10487	-3.76099	-5.96449	0.428636	0.763892	-1.45586	-1.00279	0	0	0	1	2	0	1	1	0	0	0	0	1	2	0	1	1	0	-6.08414	-6.50615	-5.59328	-2.26332	-1.39605	-4.86076	-2.28796
Q15181	Q15181	Inorganic pyrophosphatase	PPA1	32.66	4.6422	2	2	2	10.4	10.4	10.4	-4.78327	-3.68755	-6.27453	-4.50586	-0.642721	-2.35598	-1.07448	0.0116243	-2.45389	0.428527	0.763037	1.32927	1.00257	0	0	0	0	1	1	2	2	1	0	0	0	0	1	1	2	2	1	-5.54846	-4.30085	-7.18836	-5.02765	-0.276444	-2.08462	-0.672522
Q9H6L5	Q9H6L5	Protein FAM134B	FAM134B	54.68	34.565	7	7	7	26.4	26.4	26.4	-4.08465	-3.78034	-5.80322	0.492428	0.849752	1.65304	0.884798	0.706456	0.203549	0.42839	0.762752	-0.400138	-1.0023	0	0	0	3	2	4	3	4	4	0	0	0	3	2	4	3	4	4	-4.7591	-4.40621	-6.65183	1.08553	1.47904	2.18742	1.54971
Q14139	Q14139	Ubiquitin conjugation factor E4 A	UBE4A	122.56	23.114	14	14	14	22.6	22.6	22.6	-2.93934	-4.41813	-5.47631	1.12943	1.09963	1.25881	1.22462	1.08484	0.372357	0.427808	0.761911	-0.268682	-1.00113	0	0	0	6	8	9	7	6	6	0	0	0	6	8	9	7	6	6	-3.46504	-5.1304	-6.27966	0.0444279	0.0508318	0.115105	0.21147
Q9UIW2;Q9HCM2	Q9UIW2	Plexin-A1	PLXNA1	211.06	15.099	3	3	3	3.5	3.5	3.5	-3.66226	-4.39833	-5.44707	-2.06792	-3.06624	-3.26741	-1.33808	-2.73217	-2.60278	0.424764	0.767732	0.57618	0.995026	0	0	0	1	1	1	3	1	2	0	0	0	1	1	1	3	1	2	-4.28185	-5.10792	-6.24638	-4.02738	-4.98945	-5.2856	-3.22569
P36578	P36578	60S ribosomal protein L4	RPL4	47.697	89.293	26	26	26	51.5	51.5	51.5	3.82955	4.76013	4.75953	5.38272	5.79014	5.32321	6.19911	5.59964	5.4876	0.423955	0.768196	0.263428	0.993403	12	17	12	17	20	18	22	19	22	12	17	12	17	20	18	22	19	22	4.12389	5.01079	5.07297	5.79521	6.23888	5.67701	6.68341
P04637	P04637	Cellular tumor antigen p53	TP53	43.653	2.3547	4	4	4	16.8	16.8	16.8	-3.76561	-6.45654	-4.46553	-3.96792	-1.82682	-4.11026	-0.971825	-1.46614	-3.95353	0.422751	0.769684	1.17117	0.990985	0	0	0	1	1	0	2	1	0	0	0	0	1	1	0	2	1	0	-4.39862	-7.44497	-5.12898	-3.63787	-1.46054	-4.6792	-0.569981
O14737	O14737	Programmed cell death protein 5	PDCD5	14.285	4.5508	3	3	3	27.2	27.2	27.2	-4.44501	-5.67104	-4.24084	-0.0157356	0.377159	0.183273	0.320026	-1.70722	0.0248861	0.422009	0.770868	-0.635668	-0.989495	0	0	0	2	3	3	3	1	3	0	0	0	2	3	3	3	1	3	-5.16626	-6.55305	-4.87319	1.16231	1.59142	1.30261	1.56989
P62318	P62318	Small nuclear ribonucleoprotein Sm D3	SNRPD3	13.916	5.5508	4	4	4	47.6	47.6	47.6	-0.437044	0.231342	-6.11975	0.674759	0.833811	0.63693	0.882334	1.29836	0.594422	0.419824	0.774022	0.209873	0.985105	2	2	0	3	3	3	3	3	3	2	2	0	3	3	3	3	3	3	1.35982	1.98458	-7.01217	2.58976	2.78505	2.49325	2.86918
P39656	P39656	Dolichyl-diphosphooligosaccharide--protein glycosyltransferase 48 kDa subunit	DDOST	50.8	79.773	6	6	6	24.8	24.8	24.8	-1.0506	-3.69501	-3.88146	1.13621	1.28049	1.1576	1.53179	1.30845	1.11404	0.419002	0.775415	0.126659	0.983453	1	1	0	5	5	5	5	6	5	1	1	0	5	5	5	5	6	5	-0.990671	-4.30932	-4.46408	1.31425	1.49477	1.27693	1.78168
Q00839	Q00839	Heterogeneous nuclear ribonucleoprotein U	HNRNPU	90.583	176.19	31	31	31	40.4	40.4	40.4	5.29054	4.27533	3.83594	4.24979	4.64379	4.79915	4.55385	4.24358	4.34356	0.418166	0.776633	-0.183913	-0.981771	22	17	15	14	18	20	16	15	15	22	17	15	14	18	20	16	15	15	4.62796	3.56902	3.19241	3.70542	4.13556	4.196	4.08123
Q8NF91	Q8NF91	Nesprin-1	SYNE1	1011.1	1.4297	3	4	3	0.6	0.4	0.4	6.51229	-4.79812	-6.14126	0.203136	1.12931	-1.69838	-4.3938	1.75012	-4.07728	0.416786	0.778506	-2.11834	-0.978996	1	0	0	1	1	1	0	1	1	1	0	0	1	1	1	1	2	2	1.97526	-5.56187	-7.03665	-4.21574	-3.25338	-6.17599	-4.83776
P16615;O14983;Q93084	P16615	Sarcoplasmic/endoplasmic reticulum calcium ATPase 2	ATP2A2	114.76	323.31	38	38	38	47.5	47.5	47.5	3.38799	2.92087	1.86626	5.21509	5.38142	5.24147	5.73996	5.191	5.40034	0.416496	0.77834	0.164443	0.978413	18	14	9	24	30	24	33	24	29	18	14	9	24	30	24	33	24	29	2.24625	1.73547	0.743637	4.19152	4.39402	4.15915	4.78821
Q13155	Q13155	Aminoacyl tRNA synthase complex-interacting multifunctional protein 2	AIMP2	35.348	28.161	7	7	7	44.4	44.4	44.4	0.916838	-0.919098	-0.144384	-0.512693	1.23618	0.163336	1.1116	0.642028	0.689683	0.416214	0.778157	0.51883	0.977846	6	3	3	4	6	4	7	5	6	6	3	3	4	6	4	7	5	6	1.29868	-0.580961	0.256512	-0.0126324	1.77238	0.604586	1.68338
Q15691	Q15691	Microtubule-associated protein RP/EB family member 1	MAPRE1	29.999	126.08	9	9	9	58.2	58.2	58.2	-5.23363	-5.85516	-5.93534	1.29122	1.46616	1.3814	1.27989	1.48443	0.132358	0.415792	0.777692	-0.414036	-0.976997	0	0	0	7	7	8	8	6	5	0	0	0	7	7	8	8	6	5	-6.05731	-6.76212	-6.80223	1.88433	2.09547	1.91579	1.9448
Q9Y4Z0	Q9Y4Z0	U6 snRNA-associated Sm-like protein LSm4	LSM4	15.35	3.1591	2	2	2	13.7	13.7	13.7	-4.78311	-5.17956	-4.66955	-3.87496	-4.10632	-3.91085	-5.03389	-1.7799	-1.99677	0.415115	0.778068	1.02719	0.975634	0	0	0	0	0	0	0	2	1	0	0	0	0	0	0	0	2	1	-5.54827	-5.99498	-5.36124	-4.34491	-4.54013	-4.46205	-5.52928
P48444	P48444	Coatomer subunit delta	ARCN1	57.21	27.91	20	20	20	44.4	44.4	44.4	-3.677	-3.23992	-5.01608	1.90529	2.73928	1.3342	1.70014	1.46602	1.60752	0.412913	0.780892	-0.401702	-0.9712	0	0	0	11	14	6	13	8	8	0	0	0	11	14	6	13	8	8	-4.2985	-3.79258	-5.75573	1.70481	2.57506	1.07499	1.5715
Q13325	Q13325	Interferon-induced protein with tetratricopeptide repeats 5	IFIT5	55.846	3.7414	3	3	3	11.6	11.6	11.6	-5.77291	-3.53236	-1.97172	-6.29116	-2.34859	-3.74677	-3.64197	-2.73694	-2.49925	0.412405	0.780408	1.16946	0.970177	0	0	0	0	2	1	1	2	2	0	0	0	0	2	1	1	2	2	-6.66663	-4.12463	-2.29001	-6.95962	-2.33597	-3.82904	-3.59372
P67812;P0C7V7	P67812	Signal peptidase complex catalytic subunit SEC11A	SEC11A	20.625	5.116	3	3	3	14	14	14	-4.52468	-6.00327	-5.35864	2.55837	2.2473	2.45936	2.04314	-5.04812	2.93978	0.410571	0.783478	-2.44341	-0.966481	0	0	0	1	3	2	2	1	2	0	0	0	1	3	2	2	1	2	-5.25627	-6.93028	-6.1457	3.73642	3.46157	3.57869	3.293
P82675	P82675	28S ribosomal protein S5, mitochondrial	MRPS5	48.006	7.0241	3	3	3	9.1	9.1	9.1	-3.90168	-2.83424	-4.42846	-1.62973	-2.89632	-4.30571	-0.425089	-1.98605	-3.19616	0.409824	0.784464	1.07482	0.964975	0	0	0	3	2	1	1	1	1	0	0	0	3	2	1	1	1	1	-4.55237	-3.33195	-5.08679	-1.77361	-3.00404	-4.89205	-0.497128
Q9Y5Q8	Q9Y5Q8	General transcription factor 3C polypeptide 5	GTF3C5	59.57	7.9195	6	6	6	16	16	16	-5.83458	-3.97123	-4.90758	0.00597	-0.84247	-0.852644	0.128555	-0.680947	-0.0510912	0.40889	0.78488	0.361887	0.963092	0	0	0	4	4	2	5	2	4	0	0	0	4	4	2	5	2	4	-6.7363	-4.62296	-5.63222	-0.494036	-1.30631	-1.41134	-0.299656
P12277	P12277	Creatine kinase B-type	CKB	42.644	30.496	5	5	5	23.4	23.4	23.4	-3.10054	-0.812025	-3.48257	-3.48406	-1.84783	-2.01703	-2.18852	-2.29866	-0.854405	0.407587	0.786859	0.669113	0.960463	1	1	1	1	2	3	3	2	3	1	1	1	1	2	3	3	2	3	-2.71872	-0.473902	-3.08168	-2.98412	-1.31164	-1.57576	-1.61674
Q8N2K0	Q8N2K0	Monoacylglycerol lipase ABHD12	ABHD12	45.096	7.6793	7	7	7	28.1	28.1	28.1	-4.33493	-5.90879	-4.337	0.224756	0.728619	1.15323	1.12844	0.663596	1.23992	0.40753	0.786218	0.308451	0.960348	0	0	0	3	4	4	4	4	5	0	0	0	3	4	4	4	4	5	-5.04188	-6.82301	-4.98267	0.33239	0.872527	1.20216	1.30791
P63279	P63279	SUMO-conjugating enzyme UBC9	UBE2I	18.007	28.297	7	7	7	72.2	72.2	72.2	-4.70259	-4.76802	-4.20895	2.2019	1.41593	2.29342	2.07914	1.5831	1.11448	0.407439	0.785466	-0.378176	-0.960164	0	0	0	5	5	6	5	4	5	0	0	0	5	5	6	5	4	5	-5.4573	-5.5277	-4.83689	3.89453	3.14475	3.92734	3.84355
Q13428	Q13428	Treacle protein	TCOF1	152.1	2.3825	3	3	3	2.3	2.3	2.3	-5.60106	-5.1176	-2.8319	-3.78679	-2.86716	-5.62441	-4.43926	-3.43141	0.585404	0.406835	0.78576	1.66437	0.958945	0	0	1	0	1	0	0	0	1	0	0	1	0	1	0	0	0	1	-6.47246	-5.92463	-4.5184	-4.24949	-4.41844	-6.32813	-4.88687
P43490	P43490	Nicotinamide phosphoribosyltransferase	NAMPT	55.52	7.3835	5	5	5	21	21	21	-1.10691	-3.45054	-4.54435	-4.6295	-0.942261	-2.48284	-1.82611	-5.54646	-5.30438	0.406295	0.786172	-1.54078	-0.957855	2	0	0	0	3	2	1	0	0	2	0	0	0	3	2	1	0	0	-1.53238	-4.03174	-5.21872	-5.16144	-1.21347	-2.84898	-2.06162
Q9NV66;Q6NUM6	Q9NV66;Q6NUM6	S-adenosyl-L-methionine-dependent tRNA 4-demethylwyosine synthase	TYW1;TYW1B	83.701	115.97	18	18	18	33.2	33.2	33.2	-2.89009	-5.82311	-4.79524	2.80483	2.49218	3.23314	3.0512	2.98817	3.11657	0.405938	0.786317	0.208596	0.957133	0	1	0	11	10	10	11	11	12	0	1	0	11	10	10	11	11	12	-3.40939	-6.72572	-5.50433	2.26042	1.98401	2.62997	2.57865
Q9UII4	Q9UII4	E3 ISG15--protein ligase HERC5	HERC5	116.85	2.2628	4	4	4	6.2	6.2	6.2	-5.82589	-0.237524	-5.52251	-5.8897	-4.57077	-1.32227	-5.50993	-5.40547	-4.80596	0.404872	0.788117	-1.31288	-0.954982	0	1	0	0	1	2	1	0	1	0	1	0	0	1	2	1	0	1	-6.72649	-1.57182	-6.33226	-6.52518	-5.70702	-2.55344	-6.61058
Q9UGP4	Q9UGP4	LIM domain-containing protein 1	LIMD1	72.189	62.286	4	4	4	9.8	9.8	9.8	-5.22584	-4.04711	-4.09698	-2.27312	-1.54542	-2.44798	-0.821135	-2.10207	-1.94618	0.40351	0.788667	0.465714	0.952229	0	0	0	1	2	2	2	1	1	0	0	0	1	2	2	2	1	1	-6.04851	-4.70913	-4.70943	-2.68004	-1.9161	-2.91357	-1.15624
Q9NXE4	Q9NXE4	Sphingomyelin phosphodiesterase 4	SMPD4	97.809	101.17	24	24	24	36.1	36.1	36.1	-3.14568	-5.65718	-4.09008	3.6108	2.72632	3.01748	2.95016	2.28048	3.09413	0.402394	0.789961	-0.343275	-0.949975	2	0	0	17	13	16	16	12	16	2	0	0	17	13	16	16	12	16	-3.69817	-6.53731	-4.70157	2.65132	1.80313	1.99925	2.06254
Q9UKA4	Q9UKA4	A-kinase anchor protein 11	AKAP11	210.51	50.941	17	17	17	19	19	19	-5.0027	-4.33257	-5.72908	0.765635	-0.545712	-0.746195	1.86571	0.604409	-0.578824	0.401321	0.790276	0.805856	0.947806	0	0	0	7	3	4	11	6	3	0	0	0	7	3	4	11	6	3	-5.79638	-5.03326	-6.56743	-0.904312	-2.17944	-2.47484	0.267593
Q5VYS8	Q5VYS8	Terminal uridylyltransferase 7	ZCCHC6	171.23	8.2552	8	8	8	7	7	7	-5.51878	-4.49049	-3.52659	-4.24887	-0.637812	-1.31323	-0.433498	-0.552314	-1.82177	0.400899	0.790287	1.13078	0.946952	0	0	0	0	3	4	4	5	2	0	0	0	0	3	4	4	5	2	-6.37949	-5.21257	-4.06009	-4.74954	-2.42358	-3.1939	-2.18366
P58107	P58107	Epiplakin	EPPK1	555.65	2.0855	2	2	2	3.6	3.6	3.6	-4.8798	-4.65625	-4.82658	-0.4249	-1.68148	-5.48359	-4.07487	-3.24789	-4.76236	0.400857	0.789435	-1.49838	-0.946868	0	0	0	1	0	0	1	0	0	0	0	0	1	0	0	1	0	0	-5.65752	-5.40078	-5.54001	-3.98559	-1.91614	-6.17477	-7.56377
P43246	P43246	DNA mismatch repair protein Msh2	MSH2	104.74	6.3216	4	4	4	7.6	7.6	7.6	-6.37614	-5.54615	-3.20988	-5.61001	-4.81952	-4.45925	-1.93242	-4.81379	-5.1078	0.400791	0.788822	1.01159	0.946733	0	0	0	0	1	1	3	0	1	0	0	0	0	1	1	3	0	1	-7.3482	-6.41124	-3.69954	-6.22252	-5.70957	-5.44429	-2.78686
P05783;CON__H-INV:HIT000015463	P05783	Keratin, type I cytoskeletal 18	KRT18	48.057	115.69	9	13	13	45.3	45.3	36	0.702461	0.0971375	-0.0270729	3.35738	3.34201	3.10081	2.93727	3.3738	3.04888	0.400607	0.788456	-0.146751	-0.946362	3	2	2	6	7	7	6	9	5	4	3	3	9	10	10	9	13	8	0.499353	-0.149706	-0.211136	3.27242	3.29324	2.95713	2.92414
P18621	P18621	60S ribosomal protein L17	RPL17	21.397	164.03	14	14	14	54.9	54.9	54.9	2.44409	2.92129	2.7879	3.48342	3.75897	2.84829	4.84118	3.05969	3.83844	0.399659	0.789478	0.549543	0.944443	8	8	8	8	9	7	14	7	11	8	8	8	8	9	7	14	7	11	3.65597	4.08949	4.01888	4.81347	5.12524	4.11962	6.24302
P22061	P22061	Protein-L-isoaspartate(D-aspartate) O-methyltransferase	PCMT1	24.636	309	11	11	11	64.8	64.8	64.8	5.13399	4.91961	5.64623	4.36626	4.47059	4.13176	3.96837	4.35712	4.21461	0.399073	0.789099	-0.142836	-0.943259	8	6	8	6	7	7	7	6	6	8	6	8	6	7	7	7	6	6	6.05635	5.79828	6.58771	5.40678	5.54737	5.11357	5.08074
Q9GZM5	Q9GZM5	Protein YIPF3;Protein YIPF3, 36 kDa form III	YIPF3	38.247	8.242	3	3	3	12.3	12.3	12.3	-4.90248	-4.51438	-4.97569	0.281038	0.515799	0.550272	0.85132	0.176852	1.20394	0.398763	0.788454	0.295003	0.94263	0	0	0	3	3	3	3	2	3	0	0	0	3	3	3	3	2	3	-5.68315	-5.23969	-5.70975	0.874146	1.1451	1.08462	1.5162
O75575	O75575	DNA-directed RNA polymerase III subunit RPC9	CRCP	16.871	8.7311	2	2	2	27	27	27	-3.89529	-4.77307	-5.92561	-2.53844	-6.08168	-2.99696	-2.29237	-2.54451	-3.47413	0.398739	0.787842	1.10202	0.942582	0	0	0	0	0	1	1	1	1	0	0	0	0	0	1	1	1	1	-4.54514	-5.53343	-6.79115	-2.89858	-6.67773	-1.36302	-0.527969
Q99575	Q99575	Ribonucleases P/MRP protein subunit POP1	POP1	114.71	2.7152	3	3	3	4.9	4.9	4.9	-5.504	-3.86027	-1.55541	-4.87579	-6.59874	-3.86623	-2.45485	-4.50899	-5.15458	0.398688	0.787234	1.07412	0.942479	0	0	1	0	0	0	2	0	0	0	0	1	0	0	0	2	0	0	-6.36279	-4.49697	-2.88242	-5.42797	-7.23726	-4.41345	-3.61096
Q96PK6	Q96PK6	RNA-binding protein 14	RBM14	69.491	25.047	8	8	8	15.8	15.8	15.8	0.826582	-2.4257	-2.86781	-2.05064	-0.0110397	-2.07454	-0.869446	-0.452619	-0.845946	0.398015	0.787628	0.656072	0.941116	4	1	1	2	3	2	3	3	4	4	1	1	2	3	2	3	3	4	0.684875	-2.61111	-2.99045	-2.07423	0.00160313	-2.15685	-0.821196
Q9NW68	Q9NW68	BSD domain-containing protein 1	BSDC1	47.163	2.1922	2	2	2	8.4	8.4	8.4	-5.88834	-5.09039	-5.16868	-2.24229	-5.19551	-2.14808	-3.26485	-4.45543	-5.04583	0.396828	0.788781	-1.06008	-0.938712	0	0	0	2	0	1	1	0	0	0	0	0	2	0	1	1	0	0	-6.79705	-5.89374	-5.92945	-1.82976	-5.71879	-1.79426	-2.7805
O00743	O00743	Serine/threonine-protein phosphatase 6 catalytic subunit;Serine/threonine-protein phosphatase 6 catalytic subunit, N-terminally processed	PPP6C	35.144	19.087	6	6	6	32.5	32.5	32.5	-4.46813	-3.57551	-4.21056	0	0.638447	-0.038187	1.32643	0.0490923	0.451707	0.39623	0.789416	0.408991	0.937502	0	0	0	4	5	4	5	3	5	0	0	0	4	5	4	5	3	5	-5.19238	-4.17363	-4.83873	0.500021	1.17465	0.403044	1.89825
O14966;P57729;Q13637	O14966	Ras-related protein Rab-7L1	RAB29	23.155	4.9206	4	4	4	24.6	24.6	24.6	-4.82118	-5.93814	-3.79841	-4.70102	-0.506638	-0.80126	-2.19496	-0.386462	1.28151	0.393654	0.790157	1.56967	0.932281	0	0	0	0	2	2	1	3	4	0	0	0	0	2	2	1	3	4	-5.59129	-6.85634	-4.36953	-5.23884	0.444547	0.0550137	-1.20812
Q9P0I2	Q9P0I2	ER membrane protein complex subunit 3	EMC3	29.952	323.31	12	12	12	45.2	45.2	45.2	-5.17688	-0.59623	-6.57421	3.66797	3.40972	3.1267	3.73883	3.29342	3.7947	0.393474	0.789659	0.20752	0.931917	1	3	0	11	9	7	11	9	11	1	3	0	11	9	7	11	9	11	-5.99318	0.04146	-7.52952	4.46753	4.24551	3.86757	4.61018
P57737	P57737	Coronin-7	CORO7	100.6	59.194	16	16	16	37.4	37.4	37.4	-3.30745	-4.40653	-5.01987	2.0485	3.05504	2.86688	2.85395	1.96192	1.95343	0.393288	0.789055	-0.40037	-0.931538	1	0	0	10	11	12	13	7	10	1	0	0	10	11	12	13	7	10	-3.92564	-5.11723	-5.76005	1.54846	2.59123	2.30815	2.42574
Q92543	Q92543	Sorting nexin-19	SNX19	108.6	57.984	18	18	18	31.6	31.6	31.6	-4.63497	-3.46419	-5.47687	1.12148	1.61473	1.2776	2.13945	1.50076	1.22966	0.393086	0.788567	0.28535	0.93113	0	0	0	8	9	9	14	8	8	0	0	0	8	9	9	14	8	8	-5.38089	-4.04723	-6.2803	0.336079	0.865506	0.433502	1.42588
Q9HCU5	Q9HCU5	Prolactin regulatory element-binding protein	PREB	45.468	11.772	8	8	8	35	35	35	-4.37673	-4.30822	-5.2336	1.13654	0.282692	-0.536741	-0.487398	0.561786	-1.09795	0.391777	0.790499	-0.635351	-0.928475	0	0	0	4	3	3	3	4	4	0	0	0	4	3	3	3	4	4	-5.08911	-5.00561	-6.00336	1.46657	0.648978	-0.265371	-0.0855007
O60573	O60573	Eukaryotic translation initiation factor 4E type 2	EIF4E2	28.362	2.0373	2	2	2	11	11	11	-5.75437	-5.13518	-5.11707	-2.17215	-2.87902	-5.16084	-2.92078	-2.11977	-2.57855	0.391629	0.789909	0.864301	0.928173	0	0	0	1	1	0	1	1	1	0	0	0	1	1	0	1	1	1	-6.64568	-5.94459	-5.8707	-1.25713	-1.92781	-5.8233	-1.93395
Q13045	Q13045	Protein flightless-1 homolog	FLII	144.75	9.2562	7	7	7	9.8	9.8	9.8	-4.05545	-4.23408	-5.20292	-5.22383	-1.15111	-1.45081	-1.01332	-2.32687	-0.546729	0.39158	0.789076	1.31294	0.928074	0	0	0	1	2	3	4	2	3	0	0	0	1	2	3	4	2	3	-4.7261	-4.92143	-5.96843	-6.65456	-2.54561	-2.94023	-2.37222
Q8N0U8	Q8N0U8	Vitamin K epoxide reductase complex subunit 1-like protein 1	VKORC1L1	19.835	1.6624	2	2	2	11.9	11.9	11.9	-5.46018	-5.33314	-5.9511	0.0369263	-0.305157	-0.229206	-2.80522	-0.290212	0.0672407	0.391183	0.789635	-0.843585	-0.927269	0	0	0	1	1	1	1	1	2	0	0	0	1	1	1	1	1	2	-6.31328	-6.16937	-6.82017	1.72955	1.42367	1.40476	-1.04078
Q92997	Q92997	Segment polarity protein dishevelled homolog DVL-3	DVL3	78.054	11.543	4	5	4	15.1	13.4	13.4	-6.36272	-5.30129	-6.23042	0.177238	0.197693	-0.433481	0.595198	0.0332956	0.0760393	0.39044	0.789123	0.254361	0.92576	0	0	0	2	2	2	4	2	2	0	0	0	2	2	3	5	3	3	-7.33304	-6.13321	-7.13815	-0.0232925	0.0333967	-0.69264	0.466547
O95674	O95674	Phosphatidate cytidylyltransferase 2	CDS2	51.417	2.7704	2	2	2	9	9	9	-4.81344	-4.17622	-4.25727	-2.95245	-1.51751	-1.78921	0.209917	-2.27129	-1.76797	0.389947	0.789597	0.809943	0.924759	0	0	0	1	1	1	2	1	1	0	0	0	1	1	1	2	1	1	-5.58254	-4.85573	-4.8919	-2.45249	-0.981311	-1.34796	0.7817
Q14678	Q14678	KN motif and ankyrin repeat domain-containing protein 1	KANK1	147.29	91.783	20	21	21	31.3	31.3	30	-4.72001	-4.67494	-3.06945	1.91392	2.62935	2.14025	2.24891	1.91152	1.84133	0.389907	0.788768	-0.22725	-0.924678	0	0	0	9	13	14	13	10	13	0	0	0	10	13	14	13	10	14	-5.47698	-5.422	-3.53967	0.555868	1.30756	0.723503	0.962761
O15397	O15397	Importin-8	IPO8	119.94	11.824	3	4	3	6	5	5	-5.97531	-3.39598	-4.99545	-5.46584	-2.0607	-4.17731	-4.91341	-4.60302	-4.95313	0.389098	0.790134	-0.921902	-0.923036	0	0	0	0	3	0	0	0	1	0	0	0	1	3	0	1	0	2	-6.89531	-3.96979	-5.73226	-6.06649	-3.04812	-4.75223	-5.39911
Q9NW13	Q9NW13	RNA-binding protein 28	RBM28	85.737	8.4712	5	5	5	9.5	9.5	9.5	-4.48414	-1.5533	-4.46054	0.0280056	-0.514826	-2.45168	0.431023	-0.643895	-0.451215	0.388674	0.790547	0.758137	0.922175	1	2	0	5	3	3	5	2	3	1	2	0	5	3	3	5	2	3	-5.21047	-2.50059	-5.1233	-0.757389	-1.26403	-3.2958	-0.282593
P62266	P62266	40S ribosomal protein S23	RPS23	15.807	24.685	9	9	9	49.7	49.7	49.7	4.05885	3.9362	3.56789	3.9913	4.33852	4.20525	4.97639	4.25735	4.09842	0.388223	0.790102	0.265697	0.921258	6	5	4	6	5	7	7	6	6	6	5	4	6	5	7	7	6	6	5.85568	5.68937	5.38385	5.9063	6.28974	6.06153	6.96316
Q6ZTW0	Q6ZTW0	Tubulin polyglutamylase complex subunit 1	TPGS1	31.274	25.3	2	2	2	14.5	14.5	14.5	-4.69979	-5.66319	-5.88032	-3.47067	-3.30304	-5.06847	-2.97295	-4.40922	-1.95687	0.387581	0.790334	0.834379	0.919953	0	0	0	1	1	0	2	0	2	0	0	0	1	1	0	2	0	2	-5.45413	-6.54414	-6.7396	-3.14062	-2.93682	-5.7227	-2.57108
P23588	P23588	Eukaryotic translation initiation factor 4B	EIF4B	69.15	32.627	12	12	12	26.2	26.2	26.2	-2.21849	-4.59626	-4.05814	1.08138	2.42411	2.04193	2.42335	2.30053	1.98289	0.3872	0.789271	0.386446	0.91918	1	0	0	4	9	7	8	8	7	1	0	0	4	9	7	8	8	7	-2.4805	-5.33266	-4.66521	0.937481	2.31642	1.83932	2.3513
Q8IZV5	Q8IZV5	Retinol dehydrogenase 10	RDH10	38.087	6.5778	6	6	6	24.9	24.9	24.9	-4.94831	-5.05825	-5.95978	-0.848154	-3.93752	-0.482174	0.415316	-1.71343	-0.508189	0.386481	0.790227	1.15385	0.917717	0	0	0	3	0	3	4	2	2	0	0	0	3	0	3	4	2	2	-5.73493	-5.85725	-6.83005	-0.34816	-4.35747	-0.0409317	0.98711
Q96B26	Q96B26	Exosome complex component RRP43	EXOSC8	30.039	13.585	3	3	3	25.7	25.7	25.7	-4.24628	-4.21682	-3.52784	-1.52695	-1.93561	-5.33957	-1.37073	-2.479	-1.50871	0.383963	0.794121	1.1479	0.912596	0	0	0	2	2	0	3	1	2	0	0	0	2	2	0	3	1	2	-4.94172	-4.90182	-4.06151	-0.61195	-0.984378	-6.01794	-0.383829
Q8TBZ3	Q8TBZ3	WD repeat-containing protein 20	WDR20	62.892	9.7832	3	3	3	9.3	9.3	9.3	-3.7414	-3.66675	-4.3693	-4.79856	-3.77872	-4.50819	-1.90292	-4.45829	-4.30992	0.383898	0.793296	0.804778	0.912465	0	0	0	1	1	1	3	1	0	0	0	0	1	1	1	3	1	0	-4.37127	-4.27723	-5.01944	-4.82212	-3.76607	-4.5905	-1.85469
Q96RN5	Q96RN5	Mediator of RNA polymerase II transcription subunit 15	MED15	86.753	3.3668	3	3	3	4.7	4.7	4.7	-3.60433	-3.86165	-5.04577	-2.12116	-2.92239	-3.18005	-1.31709	-2.88385	-2.47322	0.383019	0.793925	0.516477	0.910675	0	0	0	1	1	1	3	1	1	0	0	0	1	1	1	3	1	1	-4.21639	-4.49854	-5.78953	-1.86912	-2.63414	-2.98675	-0.993233
Q9NUU7;Q9UMR2	Q9NUU7;Q9UMR2	ATP-dependent RNA helicase DDX19A;ATP-dependent RNA helicase DDX19B	DDX19A;DDX19B	53.974	10.323	4	4	4	19.7	19.7	19.7	-1.15392	-5.74595	-4.91975	-5.52558	-5.06425	-3.38655	0.254316	-4.95479	-4.42285	0.382632	0.794259	1.61769	0.909887	1	0	0	0	0	1	3	0	0	1	0	0	0	0	1	3	0	0	-1.5795	-6.6381	-5.64607	-6.13115	-5.57674	-3.75267	0.018774
O60291;Q96PX1	O60291	E3 ubiquitin-protein ligase MGRN1	MGRN1	60.752	4.712	4	4	4	15.2	15.2	15.2	-4.35877	-3.3878	-6.32798	-3.10479	-3.26924	-2.80702	-0.0456123	-1.60091	-4.20962	0.381081	0.796638	1.1083	0.906729	0	0	0	1	1	1	4	2	0	0	0	0	1	1	1	4	2	0	-5.06882	-3.9605	-7.24921	-3.24862	-3.37688	-3.00964	-0.11764
P15927	P15927	Replication protein A 32 kDa subunit	RPA2	29.247	119.93	10	10	10	71.1	71.1	71.1	2.58709	1.7126	2.81499	2.84415	2.77291	2.37728	2.82315	2.3813	2.08766	0.380636	0.797158	-0.234075	-0.905822	6	5	6	7	8	6	7	5	5	6	5	6	7	8	6	7	5	5	3.64698	2.72879	3.89396	4.0222	3.98717	3.49661	4.07302
P49327	P49327	Fatty acid synthase;[Acyl-carrier-protein] S-acetyltransferase;[Acyl-carrier-protein] S-malonyltransferase;3-oxoacyl-[acyl-carrier-protein] synthase;3-oxoacyl-[acyl-carrier-protein] reductase;3-hydroxyacyl-[acyl-carrier-protein] dehydratase;Enoyl-[acyl-carrier-protein] reductase;Oleoyl-[acyl-carrier-protein] hydrolase	FASN	273.42	323.31	63	63	63	40.7	40.7	40.7	0.165255	-1.14933	-2.03426	3.90059	4.07512	4.07063	4.40355	3.90277	4.16181	0.379571	0.798169	0.140593	0.903651	7	4	3	40	44	38	45	39	39	7	4	3	40	44	38	45	39	39	-2.37181	-3.73006	-4.55223	1.48168	1.69243	1.59306	2.05648
Q9NZC9	Q9NZC9	SWI/SNF-related matrix-associated actin-dependent regulator of chromatin subfamily A-like protein 1	SMARCAL1	105.94	16.688	11	11	11	17.9	17.9	17.9	0.854023	-1.67678	1.33125	0.44248	1.19431	-0.052763	-0.57354	0.552588	0.263673	0.378976	0.79705	-0.447104	-0.902438	7	3	9	5	9	5	4	7	5	7	3	9	5	9	5	4	7	5	-0.287703	-2.86224	0.208603	-0.581085	0.206952	-1.13506	-1.52531
Q13438	Q13438	Protein OS-9	OS9	75.561	18.865	10	10	10	29.5	29.5	29.5	-4.13156	-5.41739	-4.51009	1.08075	1.76834	1.23969	0.662991	1.1808	1.42164	0.377076	0.799285	-0.274448	-0.898563	0	0	0	4	9	6	6	5	5	0	0	0	4	9	6	6	5	5	-4.8121	-6.26504	-5.17972	0.580765	1.30455	0.680977	0.234798
Q15042	Q15042	Rab3 GTPase-activating protein catalytic subunit	RAB3GAP1	110.52	323.31	39	39	39	50.4	50.4	50.4	-0.367804	-2.71901	-5.25803	4.58278	5.09811	4.76918	5.00833	4.53878	4.06979	0.375769	0.800349	-0.277727	-0.895895	4	1	0	28	28	25	27	23	21	4	1	0	28	28	25	27	23	21	-1.62985	-4.02481	-6.03117	3.43888	3.99048	3.56659	3.93632
Q8WWM7	Q8WWM7	Ataxin-2-like protein	ATXN2L	113.37	191.02	35	35	35	39.2	39.2	39.2	6.18669	5.83515	5.34131	3.96105	4.58087	4.05303	4.19163	5.11577	4.24486	0.375481	0.799877	0.319104	0.895309	25	20	20	17	22	16	20	18	21	25	20	20	17	22	16	20	18	21	5.39853	5.00332	4.57226	3.29111	3.94716	3.32437	3.59349
Q9BXB1	Q9BXB1	Leucine-rich repeat-containing G-protein coupled receptor 4	LGR4	104.47	37.829	5	5	5	12.4	12.4	12.4	-2.75753	-4.48596	-6.38572	-1.80556	-0.78554	-1.09252	0.145563	-1.98398	0.280011	0.374458	0.800913	0.708402	0.893218	0	0	0	2	3	2	4	2	4	0	0	0	2	3	2	4	2	4	-3.25962	-5.20742	-7.31494	-1.89056	-0.834336	-1.23624	0.13237
Q96JN8	Q96JN8	Neuralized-like protein 4	NEURL4	166.9	1.6278	2	2	2	1.4	1.4	1.4	-4.596	-3.82713	-3.89017	-5.13719	-3.52437	-2.62361	-4.47579	-3.9166	-5.04184	0.373471	0.8021	-0.716355	-0.891202	0	0	0	0	0	0	1	1	0	0	0	0	0	0	0	1	1	0	-5.33686	-4.45934	-4.47399	-5.71084	-3.91038	-3.06023	-5.71134
Q8TDD1	Q8TDD1	ATP-dependent RNA helicase DDX54	DDX54	98.594	17.076	10	10	10	17	17	17	-2.74957	-3.25172	-6.23009	-0.0736313	-0.216188	-0.648304	0.240931	-0.487088	0.0502272	0.372645	0.801835	0.247398	0.889514	1	2	1	5	4	3	5	5	4	1	2	1	5	4	3	5	5	4	-3.8913	-4.43719	-7.13777	-1.09724	-1.20354	-1.73058	-0.710907
O75477	O75477	Erlin-1	ERLIN1	39.171	17.785	8	10	8	33.9	30.5	30.5	-4.59499	-4.91653	-4.04792	0.530659	1.05226	0.996717	1.60113	0.618562	1.24288	0.372053	0.802236	0.294314	0.888304	0	0	0	3	6	5	7	5	6	1	1	0	5	8	7	8	6	7	-5.33572	-5.69633	-4.65357	0.708746	1.26652	1.11609	1.85105
Q99829	Q99829	Copine-1	CPNE1	59.058	2.0932	2	2	2	6.7	6.7	6.7	-2.94981	-3.86378	-4.73111	-4.42318	-3.67933	-4.33073	-4.29436	-4.5594	3.27884	0.37091	0.804171	2.2861	0.885966	0	0	0	0	0	0	1	0	1	0	0	0	0	0	0	1	0	1	-3.47687	-4.50095	-5.43132	-4.93817	-4.07807	-4.9193	-3.72254
P60891;P11908;P21108	P60891;P11908;P21108	Ribose-phosphate pyrophosphokinase 1;Ribose-phosphate pyrophosphokinase 2;Ribose-phosphate pyrophosphokinase 3	PRPS1;PRPS2;PRPS1L1	34.834	3.157	2	2	2	9.1	9.1	9.1	-2.40779	-3.91645	-3.80871	-2.72633	-4.48326	-2.44315	-2.28937	-1.90488	-3.39054	0.370902	0.803354	0.689317	0.88595	1	0	1	1	1	2	2	2	0	1	0	1	1	1	2	2	2	0	-2.02602	-4.56077	-3.40781	-2.22638	-3.94706	-2.00191	-1.71757
Q9NTJ3	Q9NTJ3	Structural maintenance of chromosomes protein 4	SMC4	147.18	23.11	5	5	5	7.8	7.8	7.8	-5.14058	-3.61467	-5.01401	-3.04962	-1.35228	-2.9855	-1.37352	-1.17625	-2.81931	0.370873	0.802648	0.672776	0.885891	0	1	0	1	1	1	2	4	1	0	1	0	1	1	1	2	4	1	-5.95217	-5.38503	-5.75338	-4.65815	-2.9247	-4.65277	-2.91028
Q9NYM9	Q9NYM9	BET1-like protein	BET1L	12.388	4.1101	2	2	2	46.8	46.8	46.8	-5.62827	-5.35579	-4.81762	-4.19986	0.845484	0.601751	-0.00985336	1.1091	0.595901	0.370708	0.802053	1.48259	0.885554	0	0	0	0	2	2	1	2	2	0	0	0	0	2	2	1	2	2	-6.5032	-6.1951	-5.52981	-4.69651	2.79672	2.45807	1.97698
Q15648	Q15648	Mediator of RNA polymerase II transcription subunit 1	MED1	168.48	1.8525	2	2	2	3	3	3	-4.76102	-3.54157	-5.21429	-3.75148	-5.05113	-5.05966	-3.80622	-4.64629	-4.08166	0.370592	0.801601	0.442701	0.885316	0	0	0	0	0	1	1	0	1	0	0	0	0	0	1	1	0	1	-5.52331	-4.1351	-5.98138	-4.21128	-5.56254	-6.78833	-5.40437
P04406	P04406	Glyceraldehyde-3-phosphate dehydrogenase	GAPDH	36.053	11.271	9	9	9	45.1	45.1	45.1	0.435825	-0.0627365	1.86123	-3.85537	-2.59534	-2.488	-5.20518	-2.90969	-3.08727	0.367601	0.805007	-0.754472	-0.879195	3	3	9	1	1	1	0	1	1	3	3	9	1	1	1	0	1	1	0.730186	0.187916	2.17467	-3.44284	-2.14659	-2.1342	-5.71434
P10321;P30511	P10321	HLA class I histocompatibility antigen, Cw-7 alpha chain	HLA-C	40.648	29.751	6	10	10	38.3	38.3	24.6	-6.1944	-6.62777	-5.24649	2.4315	2.69747	2.7789	2.80415	2.51248	3.15006	0.367248	0.804416	0.18627	0.878472	0	0	0	4	5	4	4	5	6	0	0	0	6	8	8	6	7	8	-7.14286	-7.63939	-6.01803	2.93147	3.2337	3.22011	3.37594
Q99848	Q99848	Probable rRNA-processing protein EBP2	EBNA1BP2	34.852	6.1966	6	6	6	22.2	22.2	22.2	-0.731491	-5.76867	-0.328896	-0.179482	-0.449074	-0.00209045	0.655037	-0.823148	1.11119	0.366575	0.804896	0.524576	0.877091	2	1	2	3	2	4	5	2	5	2	1	2	3	2	4	5	2	5	-0.256569	-6.6639	0.165171	0.41367	0.180266	0.53228	1.31993
Q9UQ35	Q9UQ35	Serine/arginine repetitive matrix protein 2	SRRM2	299.61	57.479	26	26	26	14.5	14.5	14.5	1.2683	0.523491	0.138653	1.22613	1.35926	1.87315	2.05955	1.35032	1.79981	0.365686	0.806964	0.25038	0.875271	7	5	4	9	11	10	17	8	11	7	5	4	9	11	10	17	8	11	-1.2447	-2.0332	-2.35525	-1.16872	-0.999347	-0.580406	-0.263449
P17612;P22694	P17612	cAMP-dependent protein kinase catalytic subunit alpha	PRKACA	40.589	8.2152	6	6	6	20.2	20.2	20.2	-5.08005	-3.85681	-5.25638	-1.9448	-0.802597	-1.18664	-0.0801907	-1.95916	0.00255108	0.365335	0.806731	0.632416	0.874551	0	0	0	1	3	2	5	2	1	0	0	0	1	3	2	5	2	1	-5.88378	-4.49304	-6.0293	-1.61473	-0.436381	-0.915308	0.32168
P33240;Q9H0L4	P33240;Q9H0L4	Cleavage stimulation factor subunit 2;Cleavage stimulation factor subunit 2 tau variant	CSTF2;CSTF2T	60.959	5.8203	2	2	2	8.8	8.8	8.8	-4.22172	-4.12347	-4.4171	-4.08599	-4.64734	-5.4553	-3.17793	-2.99728	-5.58768	0.365255	0.806044	0.80858	0.874387	0	0	0	1	0	0	2	1	2	0	0	0	1	0	0	2	1	2	-4.91398	-4.79583	-5.07385	-4.10956	-5.12559	-6.14396	-3.12969
O95163	O95163	Elongator complex protein 1	IKBKAP	150.25	38.198	16	16	16	23.6	23.6	23.6	-4.63148	-5.22855	-6.40223	0.840836	0.752007	0.14299	1.70504	1.04608	0.237638	0.365238	0.805234	0.417643	0.874352	0	0	0	6	8	4	13	9	4	0	0	0	6	8	4	13	9	4	-5.37695	-6.05061	-7.33374	-0.541842	-0.594438	-1.29837	0.394238
Q9BY77	Q9BY77	Polymerase delta-interacting protein 3	POLDIP3	46.089	14.035	5	5	5	16.6	16.6	16.6	-0.371607	-1.12039	-0.939034	-3.66688	-2.58862	-2.7134	-1.88795	-5.89443	-4.3746	0.364896	0.805313	-1.06269	-0.87365	4	4	2	0	2	1	2	0	0	4	4	2	0	2	1	2	0	0	-0.574757	-1.36724	-1.1231	-4.11973	-2.63741	-2.85712	-1.90107
P55769	P55769	NHP2-like protein 1;NHP2-like protein 1, N-terminally processed	NHP2L1	14.173	3.6663	4	4	4	32	32	32	0.46789	-3.48011	-5.264	-5.15264	-0.392193	-0.949099	-1.0157	-0.910171	-0.617509	0.364885	0.804634	1.31685	0.873628	4	0	0	0	1	1	1	1	1	4	0	0	0	1	1	1	1	1	1.8497	-4.06531	-6.03798	-5.72756	1.144	0.492218	0.556095
P26196	P26196	Probable ATP-dependent RNA helicase DDX6	DDX6	54.416	3.777	3	3	3	10.6	10.6	10.6	-0.414543	-4.67763	-1.55625	-4.27919	-3.51461	-5.98706	-2.15746	-3.69737	-5.0323	0.364018	0.805242	0.964578	0.871851	2	0	1	0	0	0	1	0	0	2	0	1	0	0	0	1	0	0	-0.676573	-5.42507	-1.79918	-4.78235	-3.89982	-6.72306	-2.22952
O60503	O60503	Adenylate cyclase type 9	ADCY9	150.7	2.4597	2	2	2	2.7	2.7	2.7	-4.11243	-4.66469	-4.13838	-6.07524	-0.482193	-4.70573	-0.820337	-2.70626	-2.99094	0.363699	0.804845	1.58187	0.871195	0	0	0	0	2	0	2	1	1	0	0	0	0	2	0	2	1	1	-4.79049	-5.41036	-4.75656	-6.72596	-1.90022	-5.32768	-2.20275
Q99496	Q99496	E3 ubiquitin-protein ligase RING2	RNF2	37.655	2.0914	2	5	2	17.3	8	8	-5.7468	-5.5554	-4.11589	-1.03622	-4.29133	-2.48111	-0.29837	-3.35754	-0.622199	0.363314	0.80416	1.17685	0.870406	0	0	0	1	0	0	2	0	2	0	0	0	1	1	2	4	2	4	-6.63712	-6.42175	-4.73096	-0.343641	-4.74034	-2.90505	0.46607
Q8N0X7	Q8N0X7	Spartin	SPG20	72.832	217.32	19	19	19	47.1	47.1	47.1	-4.54989	-4.2548	-6.12414	3.86446	3.87259	3.49584	4.30173	3.84511	3.67248	0.362313	0.803502	0.195475	0.86835	1	1	0	12	12	13	15	14	12	1	1	0	12	12	13	15	14	12	-5.28476	-4.94495	-7.01716	3.50648	3.55082	3.07913	4.01555
Q9NSV4	Q9NSV4	Protein diaphanous homolog 3	DIAPH3	136.92	50.093	10	10	10	13.9	13.9	13.9	-4.37699	-2.63565	-4.22841	-1.84944	-0.484432	-3.52527	0.320108	0.102519	-2.80157	0.362188	0.802702	1.16006	0.868094	0	0	0	3	6	2	9	5	2	0	0	0	3	6	2	9	5	2	-5.08941	-3.10645	-4.85905	-3.30359	-1.90247	-5.03819	-1.06229
Q96SU4	Q96SU4	Oxysterol-binding protein-related protein 9	OSBPL9	83.184	11.857	8	8	8	13	13	13	-5.36176	-2.53789	-4.70708	-0.19413	-0.108839	-0.570587	0.280691	-1.33387	-1.22668	0.36203	0.802561	-0.468768	-0.867769	0	0	0	4	6	4	6	2	3	0	0	0	4	6	4	6	2	3	-6.20208	-2.99545	-5.40396	-0.601063	-0.479548	-1.03627	-0.0544033
Q9UKK9	Q9UKK9	ADP-sugar pyrophosphatase	NUDT5	24.327	5.5013	4	4	4	22.4	22.4	22.4	-6.01838	-3.71246	-4.79884	-0.578482	0.469414	-0.940775	-0.421831	0.0966387	-5.43158	0.360948	0.803766	-1.56898	-0.865549	0	0	0	2	3	2	3	4	0	0	0	0	2	3	2	3	4	0	-6.94397	-4.32914	-5.50843	0.599564	1.68368	0.178558	0.828035
Q8WWC4	Q8WWC4	Uncharacterized protein C2orf47, mitochondrial	C2orf47	32.544	1.9085	2	2	2	8.2	8.2	8.2	-5.23397	-4.57559	-5.24809	-4.65514	-3.18989	-3.53134	-3.21954	-3.16482	-3.74636	0.360798	0.803282	0.415215	0.86524	0	1	0	0	1	1	1	1	1	0	1	0	0	1	1	1	1	1	-6.05768	-5.3092	-6.01985	-5.18919	-3.046	-3.48243	-3.04008
P62241	P62241	40S ribosomal protein S8	RPS8	24.205	323.31	16	16	16	61.1	61.1	61.1	4.01473	4.63465	4.7106	5.14929	5.40248	5.2795	5.91095	5.15271	5.3797	0.359969	0.803331	0.204031	0.863537	9	11	11	14	15	14	14	15	15	9	11	11	14	15	14	14	15	15	5.07461	5.65084	5.78957	6.32734	6.61674	6.39883	7.16081
Q9Y676	Q9Y676	28S ribosomal protein S18b, mitochondrial	MRPS18B	29.395	6.3691	6	6	6	43.8	43.8	43.8	-1.612	-5.08336	-2.34531	0.507723	-5.75707	-1.54097	0.00256538	-1.59094	-0.263497	0.359386	0.804194	1.64615	0.862339	1	0	1	3	0	1	4	1	3	1	0	1	3	0	1	4	1	3	-0.930616	-5.88576	-1.64485	1.30725	-6.32646	-0.800159	0.87392
P62244	P62244	40S ribosomal protein S15a	RPS15A	14.839	16.992	9	9	9	69.2	69.2	69.2	3.59077	3.09228	3.09244	4.4489	4.4589	4.25633	4.34443	4.63886	4.45993	0.358611	0.804941	0.0930297	0.860745	6	4	5	7	8	8	7	8	7	6	4	5	7	8	8	7	8	7	4.80266	4.26048	4.32345	5.77895	5.82516	5.52765	5.7463
Q9C0E8	Q9C0E8	Protein lunapark	LNP	47.739	6.6825	5	5	5	17.3	17.3	17.3	-4.91177	-5.44995	-5.38225	1.6872	1.59696	0.635679	1.11281	0.659465	1.18153	0.358492	0.804667	-0.322013	-0.8605	0	0	0	5	3	2	2	3	2	0	0	0	5	3	2	2	3	2	-5.69364	-6.30201	-6.17259	1.79484	1.74085	0.684586	1.29226
Q9BRT6	Q9BRT6	Protein LLP homolog	LLPH	15.225	1.8087	2	2	2	23.3	23.3	23.3	-5.44842	-6.07234	-2.69525	-1.61954	-4.76913	-4.60319	-3.90234	-2.1572	-1.82304	0.356757	0.805817	1.03643	0.856931	0	0	1	1	0	0	0	1	1	0	0	1	1	0	0	0	1	1	-6.3	-7.00871	0.120729	1.29549	-5.25738	-5.21601	-4.3068
Q00535	Q00535	Cyclin-dependent-like kinase 5	CDK5	33.304	1.41	2	3	2	8.2	5.5	5.5	-3.67177	-3.46629	-5.42129	-2.41676	-2.19902	-1.82716	-1.88795	-2.43737	-3.16837	0.356616	0.805272	-0.350248	-0.856642	0	0	0	1	1	1	2	1	1	0	1	0	2	2	1	3	2	2	-4.2926	-4.04962	-6.21703	-1.9168	-1.66284	-1.38587	-1.31621
Q9H0A0	Q9H0A0	N-acetyltransferase 10	NAT10	115.73	22.92	8	8	8	15	15	15	-0.808805	-2.65309	-4.72085	-1.37906	-1.0082	-0.562689	-0.359514	-1.5909	-3.18675	0.356286	0.804118	-0.72907	-0.855962	4	2	1	4	5	5	6	3	2	4	2	1	4	5	5	6	3	2	-2.18187	-4.06984	-6.07483	-2.634	-2.22691	-1.87636	-1.54263
Q9NQT4	Q9NQT4	Exosome complex component RRP46	EXOSC5	25.249	13.814	3	3	3	26	26	26	-6.47909	-4.92748	-4.32781	-4.3393	-4.03964	-1.89935	-2.15671	-1.79935	-3.79603	0.356223	0.803556	0.842072	0.855832	0	0	0	0	1	1	1	1	0	0	0	0	0	1	1	1	1	0	-7.46453	-5.70875	-4.97221	-4.8474	-4.46798	-0.78002	-0.906839
Q9BQB6	Q9BQB6	Vitamin K epoxide reductase complex subunit 1	VKORC1	18.234	10.184	2	2	2	19	19	19	-3.51462	-3.81341	-7.82813	-0.771578	-0.847931	-0.916634	-0.695961	-1.00608	-1.27955	0.355716	0.804227	-0.148483	-0.854789	0	0	0	2	1	1	1	1	1	0	0	0	2	1	1	1	1	1	-4.11504	-4.44376	-8.957	1.72835	1.68822	1.52468	1.87583
O43175	O43175	D-3-phosphoglycerate dehydrogenase	PHGDH	56.65	14.118	7	7	7	22.9	22.9	22.9	-1.0517	-2.59043	-4.52272	-0.153374	0.659277	-0.317234	0.103163	-1.44318	0.0276136	0.354598	0.805339	-0.500356	-0.852487	2	1	0	5	6	5	5	4	5	2	1	0	5	6	5	5	4	5	-1.12933	-2.71176	-5.19409	-0.112844	0.736081	-0.335402	0.215527
Q8IZA0	Q8IZA0	Dyslexia-associated protein KIAA0319-like protein	KIAA0319L	115.66	23.466	7	7	7	10.3	10.3	10.3	-5.83323	-5.7016	-4.96258	-0.781202	0.866034	-0.0698299	0.533129	0.398202	0.314193	0.35453	0.804673	0.410174	0.852346	0	0	0	4	6	4	6	5	6	0	0	0	4	6	4	6	5	6	-6.73478	-6.58775	-5.69483	-1.5666	0.116883	-0.91395	-0.180496
Q96KR1	Q96KR1	Zinc finger RNA-binding protein	ZFR	117.01	6.4357	3	3	3	4.6	4.6	4.6	-1.02516	-5.25239	-5.47716	-4.2951	-2.76241	-4.35077	-3.35397	-4.29292	-0.733672	0.354084	0.804863	1.00924	0.851429	2	0	0	0	0	0	0	0	1	2	0	0	0	0	0	0	0	1	-2.03567	-6.07768	-6.28063	-4.79956	-3.08585	-4.94113	-3.71437
Q9UNP9	Q9UNP9	Peptidyl-prolyl cis-trans isomerase E	PPIE	33.43	7.2293	7	7	7	36.2	36.2	36.2	-4.40641	-4.75772	-4.97135	-5.02748	-1.83218	-1.87787	0.0592804	-4.19929	-0.148356	0.353676	0.805491	1.48306	0.850587	0	0	0	0	1	1	4	0	3	0	0	0	0	1	1	4	0	3	-5.12265	-5.516	-5.70481	-5.59211	-1.46592	-1.60655	0.461163
P0CG08;B7ZAQ6	P0CG08;B7ZAQ6	Golgi pH regulator B;Golgi pH regulator A	GPR89B;GPR89A	52.916	269.16	8	8	8	20	20	20	0.377569	-0.69478	-3.63714	2.72976	3.51731	3.49674	3.93386	3.03893	3.72479	0.352921	0.806596	0.317927	0.849032	2	2	1	5	5	6	7	4	6	2	2	1	5	5	6	7	4	6	0.367075	-0.749002	-3.6285	2.83737	3.66115	3.54569	4.11334
Q13823	Q13823	Nucleolar GTP-binding protein 2	GNL2	83.654	31.987	8	8	8	14.6	14.6	14.6	-0.928326	-5.76278	-1.31112	0.769396	0.644329	-0.866636	1.46309	1.10946	-0.179332	0.352858	0.805811	0.615376	0.848902	2	1	2	4	5	2	8	6	3	2	1	2	4	5	2	8	6	3	-1.71645	-6.65722	-2.08016	0.0994453	0.0106668	-1.59535	0.864933
Q9Y666	Q9Y666	Solute carrier family 12 member 7	SLC12A7	119.1	3.8916	2	2	2	2.7	2.7	2.7	-5.8612	-4.50523	-4.78438	-2.52633	-2.76562	-1.68423	-1.74199	-5.44621	-2.72621	0.352309	0.806498	-0.979412	-0.847771	0	0	0	1	1	2	2	0	1	0	0	0	1	1	2	2	0	1	-6.76638	-5.22931	-5.49196	-3.45261	-3.65568	-2.66925	-2.59651
P78347;Q86UP8;Q6EKJ0	P78347	General transcription factor II-I	GTF2I	112.42	49.227	18	18	18	25.1	25.1	25.1	-0.810959	-3.25271	-4.07538	1.40844	1.04999	-0.0777187	1.66632	1.53329	0.601165	0.351635	0.806427	0.473352	0.846381	2	0	0	11	10	6	10	11	8	2	0	0	11	10	6	10	11	8	-2.04387	-3.8071	-4.68484	0.293652	-0.028554	-1.25122	0.623421
Q6ULP2	Q6ULP2	Aftiphilin	AFTPH	102.11	4.9096	3	3	3	5.4	5.4	5.4	-5.32774	-5.98787	-5.40554	-5.43272	-1.05934	-5.8735	-0.534317	-5.03926	-1.58564	0.351237	0.806363	1.73545	0.845559	0	0	0	0	3	0	3	0	1	0	0	0	0	3	0	3	0	1	-6.16363	-6.9128	-6.1991	-6.03066	-1.77102	-6.59939	-1.21043
Q9UFG5	Q9UFG5	UPF0449 protein C19orf25	C19orf25	12.878	42.533	5	5	5	61	61	61	-3.47764	-4.34828	-4.97381	-3.20276	0.0725288	-0.47966	0.304909	-1.00453	-0.166289	0.350996	0.805911	0.91466	0.845062	0	0	0	1	5	3	4	2	3	0	0	0	1	5	3	4	2	3	-4.07325	-5.0511	-5.70762	-1.51017	1.80136	1.15429	2.06936
Q9UHW9;Q9UP95	Q9UHW9;Q9UP95	Solute carrier family 12 member 6;Solute carrier family 12 member 4	SLC12A6;SLC12A4	127.62	3.2522	3	3	3	2.5	2.5	2.5	-4.08055	-3.53169	-4.41837	-3.22118	-2.79236	-5.22751	-1.57918	-1.23026	-4.90886	0.350261	0.806137	1.17425	0.843544	0	0	0	1	1	0	2	2	0	0	0	0	1	1	0	2	2	0	-4.75446	-4.12387	-5.0753	-4.30618	-3.84111	-5.8959	-2.59238
P78406	P78406	mRNA export factor	RAE1	40.968	156.54	15	15	15	64.4	64.4	64.4	0.382095	-1.02207	-2.02337	3.32259	3.06729	3.26205	3.24942	2.86152	3.18128	0.350015	0.806213	-0.119905	-0.843037	5	2	1	11	11	12	11	10	12	5	2	1	11	11	12	11	10	12	1.06346	-0.384363	-1.32289	4.12208	3.90302	4.0029	4.12081
P39023;Q92901	P39023	60S ribosomal protein L3	RPL3	46.108	137.01	21	21	21	51.1	51.1	51.1	3.90606	3.85731	4.16978	5.00171	5.14804	4.82519	4.83888	5.0853	4.66178	0.348838	0.808545	-0.129663	-0.840607	10	10	9	14	15	12	12	14	12	10	10	9	14	15	12	12	14	12	3.96597	3.87352	4.24881	5.17976	5.36229	4.94452	5.08874
Q15165	Q15165	Serum paraoxonase/arylesterase 2	PON2	39.38	18.079	7	7	7	46.6	46.6	46.6	-3.58719	-4.9992	-5.02884	-0.477016	-0.228245	0.625532	0.338612	-3.81011	-0.0482149	0.348676	0.807764	-1.14666	-0.840273	0	0	0	5	3	3	5	2	4	0	0	0	5	3	3	5	2	4	-4.19703	-5.79019	-5.77026	0.322475	0.607503	1.36635	1.20997
P05067	P05067	Amyloid beta A4 protein;N-APP;Soluble APP-alpha;Soluble APP-beta;C99;Beta-amyloid protein 42;Beta-amyloid protein 40;C83;P3(42);P3(40);C80;Gamma-secretase C-terminal fragment 59;Gamma-secretase C-terminal fragment 57;Gamma-secretase C-terminal fragment 50;C31	APP	86.942	6.6982	7	7	7	8.8	8.8	8.8	-5.06337	-4.80389	-4.75828	-5.24464	-0.534462	-2.27392	-0.0219574	-2.87772	-1.14906	0.344136	0.817233	1.33476	0.830888	0	0	0	0	4	2	3	1	3	0	0	0	0	4	2	3	1	3	-5.86493	-5.56842	-5.46225	-5.82712	-1.1275	-2.9619	-0.579445
Q9H9A5	Q9H9A5	CCR4-NOT transcription complex subunit 10	CNOT10	82.309	4.6334	2	2	2	7.3	7.3	7.3	-3.23197	-5.5731	-3.96593	-3.99792	-3.10438	-3.28761	-2.05765	-0.644382	-4.67313	0.343559	0.817501	1.00491	0.829693	0	0	0	0	1	1	1	2	1	0	0	0	0	1	1	1	2	1	-3.79567	-6.44184	-4.56024	-4.47796	-3.7381	-4.01629	-2.65581
P20340;Q14964	P20340	Ras-related protein Rab-6A	RAB6A	23.593	6.8325	2	5	5	28.8	28.8	12.5	-3.17415	-0.971645	-4.40432	0.847668	1.5378	0.934437	1.64451	1.04574	1.31933	0.342833	0.817187	0.229893	0.82819	0	0	0	0	2	2	2	1	0	1	2	0	3	5	5	5	3	3	-2.49278	-0.333992	-5.0593	1.64722	2.37355	1.67525	2.51589
Q1ED39	Q1ED39	Lysine-rich nucleolar protein 1	KNOP1	51.588	4.9784	3	3	3	10.7	10.7	10.7	-4.42351	-4.95932	-4.98754	-1.34699	-1.33657	-2.53042	-1.76363	-4.33902	-1.54016	0.341208	0.819344	-0.809609	-0.824822	0	0	0	2	3	1	1	0	1	0	0	0	2	3	1	1	0	1	-5.14197	-5.74491	-5.72325	-1.37059	-1.32392	-2.61272	-1.71543
P38646	P38646	Stress-70 protein, mitochondrial	HSPA9	73.68	323.31	39	39	39	61.4	61.4	61.4	5.19429	5.01145	4.8609	5.5888	5.79104	5.86007	5.97463	5.94698	5.64627	0.339922	0.821273	0.109324	0.822156	25	24	23	26	27	26	30	28	28	25	24	23	26	27	26	30	28	28	4.32818	4.10161	4.01394	4.84082	5.07925	5.05337	5.29849
Q8N4V1	Q8N4V1	Membrane magnesium transporter 1	MMGT1	14.686	48.616	3	3	3	42.7	42.7	42.7	-0.858816	-1.3606	-4.63253	2.96012	2.39855	2.6318	3.8734	2.75954	2.48097	0.339907	0.820579	0.374482	0.822125	1	1	0	3	2	2	2	3	2	1	1	0	3	2	2	2	3	2	1.20107	0.655567	-5.3191	5.13816	4.61281	4.75108	6.12325
Q15382	Q15382	GTP-binding protein Rheb	RHEB	20.497	6.7351	5	5	5	25	25	25	-5.96308	-5.62767	-5.46575	-0.419476	0.359219	0.81991	1.32602	0.291738	0.356719	0.339851	0.819793	0.40494	0.82201	0	0	0	1	3	4	5	3	3	0	0	0	1	3	4	5	3	3	-6.88149	-6.5038	-6.26764	0.910604	1.7255	2.09121	2.72786
Q07021	Q07021	Complement component 1 Q subcomponent-binding protein, mitochondrial	C1QBP	31.362	323.31	14	14	14	64.5	64.5	64.5	7.0174	6.39767	5.90561	8.66109	8.74103	9.03521	8.7471	8.92991	9.17541	0.339834	0.81901	0.138364	0.821975	11	12	9	13	14	13	13	13	13	11	12	9	13	14	13	13	13	13	7.59185	6.92844	6.49916	9.35371	9.46991	9.66916	9.51157
P62917	P62917	60S ribosomal protein L8	RPL8	28.024	288.89	13	13	13	41.6	41.6	41.6	3.58776	2.93331	3.33413	4.10919	4.44651	4.59387	4.61731	4.74363	4.27886	0.338311	0.820241	0.163415	0.818815	4	5	6	10	10	10	9	11	10	4	5	6	10	10	10	9	11	10	4.51013	3.812	4.27561	5.14972	5.52326	5.57571	5.72963
P42695	P42695	Condensin-2 complex subunit D3	NCAPD3	168.89	4.1511	4	4	4	2.7	2.7	2.7	-5.20855	-5.38588	-5.9006	-4.52261	-3.80729	1.59704	-3.4697	-3.63302	-4.43065	0.338279	0.81955	-1.60017	-0.818749	0	1	0	1	1	2	2	1	1	0	1	0	1	1	2	2	1	1	-6.02897	-6.22926	-6.76268	-5.04577	-5.31552	-0.00610161	-4.94229
Q9Y2R4	Q9Y2R4	Probable ATP-dependent RNA helicase DDX52	DDX52	67.497	15.257	6	6	6	19.5	19.5	19.5	-1.94797	-4.84254	-4.49448	-4.09609	-0.710825	-3.2406	-1.99827	-2.01147	-1.50922	0.338197	0.81886	0.84285	0.818579	1	0	0	1	4	1	3	2	3	1	0	0	1	4	1	3	2	3	-2.3735	-5.61231	-5.16194	-4.40349	-0.981994	-3.60666	-2.23386
Q9Y5W7	Q9Y5W7	Sorting nexin-14	SNX14	110.18	24.57	12	12	12	20	20	20	-4.65994	-4.30893	-5.08783	-0.866655	0.310453	0.329504	-0.232233	0.276534	1.07863	0.338176	0.81808	0.449876	0.818535	0	0	0	4	5	4	5	5	8	0	0	0	4	5	4	5	5	8	-5.40911	-5.00641	-5.83742	-1.79291	-0.579606	-0.655523	-1.08669
Q9UBS9	Q9UBS9	SUN domain-containing ossification factor	SUCO	139.43	248.22	25	25	25	28.4	28.4	28.4	-5.02021	-5.28197	-3.64659	2.46198	2.79154	2.49188	2.35933	2.42984	2.63043	0.337452	0.818194	-0.108598	-0.817032	0	0	0	16	17	17	15	15	14	0	0	0	16	17	17	15	15	14	-5.81617	-6.11127	-4.1967	1.3473	1.71299	1.31845	1.31642
Q96A65	Q96A65	Exocyst complex component 4	EXOC4	110.5	120.01	12	12	12	23.1	23.1	23.1	-4.92813	-4.81661	-4.5745	0.556238	0.577131	-0.3193	0.998646	0.359927	0.347905	0.336131	0.820186	0.297469	0.814287	0	0	0	6	6	5	11	5	6	0	0	0	6	6	5	11	5	6	-5.71213	-5.58286	-5.25304	-0.751141	-0.694036	-1.68537	-0.236948
Q96GC9	Q96GC9	Vacuole membrane protein 1	VMP1	46.237	21.795	2	2	2	11.6	11.6	11.6	-3.14764	-5.10073	-5.11623	-0.200991	-0.487528	0.35795	-0.275425	-0.237451	-0.443017	0.335853	0.819261	-0.208441	-0.81371	1	0	0	1	1	2	1	1	1	1	0	0	1	1	2	1	1	1	-1.93574	-5.90548	-5.86975	1.12906	0.878676	1.62929	1.12645
O75934	O75934	Pre-mRNA-splicing factor SPF27	BCAS2	26.131	7.4405	2	2	2	17.3	17.3	17.3	-4.21722	-3.10679	-7.03368	-1.07745	-1.88158	-2.52647	-0.734585	-1.41269	-1.9867	0.335793	0.81883	0.450513	0.813585	0	1	0	2	1	1	2	2	1	0	1	0	2	1	1	2	2	1	-4.90889	-2.46906	-8.05259	-0.277948	-1.04582	-1.78565	0.13673
Q86V85	Q86V85	Integral membrane protein GPR180	GPR180	49.395	21.204	3	3	3	10	10	10	-6.28363	-3.93673	-5.17544	-0.523596	-0.334473	-0.324886	-0.0164719	-0.0939093	-0.600348	0.334363	0.821052	0.157408	0.810614	0	0	0	2	2	2	3	2	2	0	0	0	2	2	2	3	2	2	-7.24367	-4.58378	-5.93715	0.168953	0.394309	0.309002	0.747948
P51648;P48448;P30838;P43353	P51648	Fatty aldehyde dehydrogenase	ALDH3A2	54.847	41.016	20	20	20	51.1	51.1	51.1	-5.04589	-4.06885	-5.84595	3.95701	4.09914	4.25817	4.49792	3.99555	4.23059	0.332745	0.823728	0.136581	0.807248	0	0	0	14	16	16	19	14	15	0	0	0	14	16	16	19	14	15	-5.84518	-4.7338	-6.70046	4.06465	4.243	4.30709	4.67741
Q96HC4	Q96HC4	PDZ and LIM domain protein 5	PDLIM5	63.944	12.144	9	9	9	22.5	22.5	22.5	-3.29863	-5.81534	-4.77814	-0.220993	0.564108	0.187647	1.22444	0.105847	0.219365	0.331943	0.824472	0.339629	0.805578	1	0	0	3	5	4	7	6	5	1	0	0	3	5	4	7	6	5	-3.82373	-6.7169	-5.48486	-0.627897	0.193446	-0.277996	0.889328
P38159;Q96E39;O75526;Q8N7X1	P38159;Q96E39	RNA-binding motif protein, X chromosome;RNA-binding motif protein, X chromosome, N-terminally processed;RNA binding motif protein, X-linked-like-1	RBMX;RBMXL1	42.331	9.8818	8	8	8	26.9	26.9	26.9	3.23901	1.49522	-4.43439	-2.90068	-4.4591	-2.70977	-3.56711	-5.48779	-3.18919	0.33105	0.825287	-0.724849	-0.803719	8	5	0	1	0	1	0	1	0	8	5	0	1	0	1	0	1	0	2.92039	1.13287	-5.09353	-3.10114	-4.92188	-2.96899	-3.94463
P10809	P10809	60 kDa heat shock protein, mitochondrial	HSPD1	61.054	59.03	14	14	14	37.7	37.7	37.7	1.56608	1.32577	-0.782324	1.43092	2.25323	1.16523	1.88791	1.23742	0.445731	0.331014	0.824509	-0.426105	-0.803643	7	7	2	7	11	7	10	6	6	7	7	2	7	11	7	10	6	6	0.90349	0.619463	-1.42584	0.886477	1.7451	0.562061	1.41534
Q9Y520	Q9Y520	Protein PRRC2C	PRRC2C	316.91	9.4673	5	5	5	3.6	3.6	3.6	-1.86826	-4.98668	-4.52987	-1.77356	-6.03772	-2.90159	-2.87478	-2.9376	-1.67142	0.330674	0.82394	1.07635	0.802935	1	0	0	2	1	2	3	2	3	1	0	0	2	1	2	3	2	3	-4.17298	-5.77597	-5.20223	-3.96009	-8.18805	-5.14686	-4.98949
Q12904	Q12904	Aminoacyl tRNA synthase complex-interacting multifunctional protein 1;Endothelial monocyte-activating polypeptide 2	AIMP1	34.352	12.137	7	7	7	37.2	37.2	37.2	0.631104	-0.0154266	0.83581	-0.33169	1.26383	-1.65362	1.51294	0.234578	-0.116502	0.330126	0.82511	0.784166	0.801793	3	4	4	3	5	1	7	3	2	3	4	4	3	5	1	7	3	2	0.925436	0.235243	1.14922	0.0808201	1.71257	-1.29984	1.99721
P82664	P82664	28S ribosomal protein S10, mitochondrial	MRPS10	22.999	2.5458	2	2	2	12.9	12.9	12.9	-5.33751	-4.5639	-4.27679	-3.81637	-1.90044	-2.94888	-3.0445	-1.78354	-2.2382	0.329869	0.824335	0.533149	0.801259	0	0	0	0	1	1	2	1	1	0	0	0	0	1	1	2	1	1	-6.17468	-5.29592	-4.91412	-4.2815	-0.949218	-2.09254	-2.05766
Q9NQC7	Q9NQC7	Ubiquitin carboxyl-terminal hydrolase CYLD	CYLD	107.31	227.49	23	23	23	36.8	36.8	36.8	-1.52399	-6.07966	-4.4279	2.9549	3.16017	3.08892	3.14311	3.10929	2.19492	0.327959	0.828195	-0.252222	-0.797276	1	0	0	16	17	16	20	16	14	1	0	0	16	17	16	20	16	14	-2.69677	-7.01703	-5.08614	1.90028	2.14179	1.9756	2.16033
Q14157	Q14157	Ubiquitin-associated protein 2-like	UBAP2L	114.53	4.6477	4	4	4	5.7	5.7	5.7	-3.76632	-4.45338	-3.64571	-2.49646	-2.49692	-1.424	-1.55044	-2.42989	-5.19493	0.327391	0.828139	-0.919295	-0.796092	0	0	0	2	1	2	4	1	0	0	0	0	2	1	2	4	1	0	-4.39942	-5.17043	-4.1957	-2.85446	-2.81867	-1.84071	-1.8366
Q15185	Q15185	Prostaglandin E synthase 3	PTGES3	18.697	3.2221	2	2	2	14.4	14.4	14.4	-4.95873	-4.36573	-3.7471	-2.56446	-0.87261	-0.303118	-4.39493	-0.404983	-2.13543	0.326786	0.828663	-1.06505	-0.794828	0	0	0	1	2	2	0	1	1	0	0	0	1	2	2	0	1	1	-5.74671	-5.07091	-4.31112	-1.2344	0.493728	0.968218	-4.83898
Q14669	Q14669	E3 ubiquitin-protein ligase TRIP12	TRIP12	220.43	3.3707	3	3	3	1.7	1.7	1.7	-3.65309	-5.49054	-3.87192	1.12877	-3.34331	-2.45329	-2.11038	-2.97265	-2.89613	0.325276	0.831012	-1.10377	-0.791675	0	0	0	2	1	1	2	1	1	0	0	0	2	1	1	2	1	1	-4.27149	-6.3481	-4.45322	-0.985958	-5.42182	-4.62675	-4.15329
P51570	P51570	Galactokinase	GALK1	42.272	9.2421	2	2	2	15.1	15.1	15.1	-6.77548	-5.79958	-4.1957	-3.34434	-4.79284	-3.26817	-1.58541	-2.80765	-4.61556	0.324836	0.830864	0.798903	0.790757	0	0	0	1	0	0	2	1	0	0	0	0	1	0	0	2	1	0	-7.79941	-6.69901	-4.82181	-3.01429	-5.28303	-3.76216	-1.18359
Q92522	Q92522	Histone H1x	H1FX	22.487	42.865	8	8	8	34.7	34.7	34.7	2.18413	2.43488	1.49726	2.48061	2.94	3.03719	3.24375	2.67402	3.11257	0.322003	0.833963	0.190851	0.784833	4	4	2	5	7	7	7	5	6	4	4	2	5	7	7	7	5	6	2.86548	3.07255	2.19774	3.28018	3.77568	3.77809	4.1151
Q86XP3	Q86XP3	ATP-dependent RNA helicase DDX42	DDX42	102.97	3.8427	3	3	3	3.9	3.9	3.9	-4.59378	-4.13718	-4.40886	-4.37698	-1.99795	-4.1941	-2.20838	-4.11363	-1.7919	0.320678	0.835516	0.81837	0.78206	0	0	0	0	2	0	2	1	2	0	0	0	0	2	0	2	1	2	-5.33435	-4.8114	-5.06448	-4.88817	-2.85411	-4.77051	-3.02892
P67809;Q9Y2T7	P67809	Nuclease-sensitive element-binding protein 1	YBX1	35.924	323.31	10	16	16	54.9	54.9	47.5	3.61905	3.68589	3.66415	3.83385	4.00859	4.27595	4.57196	3.96366	4.10814	0.320486	0.835557	0.175124	0.781657	7	7	8	7	8	9	9	8	7	12	13	11	12	13	14	14	12	13	4.4159	4.43909	4.48009	4.74888	4.95978	5.13226	5.55879
Q9NZN8	Q9NZN8	CCR4-NOT transcription complex subunit 2	CNOT2	59.737	1.9551	3	3	3	10.7	10.7	10.7	-5.30933	-3.65571	-3.47947	-1.78747	-1.08385	-4.89625	-0.961786	-2.47398	-1.39664	0.31963	0.837149	0.978384	0.779864	0	0	0	1	2	1	2	1	1	0	0	0	1	2	1	2	1	1	-6.14284	-4.2647	-4.00644	-1.74693	-1.00711	-5.53515	-0.849421
Q8NDI1	Q8NDI1	EH domain-binding protein 1	EHBP1	140.02	25.932	11	11	11	14.3	14.3	14.3	-3.72775	-4.42054	-5.45149	-0.225437	0.0704784	0.493721	-0.129593	0.590634	-1.96549	0.319055	0.838344	-0.614405	-0.778659	0	0	0	5	7	7	5	6	2	0	0	0	5	7	7	5	6	2	-4.35585	-5.13314	-6.25141	-1.76983	-1.43772	-1.1094	-1.60221
Q92667	Q92667	A-kinase anchor protein 1, mitochondrial	AKAP1	97.34	58.151	6	6	6	13.5	13.5	13.5	-3.80396	-3.13321	-5.90649	-1.07287	0.591394	-0.141306	-0.129707	-0.376128	-1.73614	0.31869	0.838145	-0.539733	-0.777894	0	0	0	2	5	3	3	3	1	0	0	0	2	5	3	3	3	1	-4.44196	-3.67141	-6.76939	-1.89482	-0.194354	-1.02199	-0.879818
Q8TC07	Q8TC07	TBC1 domain family member 15	TBC1D15	79.49	3.0769	2	2	2	5.1	5.1	5.1	-4.35428	-4.81149	-5.40923	-6.31384	-2.71793	-2.20309	-4.64065	-4.81361	-4.79811	0.318353	0.837946	-1.00583	-0.777188	0	0	0	0	2	1	0	0	0	0	0	0	0	2	1	0	0	0	-5.06375	-5.57705	-6.2033	-6.98417	-3.31101	-2.8911	-5.10443
Q9UNM6	Q9UNM6	26S proteasome non-ATPase regulatory subunit 13	PSMD13	42.945	29.575	7	7	7	24.2	24.2	24.2	-4.93831	-4.12452	-4.22588	-1.98536	-0.566841	-0.310783	-0.65966	-1.05727	-3.63425	0.318089	0.837633	-0.829402	-0.776635	0	0	0	2	4	5	2	3	1	0	0	0	2	4	5	2	3	1	-5.72363	-4.79702	-4.85616	-2.18582	-0.731078	-0.569958	-0.788317
P05455	P05455	Lupus La protein	SSB	46.836	26.705	5	5	5	16.9	16.9	16.9	0.40513	-0.360622	0.214136	0.252613	1.01509	0.451504	0.660776	0.448314	-0.185277	0.317811	0.837521	-0.265132	-0.776052	3	3	3	3	4	3	3	3	2	3	3	3	3	4	3	3	3	2	0.327515	-0.481941	0.15564	0.293205	1.09184	0.43327	0.77313
Q9NVP1	Q9NVP1	ATP-dependent RNA helicase DDX18	DDX18	75.406	18.14	8	8	8	21.9	21.9	21.9	-1.4353	-1.70928	-5.70077	-0.886738	0.381323	-0.451303	0.261223	-0.72874	-2.67536	0.317666	0.837061	-0.728719	-0.775748	2	1	0	4	5	3	6	2	4	2	1	0	4	5	3	6	2	4	-2.09789	-2.41554	-6.5352	-1.43113	-0.126912	-1.05443	-0.211405
Q14244	Q14244	Ensconsin	MAP7	84.051	1.3682	2	2	2	3.5	3.5	3.5	-1.78686	-2.33295	-2.45158	-5.23909	-3.91629	-5.32785	-5.47882	-1.67778	-4.48459	0.316156	0.841433	0.947346	0.77258	1	1	1	0	0	1	0	1	0	1	1	1	0	0	1	0	1	0	-2.10548	-2.69524	-2.75111	-5.82111	-4.3345	-6.00518	-6.00997
P07814	P07814	Bifunctional glutamate/proline--tRNA ligase;Glutamate--tRNA ligase;Proline--tRNA ligase	EPRS	170.59	323.31	47	47	47	45.6	45.6	45.6	3.01124	3.25656	3.40218	3.56293	3.869	3.37137	3.79922	3.44744	2.80105	0.315872	0.841417	-0.251862	-0.771984	18	16	25	21	31	25	32	25	21	18	16	25	21	31	25	32	25	21	1.16423	1.36588	1.57424	1.83406	2.17639	1.58379	2.1422
P52732	P52732	Kinesin-like protein KIF11	KIF11	119.16	16.667	6	6	6	10.4	10.4	10.4	-3.71504	-4.32721	-5.8354	-0.301737	-0.427061	-3.49766	-0.387974	-0.309937	-1.04972	0.315616	0.841677	0.826273	0.771446	0	0	0	4	3	1	5	4	2	0	0	0	4	3	1	5	4	2	-4.34148	-5.02716	-6.68845	-1.86783	-1.95699	-5.12244	-1.88227
P35670	P35670	Copper-transporting ATPase 2;WND/140 kDa	ATP7B	157.26	1.7904	2	2	2	2	2	2	-5.10752	-5.05253	-3.12623	-2.72114	-3.32442	-2.56629	-2.93358	-2.93963	-1.52644	0.315552	0.840902	0.404064	0.77131	0	0	0	1	1	1	2	1	1	0	0	0	1	1	1	2	1	1	-5.91482	-5.85075	-3.60431	-4.0285	-4.59556	-3.9324	-4.16915
P82650	P82650	28S ribosomal protein S22, mitochondrial	MRPS22	41.28	12.26	10	10	10	38.1	38.1	38.1	-4.7207	-5.56967	-4.90292	0.406279	0.658157	-0.0559807	1.36709	0.251534	0.346868	0.315409	0.840541	0.319011	0.77101	0	0	0	3	6	5	8	4	6	0	0	0	3	6	5	8	4	6	-5.47776	-6.43795	-5.62692	0.321272	0.609437	-0.199715	1.35397
Q9BQE3	Q9BQE3	Tubulin alpha-1C chain	TUBA1C	49.895	207.7	2	33	2	78.8	9.1	9.1	-0.462381	-0.635544	-4.7612	3.42819	3.7765	3.74453	4.0991	3.13935	2.74698	0.315378	0.839768	-0.321264	-0.770945	1	1	0	2	2	2	2	1	2	15	16	11	27	30	29	25	26	28	-0.4729	-0.689741	-5.46558	3.5359	3.92031	3.79352	4.27858
Q9Y3I0	Q9Y3I0	tRNA-splicing ligase RtcB homolog	RTCB	55.21	3.6892	2	2	2	6.3	6.3	6.3	-3.41337	-3.72195	-6.16427	-3.01184	-3.11315	-3.25663	-2.54223	-2.74442	-3.44308	0.31521	0.83921	0.217297	0.770592	1	1	0	1	1	1	1	1	1	1	1	0	1	1	1	1	1	1	-3.6754	-4.02771	-7.06285	-3.15565	-3.22086	-3.45926	-2.61429
Q9NR31	Q9NR31	GTP-binding protein SAR1a	SAR1A	22.367	323.31	3	6	3	36.4	25.3	25.3	-0.986845	-3.35495	-5.76001	1.38036	1.69849	1.35938	1.5077	1.28604	1.35025	0.313281	0.841463	-0.098081	-0.766539	2	1	0	3	2	2	2	2	2	3	1	1	5	5	5	5	5	5	0.07304	-2.33876	-6.60263	2.5584	2.91276	2.47872	2.75757
P63165;G2XKQ0	P63165;G2XKQ0	Small ubiquitin-related modifier 1;Small ubiquitin-related modifier	SUMO1	11.557	3.4756	2	2	2	20.8	20.8	20.8	-1.66105	-4.70444	-2.47675	1.13111	0.310944	0.832146	0.99416	0.667665	1.30294	0.311493	0.843634	0.230187	0.762778	1	0	1	2	1	1	1	1	2	1	0	1	2	1	1	1	1	2	0.135824	-5.4555	-0.660814	3.04612	2.26215	2.68845	2.98096
Q3ZCM7	Q3ZCM7	Tubulin beta-8 chain	TUBB8	49.775	145.38	2	9	2	22.5	7.4	7.4	3.72209	2.51603	0.390932	4.5361	4.38388	4.48761	4.92146	4.32034	2.49275	0.311216	0.842192	-0.557681	-0.762196	2	2	1	2	2	2	2	2	1	6	5	5	6	7	7	8	7	7	3.856	2.60622	0.543907	4.78815	4.67216	4.68098	5.24537
O43427	O43427	Acidic fibroblast growth factor intracellular-binding protein	FIBP	41.878	3.9625	4	4	4	16.8	16.8	16.8	-6.26535	-5.17421	-4.82113	-4.37412	-4.84981	-1.46242	0.100382	-4.11533	-2.93076	0.309831	0.843311	1.24688	0.75928	0	0	0	0	1	1	4	0	1	0	0	0	0	1	1	4	0	1	-7.22302	-5.98891	-5.5338	-4.88508	-5.34468	-1.34311	0.350248
O15031	O15031	Plexin-B2	PLXNB2	205.12	210.57	28	28	28	26	26	26	-4.00454	-4.83218	-6.55854	1.5053	1.67104	1.98839	2.47044	1.35136	2.16892	0.309348	0.843541	0.275329	0.758263	0	0	0	9	12	10	18	11	14	0	0	0	9	12	10	18	11	14	-4.66858	-5.60055	-7.51168	-0.420992	-0.219022	0.00337791	0.615957
Q13347	Q13347	Eukaryotic translation initiation factor 3 subunit I	EIF3I	36.501	11.198	7	7	7	35.4	35.4	35.4	-6.53981	-5.44909	-4.33048	-0.715733	0.412008	-0.725077	0.12401	0.191026	-0.389884	0.309043	0.843687	0.317984	0.757621	1	0	1	3	5	3	4	5	5	1	0	1	3	5	3	4	5	5	-7.53313	-6.30103	-4.17751	-0.463739	0.700307	-0.531752	0.447855
Q15005	Q15005	Signal peptidase complex subunit 2	SPCS2	25.003	13.002	4	4	4	20.8	20.8	20.8	-4.90424	-5.13958	-4.86058	1.7277	-0.394733	0.364458	0.959482	0.682813	-3.53555	0.308676	0.844033	-1.19689	-0.756847	0	0	0	2	2	1	2	1	2	0	0	0	2	2	1	2	1	2	-5.68513	-5.94959	-5.57871	2.76823	0.682042	1.3463	2.07185
Q07020	Q07020	60S ribosomal protein L18	RPL18	21.634	23.526	12	12	12	48.9	48.9	48.9	3.22479	1.8632	2.51555	3.28229	4.30802	3.92951	5.24421	4.372	3.32888	0.307696	0.844585	0.475093	0.754781	8	5	5	7	8	9	9	7	7	8	5	5	7	8	9	9	7	7	4.79924	3.39397	4.10904	4.9749	6.03686	5.56341	7.00866
Q27J81	Q27J81	Inverted formin-2	INF2	135.62	323.31	35	35	35	43.5	43.5	43.5	0.101923	-5.03584	-3.8777	3.68183	4.13736	4.20403	4.28556	3.99267	4.16303	0.30742	0.844076	0.139348	0.7542	6	1	0	25	26	26	26	24	27	6	1	0	25	26	26	26	24	27	-1.21672	-5.8318	-4.45979	2.48136	2.97311	2.94487	3.15697
Q9Y679	Q9Y679	Ancient ubiquitous protein 1	AUP1	45.786	165.16	11	11	11	46.3	46.3	46.3	-2.14734	-4.42337	-5.4648	3.34459	3.36938	2.99686	2.72842	3.13076	3.35547	0.307369	0.84351	-0.165391	-0.75409	1	0	0	9	11	8	6	10	8	1	0	0	9	11	8	6	10	8	-2.01348	-5.13635	-6.26657	3.59661	3.6577	3.19023	3.05223
Q8IYB5	Q8IYB5	Stromal membrane-associated protein 1	SMAP1	50.386	2.7505	2	2	2	5.8	5.8	5.8	-3.01763	-3.46361	-5.02382	-2.10755	-1.74049	-4.54516	-2.00884	-2.48312	-1.87077	0.306611	0.844409	0.676822	0.752492	0	0	0	1	2	0	2	1	2	0	0	0	1	2	0	2	1	2	-3.5535	-4.04657	-5.76455	-0.929506	-0.526223	-5.15282	-0.758974
Q6FI81	Q6FI81	Anamorsin	CIAPIN1	33.582	13.478	4	4	4	24.7	24.7	24.7	-3.2916	-3.57862	-5.05814	-1.64582	0.696173	-0.414148	-1.17376	0.126727	-2.71779	0.306267	0.844355	-0.800343	-0.751766	0	0	0	2	4	3	2	4	1	0	0	0	2	4	3	2	4	1	-3.86305	-4.17716	-5.80362	-1.53816	0.840018	-0.365238	-0.994253
Q13433	Q13433	Zinc transporter ZIP6	SLC39A6	85.046	2.1832	2	2	2	2.8	2.8	2.8	-4.85515	-4.46446	-4.90426	-2.25052	-3.47186	-2.30927	-4.66282	-3.3498	-1.97565	0.30455	0.846785	-0.652211	-0.74814	0	0	0	1	0	1	1	1	2	0	0	0	1	0	1	1	1	2	-5.62967	-5.18301	-5.62844	-1.99847	-3.85356	-2.1159	-4.33898
Q9BY89	Q9BY89	Uncharacterized protein KIAA1671	KIAA1671	196.71	25.497	16	16	16	13.6	13.6	13.6	-5.25721	-5.02106	-5.67202	1.31298	1.20768	0.846043	1.96983	1.17085	0.97753	0.304354	0.846526	0.250504	0.747726	0	0	0	7	10	8	15	10	8	0	0	0	7	10	8	15	10	8	-6.08395	-5.81502	-6.50246	-0.941929	-1.011	-1.46759	-0.213221
Q8WTT2	Q8WTT2	Nucleolar complex protein 3 homolog	NOC3L	92.547	11.206	9	9	9	19.1	19.1	19.1	-3.32498	-1.50868	-2.35506	-0.890654	-0.00581551	-0.941744	0.42341	-3.96115	-1.23405	0.302728	0.849677	-0.977861	-0.744289	1	3	1	4	5	4	6	1	2	1	3	1	4	5	4	6	1	2	-4.07248	-2.29984	-3.08344	-1.5199	-0.598878	-1.62972	-0.134117
Q86UP2	Q86UP2	Kinectin	KTN1	156.27	240.27	49	49	49	47.8	47.8	47.8	-0.567543	-1.74125	-0.423952	3.99756	4.00886	4.20169	4.15759	3.7154	4.00949	0.302683	0.849207	-0.108544	-0.744194	3	3	3	30	31	31	34	29	28	3	3	3	30	31	31	34	29	28	-2.54328	-3.76068	-2.38069	2.13999	2.18752	2.2854	2.37182
P34932	P34932	Heat shock 70 kDa protein 4	HSPA4	94.33	7.8664	5	6	5	10.5	8.8	8.8	-5.73073	-4.7945	-4.63853	-5.43517	-0.0494137	-5.21058	-0.0197029	-2.19314	-3.84674	0.302234	0.849408	1.54519	0.743245	0	0	0	0	3	0	4	1	0	1	0	0	0	4	1	5	1	0	-6.61896	-5.55777	-5.32592	-6.0333	-1.15708	-5.87746	-1.09176
Q96II8;Q9Y2L9	Q96II8	Leucine-rich repeat and calponin homology domain-containing protein 3	LRCH3	86.082	11.58	8	8	8	16.5	16.5	16.5	-4.45104	-5.86962	-2.83454	-1.23039	-0.0940762	-2.08863	0.145281	-1.04134	-0.970733	0.302077	0.849255	0.515437	0.742913	0	0	0	2	6	2	5	3	2	0	0	0	2	6	2	5	3	2	-5.17307	-6.77853	-3.27226	-1.73042	-0.557906	-2.64741	-0.282894
Q86SK9	Q86SK9	Stearoyl-CoA desaturase 5	SCD5	37.61	13.946	5	5	5	13.6	13.6	13.6	-4.24454	-5.33703	-3.94974	1.7967	0.811218	1.65855	1.26697	2.06686	1.79483	0.301629	0.849218	0.287397	0.741966	0	0	0	4	4	4	5	4	5	0	0	0	4	4	4	5	4	5	-4.93976	-6.17379	-4.54181	2.83724	1.88799	2.64038	2.3793
Q9Y6B6	Q9Y6B6	GTP-binding protein SAR1b	SAR1B	22.41	111.96	5	8	8	58.1	58.1	47	0.343611	-1.51476	-1.44438	2.83741	3.00993	3.40835	3.74792	2.89651	3.274	0.300454	0.848978	0.220915	0.739477	2	2	1	3	3	4	5	4	2	3	2	2	5	6	7	8	7	5	1.4035	-0.498568	-0.365406	4.01545	4.22419	4.52769	4.99779
P55060	P55060	Exportin-2	CSE1L	110.42	1.4835	2	2	2	2.6	2.6	2.6	-3.77797	-4.66796	-6.43157	-5.55908	-2.36447	-5.85479	-5.37462	2.10596	-4.66976	0.300306	0.84844	1.94664	0.739165	0	0	0	0	1	0	0	1	0	0	0	0	0	1	0	0	1	0	-4.41259	-5.41408	-7.36714	-6.1674	-3.52872	-6.57902	-5.8974
P10398	P10398	Serine/threonine-protein kinase A-Raf	ARAF	67.585	8.0521	6	7	7	13.5	13.5	11.9	-6.78324	-4.41885	-5.35071	-4.78934	-0.502953	-1.7566	-0.651789	-2.16744	-1.24935	0.299636	0.848422	0.993439	0.737746	0	0	0	1	4	2	5	1	2	0	0	0	1	5	2	6	1	3	-7.80817	-5.13123	-6.13668	-5.19626	-0.873689	-2.22226	-0.986906
Q5C9Z4	Q5C9Z4	Nucleolar MIF4G domain-containing protein 1	NOM1	96.256	3.6686	3	3	3	6.3	6.3	6.3	-5.05469	-3.95993	-4.72317	-2.78584	-3.38924	-2.78779	-1.16946	-2.63418	-3.55807	0.299459	0.848057	0.533716	0.737369	0	0	0	1	1	1	3	1	1	0	0	0	1	1	1	3	1	1	-5.85513	-4.61014	-5.42229	-3.7453	-4.31248	-3.80596	-2.05708
O15211	O15211	Ral guanine nucleotide dissociation stimulator-like 2	RGL2	83.548	4.1977	3	3	3	7.6	7.6	7.6	-5.85514	-3.8431	-5.13771	-2.95592	-2.15662	-2.53973	-2.34559	-2.52513	-4.1136	0.29648	0.852496	-0.444021	-0.731052	0	0	0	1	1	1	2	1	0	0	0	0	1	1	1	2	1	0	-6.75953	-4.47747	-5.8942	-3.36283	-2.52731	-3.00536	-2.68067
P53396	P53396	ATP-citrate synthase	ACLY	120.84	9.3289	5	5	5	6.6	6.6	6.6	-3.33294	-2.93388	-6.68449	-2.90973	-1.74341	-2.03961	-1.63952	-2.45987	-1.61465	0.29607	0.852214	0.326237	0.730182	1	1	0	1	4	1	2	3	2	1	1	0	1	4	1	2	3	2	-4.78402	-4.42857	-7.65507	-4.24266	-3.04008	-3.43124	-2.90063
Q96JA1	Q96JA1	Leucine-rich repeats and immunoglobulin-like domains protein 1	LRIG1	119.11	11.573	7	8	7	12.7	11.5	11.5	-5.70518	-3.21641	-3.96829	-1.31576	-1.66008	-2.9651	0.528181	-1.33737	-2.77003	0.295825	0.851861	0.787242	0.729662	0	0	0	3	2	3	7	3	2	0	0	0	4	3	4	8	4	3	-6.5901	-3.76588	-4.56292	-2.57065	-2.8788	-4.27872	-0.654875
Q5VT52	Q5VT52	Regulation of nuclear pre-mRNA domain-containing protein 2	RPRD2	156.02	9.2542	2	2	2	3.4	3.4	3.4	-5.92788	-3.61993	-4.18988	-4.7801	-5.71619	-3.42933	-1.85695	-6.19519	-2.60261	0.295723	0.851502	1.09029	0.729445	0	0	0	0	0	0	2	0	1	0	0	0	0	0	0	2	0	1	-6.84172	-4.22408	-4.81518	-5.32442	-6.28223	-3.93767	-3.23934
Q96A33	Q96A33	Coiled-coil domain-containing protein 47	CCDC47	55.873	274.13	19	19	19	48.2	48.2	48.2	1.13647	0.92201	-2.29254	4.85666	4.85902	4.73398	4.73365	5.08654	4.87157	0.295602	0.851225	0.080698	0.729189	6	5	1	15	13	14	12	13	15	6	5	1	15	13	14	12	13	15	1.19632	0.9382	-2.21351	5.03473	5.07329	4.85334	4.98349
O43292	O43292	Glycosylphosphatidylinositol anchor attachment 1 protein	GPAA1	67.622	3.6999	2	2	2	7.6	7.6	7.6	-4.7341	-4.58288	-5.45964	-4.00455	-2.70956	-2.44307	-2.11056	-5.3724	-3.99232	0.295098	0.851538	-0.772697	-0.728119	0	0	0	0	1	1	1	0	1	0	0	0	0	1	1	1	0	1	-5.49289	-5.31748	-6.26069	-4.48515	-2.42131	-2.24976	-1.78669
Q16181;Q6ZU15	Q16181	Septin-7	2007-09-01	50.679	1.4159	3	3	3	8.7	8.7	8.7	-5.36372	-3.34567	-5.68916	-4.98442	-2.84098	-5.6941	-4.00206	-1.72921	-4.98402	0.293396	0.853491	0.934737	0.724501	0	0	0	0	2	0	0	2	0	0	0	0	0	2	0	0	2	0	-6.20429	-3.91265	-6.52197	-5.54552	-2.76425	-6.40402	-4.41453
P04114	P04114	Apolipoprotein B-100;Apolipoprotein B-48	APOB	515.6	1.4177	2	2	2	0.5	0.5	0.5	0.0934715	1.23073	-4.53074	0.865023	0.697332	-4.2617	-3.36084	0.385219	-4.58115	0.291166	0.856269	-1.61914	-0.719756	1	1	0	2	1	0	0	1	0	1	1	0	2	1	0	0	1	0	-3.49052	-2.39694	-5.20322	-2.60077	-2.73229	-4.84412	-3.72178
P10620	P10620	Microsomal glutathione S-transferase 1	MGST1	17.598	2.2983	2	2	2	16.1	16.1	16.1	-4.26772	-5.90925	-3.71636	-1.58592	-1.4337	-1.50709	-0.598278	-1.62684	-1.57366	0.291067	0.855706	0.242645	0.719546	0	0	0	1	1	1	2	1	1	0	0	0	1	1	1	2	1	1	-4.96595	-6.82353	-4.27613	0.592146	0.780576	0.612286	1.65156
P62857	P62857	40S ribosomal protein S28	RPS28	7.8409	6.9728	5	5	5	56.5	56.5	56.5	1.41679	0.868568	-0.520878	-1.29695	0.638447	0.466808	0.623177	-0.405498	-3.22675	0.290718	0.855572	-0.939125	-0.718802	3	2	2	1	3	2	3	1	1	3	2	2	1	3	2	3	1	1	4.21366	3.62174	2.29505	1.61808	3.58968	3.3231	3.61001
Q8TD19	Q8TD19	Serine/threonine-protein kinase Nek9	NEK9	107.17	58.234	8	8	8	18.2	18.2	18.2	-3.61483	-3.84406	-5.22049	-1.57661	0.123083	0.116846	0.543283	-0.117679	-0.40169	0.290684	0.854929	0.453531	0.71873	0	0	0	1	5	4	4	3	3	0	0	0	1	5	4	4	3	3	-4.22826	-4.47857	-5.98844	-2.39858	-0.662662	-0.763847	-0.206827
Q12770	Q12770	Sterol regulatory element-binding protein cleavage-activating protein	SCAP	139.73	74.702	20	20	20	24.9	24.9	24.9	-2.52234	-2.80134	-4.0469	2.58702	2.63816	2.05031	2.88369	2.5051	2.39965	0.289647	0.856304	0.170982	0.716522	2	1	0	12	12	9	18	11	12	2	1	0	12	12	9	18	11	12	-3.63239	-3.9551	-4.65241	1.59518	1.68248	0.99972	1.96365
O95684	O95684	FGFR1 oncogene partner	FGFR1OP	43.064	109.12	9	9	9	33.8	33.8	33.8	-4.99653	-4.18342	-4.07381	2.64081	3.20544	3.26497	3.22695	3.29785	3.04315	0.289032	0.856649	0.152245	0.71521	0	0	0	8	7	8	9	8	6	0	0	0	8	7	8	9	8	6	-5.78941	-4.8639	-4.68305	3.14079	3.74167	3.70626	3.79877
P40227	P40227	T-complex protein 1 subunit zeta	CCT6A	58.024	311.34	19	21	21	54	54	51.6	0.868013	0.474712	1.03175	3.65272	4.48667	3.95189	4.35576	4.23283	4.0569	0.288267	0.857931	0.184732	0.713579	4	2	4	12	14	12	13	13	14	4	2	5	12	16	13	14	15	15	0.549385	0.112352	0.732235	3.4523	4.32244	3.69277	4.22712
Q9H6U8	Q9H6U8	Alpha-1,2-mannosyltransferase ALG9	ALG9	69.863	15.552	7	7	7	17.8	17.8	17.8	-5.53149	-4.56727	-4.6179	-0.109884	0.628687	-1.65102	1.11245	0.031394	-0.513122	0.288021	0.857673	0.587646	0.713054	0	0	0	3	4	2	5	3	2	0	0	0	3	4	2	5	3	2	-6.39385	-5.29975	-5.30244	-0.00218964	0.772567	-1.60208	1.29193
Q15019	Q15019	Septin-2	2002-09-01	41.487	4.6306	4	4	4	15.5	15.5	15.5	-3.89894	-4.38324	-6.51404	-3.36542	-1.60868	-1.03703	-1.56617	-3.78057	-2.69281	0.287961	0.856918	-0.67614	-0.712926	0	0	0	1	2	2	2	0	1	0	0	0	1	2	2	2	0	1	-4.54927	-5.09079	-7.46103	-3.18731	-1.3944	-0.917702	-1.31635
Q02224	Q02224	Centromere-associated protein E	CENPE	316.41	2.3241	4	4	4	2.2	2.2	2.2	-4.92842	-4.28783	-5.18979	-1.67944	-2.18546	-0.447269	-5.66432	1.65196	-5.61174	0.287877	0.85626	-1.77065	-0.712746	0	0	0	1	1	1	0	1	0	0	0	0	1	1	1	0	1	0	-5.71246	-4.98246	-5.95348	-4.54578	-5.01559	-3.37234	-6.21038
Q92896	Q92896	Golgi apparatus protein 1	GLG1	134.55	15.513	9	9	9	13.7	13.7	13.7	-4.8654	-5.78793	-4.47798	0.652597	-0.293798	-0.184299	0.182142	0.317492	-2.15633	0.287714	0.855593	-0.6104	-0.712398	0	0	0	6	4	3	5	5	2	0	0	0	6	4	3	5	5	2	-5.64126	-6.68578	-5.14315	-0.778154	-1.68836	-1.67379	-1.1768
P16104;Q96QV6;Q8IUE6	P16104;Q96QV6;Q8IUE6	Histone H2AX;Histone H2A type 1-A;Histone H2A type 2-B	H2AFX;HIST1H2AA;HIST2H2AB	15.144	38.886	3	7	3	53.1	21.7	21.7	1.55761	-0.554684	-1.93154	-1.91191	-3.45232	-0.563114	-1.59649	-1.77255	-0.615762	0.287713	0.854842	0.647514	0.712396	3	1	1	2	1	2	1	1	2	4	4	2	3	3	4	4	5	5	3.13209	0.976082	-0.337997	-0.219296	-1.72346	1.07082	0.167988
O14641	O14641	Segment polarity protein dishevelled homolog DVL-2	DVL2	78.947	42.546	7	8	8	22.4	22.4	20.8	-4.55096	-5.1892	-4.49627	1.39065	1.82708	0.570066	1.89511	1.49594	1.27388	0.287356	0.85458	0.292381	0.711634	0	0	0	5	6	3	6	6	5	0	0	0	5	6	4	7	7	6	-5.28598	-6.00593	-5.16398	0.983707	1.45637	0.104427	1.55999
Q9Y295	Q9Y295	Developmentally-regulated GTP-binding protein 1	DRG1	40.542	7.6425	4	4	4	17.2	17.2	17.2	-3.46182	-5.50592	-5.15908	-3.02713	-2.2761	-2.179	-0.638601	-1.75496	-3.32827	0.287222	0.854105	0.586801	0.711348	0	0	0	1	2	1	4	1	1	0	0	0	1	2	1	4	1	1	-4.05538	-6.36556	-5.91853	-3.05076	-2.26344	-2.26128	-0.590338
P52948	P52948	Nuclear pore complex protein Nup98-Nup96;Nuclear pore complex protein Nup98;Nuclear pore complex protein Nup96	NUP98	197.58	323.31	44	44	44	33.4	33.4	33.4	-1.47478	-2.31769	-3.7231	4.14361	4.21898	3.9927	4.5349	3.95033	4.25725	0.287191	0.853442	0.129065	0.711282	2	2	0	29	27	23	35	25	31	2	2	0	29	27	23	35	25	31	-3.18041	-4.06701	-4.2838	2.55612	2.66773	2.34648	3.01922
Q969G3	Q969G3	SWI/SNF-related matrix-associated actin-dependent regulator of chromatin subfamily E member 1	SMARCE1	46.649	3.0003	2	2	2	8.3	8.3	8.3	-5.51957	-4.86411	-3.90473	-2.76007	-2.59615	-4.55146	-3.37001	-2.41816	-2.65264	0.286627	0.853661	0.488953	0.710079	0	0	0	1	1	1	1	1	1	0	0	0	1	1	1	1	1	1	-6.38039	-5.63681	-4.49056	-2.50802	-2.30789	-5.15967	-3.04613
O14579	O14579	Coatomer subunit epsilon	COPE	34.482	94.198	10	10	10	66.2	66.2	66.2	-4.35414	-3.67626	-4.49716	1.69707	2.14482	2.28599	2.84408	1.85629	2.1561	0.286585	0.853118	0.242863	0.709989	1	0	0	7	7	7	8	7	7	1	0	0	7	7	7	8	7	7	-3.67275	-4.28803	-5.16499	2.49659	2.98061	3.02681	3.71541
Q00013	Q00013	55 kDa erythrocyte membrane protein	MPP1	52.296	6.7881	2	2	2	7.1	7.1	7.1	-4.71925	-3.27857	-5.04923	-4.55196	-2.77834	-4.79871	-1.95834	-1.85403	-5.45674	0.286244	0.853204	0.9533	0.70926	0	0	0	0	1	0	2	1	0	0	0	0	0	1	0	2	1	0	-5.47612	-3.83646	-5.79347	-5.07753	-2.82711	-5.42894	-1.97145
P46060	P46060	Ran GTPase-activating protein 1	RANGAP1	63.541	222.05	31	31	31	65.9	65.9	65.9	1.11277	0.621584	-0.826065	5.09893	4.94349	4.95019	5.13371	4.70643	4.86621	0.286138	0.852656	-0.095417	-0.709035	6	5	2	22	24	18	26	26	21	6	5	2	22	24	18	26	26	21	0.739681	0.204813	-1.18008	4.84402	4.7248	4.63654	4.95062
P62861	P62861	40S ribosomal protein S30	FAU	6.6478	3.2886	2	2	2	18.6	18.6	18.6	1.07518	-0.353865	0.779776	0.0248013	0.125315	1.61914	0.0957794	1.68692	1.52139	0.286079	0.851993	0.511612	0.708908	2	1	1	1	1	2	1	2	2	2	1	1	1	1	2	1	2	2	4.45699	2.98425	4.18062	3.52477	3.66156	5.06038	3.66757
O15013	O15013	Rho guanine nucleotide exchange factor 10	ARHGEF10	151.61	4.2675	5	5	5	6.2	6.2	6.2	-3.17841	-5.70048	-3.69961	-6.80645	-3.21101	-1.99653	-0.804314	-2.93518	-4.46638	0.285731	0.851899	1.26937	0.708166	0	0	0	0	0	1	3	1	0	0	0	0	0	0	1	3	1	0	-3.73516	-6.58648	-4.25705	-7.51725	-3.57128	-3.25572	-1.93294
Q5JTV8	Q5JTV8	Torsin-1A-interacting protein 1	TOR1AIP1	66.248	323.31	25	26	26	52.8	52.8	52.8	2.88906	2.31785	0.784712	5.89164	5.99031	5.85448	6.03005	5.8993	5.92698	0.283674	0.855603	0.0399672	0.703768	8	7	5	19	23	20	21	21	21	9	8	5	20	24	21	22	22	22	2.27088	1.656	0.185589	5.39165	5.52646	5.29578	5.60188
P68400;Q8NEV1	P68400;Q8NEV1	Casein kinase II subunit alpha;Casein kinase II subunit alpha 3	CSNK2A1;CSNK2A3	45.143	254	17	17	17	55.8	55.8	55.8	1.8342	1.91837	-5.14666	4.9825	4.79648	4.9314	5.59013	5.06549	4.64303	0.282648	0.85583	0.196087	0.701573	5	5	0	14	14	14	16	14	13	5	5	0	14	14	14	16	14	13	2.04614	2.08659	-5.90439	5.31253	5.16273	5.20273	5.99197
Q9Y6M7;Q2Y0W8;Q6U841	Q9Y6M7	Sodium bicarbonate cotransporter 3	SLC4A7	136.04	45.159	20	20	20	22.8	22.8	22.8	-1.08775	-2.06426	-2.82772	3.20033	3.60884	3.12802	3.26658	2.95776	3.31865	0.282592	0.855088	-0.131399	-0.701453	2	2	0	14	14	13	16	13	15	2	2	0	14	14	13	16	13	15	-2.56388	-3.58412	-3.26448	1.84236	2.28706	1.71127	1.98039
Q92620	Q92620	Pre-mRNA-splicing factor ATP-dependent RNA helicase PRP16	DHX38	140.5	2.6999	2	2	2	2.3	2.3	2.3	-3.87389	-6.15133	-5.92662	-3.99918	-4.10025	-4.1602	-2.92081	-2.05836	-5.26435	0.282272	0.854915	0.672034	0.700768	0	0	0	1	1	1	2	2	1	0	0	0	1	1	1	2	2	1	-4.52096	-7.0984	-6.7923	-5.35719	-5.42199	-5.57691	-4.20699
Q99618	Q99618	Cell division cycle-associated protein 3	CDCA3	28.998	45.542	2	2	2	18.7	18.7	18.7	-4.49987	-5.28367	-4.87372	0.475534	-0.209976	-1.37307	0.190071	-0.0339136	-0.115859	0.281516	0.855543	0.382603	0.699148	0	0	0	1	2	1	2	2	2	0	0	0	1	2	1	2	2	2	-5.22824	-6.1132	-5.59368	1.16816	0.518914	-0.739153	0.954523
P02545	P02545	Prelamin-A/C;Lamin-A/C	LMNA	74.139	15.354	12	12	12	23.6	23.6	23.6	1.3069	-3.50152	-6.49595	-0.927069	-0.995476	0.175766	-0.264423	-0.223945	-0.449222	0.281506	0.854803	0.26973	0.699128	7	1	0	2	4	3	4	4	3	7	1	0	2	4	3	4	4	3	0.331135	-4.08962	-7.44044	-1.78469	-1.81677	-0.740513	-1.05018
P04049;P15056	P04049	RAF proto-oncogene serine/threonine-protein kinase	RAF1	73.051	7.9413	5	6	5	19	17.4	17.4	-5.39537	0.494196	-4.96719	-1.85684	-2.44674	-1.84851	-1.01367	-4.85717	-2.65235	0.281363	0.854264	-0.790366	-0.698821	0	1	0	1	1	2	3	0	1	0	1	0	1	2	2	4	0	2	-6.24005	-0.377142	-5.70008	-2.56627	-3.11998	-2.61674	-1.65132
Q13283	Q13283	Ras GTPase-activating protein-binding protein 1	G3BP1	52.164	2.6492	3	4	4	9.9	9.9	7.3	0	-4.70866	-5.36354	-5.45025	-1.56907	-5.01415	-5.29402	-4.08519	-5.36827	0.28099	0.85409	-0.90467	-0.698021	2	0	0	0	2	0	0	0	0	3	0	0	0	2	0	0	0	0	0.059885	-5.46029	-6.15128	-6.04963	-1.3548	-5.66355	-5.81032
Q9UFH2	Q9UFH2	Dynein heavy chain 17, axonemal	DNAH17	509.31	1.6343	3	3	3	1.1	1.1	1.1	1.01965	-5.28164	-5.19318	-4.54136	-3.8366	-2.37776	-4.76825	-2.74461	-0.133189	0.280945	0.85346	1.03655	0.697925	2	0	0	0	0	0	0	0	1	2	0	0	0	0	0	0	0	1	-2.58151	-6.11089	-5.95735	-5.06605	-4.24826	-2.79249	-5.2423
Q15773	Q15773	Myeloid leukemia factor 2	MLF2	28.147	3.9623	3	3	3	18.5	18.5	18.5	-5.76284	-4.53417	-5.16515	-2.05345	-3.58596	-1.47547	-1.19053	-5.23582	-3.4719	0.280906	0.852817	-0.927795	-0.697842	0	0	0	1	1	2	3	0	1	0	0	0	1	1	2	3	0	1	-6.65525	-5.26216	-5.92544	-0.875406	-2.37169	-0.356133	0.0593319
O14967	O14967	Calmegin	CLGN	70.038	63.045	9	9	9	25.4	25.4	25.4	-2.09329	-4.16557	-5.19086	2.81414	2.7085	2.45385	2.55447	2.60385	2.59219	0.280845	0.852379	-0.0753288	-0.697711	1	0	0	9	8	7	8	8	8	1	0	0	9	8	7	8	8	8	-2.35529	-4.84363	-5.95471	2.67026	2.60086	2.25128	2.48239
Q9Y680	Q9Y680	Peptidyl-prolyl cis-trans isomerase FKBP7	FKBP7	25.794	6.4281	4	4	4	18.9	18.9	18.9	-4.57364	-5.04454	-2.6527	2.40459	2.83378	2.68667	2.85764	1.94812	2.50564	0.280808	0.851645	-0.204545	-0.697631	0	0	0	2	3	4	3	2	3	0	0	0	2	3	4	3	2	3	-5.3116	-5.84167	-3.06524	2.90457	3.37003	3.12792	3.42947
O43390	O43390	Heterogeneous nuclear ribonucleoprotein R	HNRNPR	70.942	59.278	14	17	17	30.2	30.2	25	2.9655	1.56234	0.0829582	1.26184	1.47501	1.26488	1.67319	0.0274305	1.25736	0.280557	0.851371	-0.347918	-0.697095	9	6	1	4	7	6	8	3	5	12	8	2	6	8	8	9	5	6	2.25986	0.812996	-0.603613	0.674376	0.923713	0.618723	1.15748
P98170	P98170	E3 ubiquitin-protein ligase XIAP	XIAP	56.684	1.7524	2	2	2	6.2	6.2	6.2	-5.12147	-4.37203	-3.1056	-0.75823	-3.74062	-4.72932	-3.58219	-4.04321	-4.11483	0.279493	0.852605	-0.837355	-0.694812	0	0	0	1	1	1	1	1	0	0	0	0	1	1	1	1	1	0	-5.93058	-5.07806	-3.58083	-1.21244	-4.15862	-5.35337	-3.96464
P83731	P83731	60S ribosomal protein L24	RPL24	17.779	6.3906	5	5	5	30.6	30.6	30.6	3.56285	3.61398	3.56124	3.92586	4.35819	4.25523	4.6385	4.29227	4.05306	0.278097	0.854005	0.148184	0.691817	5	5	4	4	5	4	4	4	4	5	5	4	4	5	4	4	4	4	4.77474	4.78216	4.79222	5.25591	5.72446	5.52657	6.04041
P49711;Q8NI51	P49711	Transcriptional repressor CTCF	CTCF	82.785	2.0557	4	4	4	7	7	7	-4.10993	-5.77717	-4.4068	-0.885956	-2.98253	-2.60777	-2.83475	-4.31855	-1.48098	0.277057	0.854886	-0.719338	-0.689583	0	0	0	3	1	1	1	0	2	0	0	0	3	1	1	1	0	2	-4.78766	-6.67356	-5.06213	-1.14087	-3.20127	-2.92137	-3.01785
Q8IXB1	Q8IXB1	DnaJ homolog subfamily C member 10	DNAJC10	91.079	95.49	19	19	19	39.7	39.7	39.7	-5.31973	-4.60284	-5.43454	1.41453	2.36687	2.17897	2.45426	1.01663	1.42291	0.275802	0.856976	-0.355523	-0.686888	0	0	0	9	13	10	12	7	9	0	0	0	9	13	10	12	7	9	-6.15459	-5.34014	-6.23211	0.870113	1.85866	1.57583	1.98165
Q5VUJ6	Q5VUJ6	Leucine-rich repeat and calponin homology domain-containing protein 2	LRCH2	84.587	8.5852	5	5	5	12.2	12.2	12.2	-3.37548	-4.86464	-4.04769	-1.08487	-0.933897	-4.18577	-2.53138	-1.68082	-4.97732	0.275733	0.85664	-0.994995	-0.686739	0	0	0	3	4	0	3	2	1	0	0	0	3	4	0	3	2	1	-3.95783	-5.63741	-4.65331	-1.79438	-1.60713	-4.76144	-3.169
P17812;Q9NRF8	P17812	CTP synthase 1	CTPS1	66.69	21.634	11	11	11	34.5	34.5	34.5	-0.0328121	-2.47317	-1.84963	0.565414	1.58713	0.351074	1.47949	1.37007	0.616578	0.275198	0.85657	0.320839	0.685588	2	2	1	5	5	3	7	6	4	2	2	1	5	5	3	7	6	4	-0.458328	-2.94238	-2.25613	0.258081	1.31598	-0.015028	1.24396
Q92552	Q92552	28S ribosomal protein S27, mitochondrial	MRPS27	47.611	22.584	5	5	5	22.2	22.2	22.2	-6.8102	-5.5306	-6.07575	-0.0733776	0.894436	0.345585	1.06513	0.155503	0.73997	0.274846	0.856584	0.264653	0.684832	0	0	1	3	5	4	5	4	5	0	0	1	3	5	4	5	4	5	-7.83863	-6.39359	-6.96207	-0.217245	0.786757	0.14299	0.993052
P41208	P41208	Centrin-2	CETN2	19.738	20.178	2	2	2	26.7	26.7	26.7	-5.60529	-4.9195	-3.49238	-4.48613	-4.89268	-4.10173	-2.53811	-2.9431	-5.82413	0.274658	0.85616	0.725066	0.684427	0	0	0	0	0	0	2	1	0	0	0	0	0	0	0	2	1	0	-6.47723	-5.6997	-4.02115	-5.00629	-5.39107	-4.66991	-1.13626
Q9BRK5	Q9BRK5	45 kDa calcium-binding protein	SDF4	41.806	7.4789	4	4	4	20.4	20.4	20.4	-4.70086	-5.17356	-2.84014	-3.42083	-0.349251	-1.9387	-1.47365	-0.755277	-1.59126	0.273021	0.858077	0.629533	0.680904	0	0	0	1	2	1	2	2	2	0	0	0	1	2	1	2	2	2	-5.45534	-5.98817	-3.27863	-2.92084	0.186929	-1.49747	-0.901836
Q01105;P0DME0	Q01105;P0DME0	Protein SET;Protein SETSIP	SET;SETSIP	33.488	5.3874	2	2	2	15.5	15.5	15.5	0.0995731	-0.644638	-4.40474	-5.57407	0.0577393	-3.75401	-5.63651	-2.78711	-4.6377	0.272755	0.857544	-1.26366	-0.680329	1	1	0	0	2	0	0	1	0	1	1	0	0	2	0	0	1	0	1.31145	0.523552	-5.05978	-6.18361	1.424	-4.29124	-6.18032
Q9Y6H1;Q5T1J5	Q9Y6H1;Q5T1J5	Coiled-coil-helix-coiled-coil-helix domain-containing protein 2;Putative coiled-coil-helix-coiled-coil-helix domain-containing protein CHCHD2P9, mitochondrial	CHCHD2;CHCHD2P9	15.512	88.233	3	3	3	33.8	33.8	33.8	-0.308695	-0.702534	-1.54992	1.09802	1.97542	1.73933	2.31971	1.8692	1.38957	0.272661	0.856921	0.255238	0.680128	1	1	1	2	3	2	3	3	2	1	1	1	2	3	2	3	3	2	2.07314	1.63558	0.851042	3.59796	4.51167	4.18055	4.89151
Q15645	Q15645	Pachytene checkpoint protein 2 homolog	TRIP13	48.55	4.3769	4	4	4	16.9	16.9	16.9	-6.3972	-5.79039	-5.75188	-4.83401	-1.07218	-4.07877	-2.4936	-4.58156	-6.03251	0.270481	0.860058	-1.0409	-0.675427	0	0	0	0	2	1	2	0	0	0	0	0	0	2	1	2	0	0	-7.37199	-6.68857	-6.59338	-5.38275	-1.12099	-4.64491	-2.50678
P46013	P46013	Antigen KI-67	MKI67	358.69	13.486	9	9	9	5.2	5.2	5.2	-0.464191	-5.58535	-4.82152	-0.716825	-2.16842	-2.73497	-0.884485	-2.13373	-1.16399	0.270229	0.859644	0.479336	0.674884	3	0	0	3	2	1	4	1	3	3	0	0	3	2	1	4	1	3	-3.57423	-6.45576	-5.53425	-3.70866	-5.12409	-5.78558	-3.80457
P05023;P13637;Q13733;P20648;P54707	P05023	Sodium/potassium-transporting ATPase subunit alpha-1	ATP1A1	112.89	323.31	22	31	31	39.6	39.6	27.9	2.95311	1.71333	0.739479	4.14046	4.13192	3.90119	4.47662	4.06491	3.97963	0.269108	0.860386	0.115863	0.672464	9	4	2	13	15	12	14	12	13	13	8	4	20	21	19	21	17	18	1.84307	0.559599	-0.351471	3.14856	3.17627	2.85059	3.55659
Q6ZPD9	Q6ZPD9	Probable C-mannosyltransferase DPY19L3	DPY19L3	83.196	1.5563	2	2	2	2.5	2.5	2.5	-5.85325	-4.33054	-5.14202	-1.28358	-1.69852	4.16504	3.78801	3.70721	-1.24621	0.268265	0.860917	1.68869	0.670642	0	0	0	1	1	1	1	2	1	0	0	0	1	1	1	1	2	1	-6.7574	-5.03095	-5.89911	-1.48404	-1.86276	3.90588	3.65937
Q14126	Q14126	Desmoglein-2	DSG2	122.29	2.8659	3	3	3	4.9	4.9	4.9	-5.04656	-4.56524	-4.87466	-3.67211	-3.00822	-4.13808	-1.8832	-4.81893	-2.10807	0.268101	0.86074	0.6694	0.670289	0	0	0	0	1	0	1	0	1	0	0	0	0	1	0	1	0	1	-5.84594	-5.29745	-5.59474	-4.12539	-3.99559	-4.7095	-2.83498
Q96T76	Q96T76	MMS19 nucleotide excision repair protein homolog	MMS19	113.29	87.611	12	12	12	22.1	22.1	22.1	-5.7456	-3.66599	-4.58898	-0.182976	-1.0465	0.976353	1.09013	0.170577	-0.125766	0.267801	0.861051	0.462689	0.66964	0	0	0	4	4	6	12	5	5	0	0	0	4	4	6	12	5	5	-6.63577	-4.27637	-5.26952	-1.35547	-2.18269	-0.254816	-0.010519
P42356	P42356	Phosphatidylinositol 4-kinase alpha	PI4KA	236.83	2.4561	3	3	3	2.1	2.1	2.1	-5.03678	-6.27118	2.90373	-5.12786	-0.766331	-5.01599	-4.60181	-4.48085	-4.71116	0.267438	0.861239	-0.961214	-0.668856	0	0	1	0	2	0	1	1	1	0	0	1	0	2	0	1	1	1	-5.83489	-7.23449	0.434317	-5.70074	-3.1005	-5.66555	-6.90039
P84077;P61204	P84077;P61204	ADP-ribosylation factor 1;ADP-ribosylation factor 3	ARF1;ARF3	20.697	38.395	6	10	10	74.6	74.6	45.9	1.6007	1.03641	0.193979	2.9542	3.75251	3.47869	3.29411	3.5352	2.64594	0.267316	0.860762	-0.236717	-0.668591	3	2	2	4	6	5	5	5	5	5	5	3	8	10	9	8	9	8	2.66059	2.0526	1.27295	4.13225	4.96677	4.59802	4.54398
O60762	O60762	Dolichol-phosphate mannosyltransferase subunit 1	DPM1	29.634	2.7808	2	2	2	12.7	12.7	12.7	-3.98514	-3.99665	-4.76382	-1.47268	-1.1516	-0.846153	-1.05474	-1.40069	-1.45614	0.266934	0.860748	-0.147044	-0.667767	0	0	0	2	2	2	2	2	2	0	0	0	2	2	2	2	2	2	-4.64667	-4.65182	-5.46856	-0.879601	-0.522315	-0.311834	-0.38987
Q8N257;Q16778;P33778;P23527;P06899;Q6DRA6;Q6DN03	Q8N257;Q16778;P33778;P23527;P06899	Histone H2B type 3-B;Histone H2B type 2-E;Histone H2B type 1-B;Histone H2B type 1-O;Histone H2B type 1-J	HIST3H2BB;HIST2H2BE;HIST1H2BB;HIST1H2BO;HIST1H2BJ	13.908	32.598	2	6	6	38.1	38.1	7.9	5.65558	3.72788	0.646549	2.59454	2.33151	4.14437	3.3911	0.174718	3.14934	0.266137	0.861626	-0.785088	-0.666043	2	1	0	0	0	1	0	0	1	5	4	1	3	2	4	4	2	4	7.23005	5.2586	2.24012	4.2872	4.06039	5.77826	5.15553
P23528;Q9Y281	P23528	Cofilin-1	CFL1	18.502	7.4676	4	4	4	44	44	44	-0.161337	-1.39203	-0.329281	-0.439413	0.0742626	0.0965691	-0.356579	0.331468	-1.18797	0.266021	0.860979	-0.314834	-0.66579	3	2	2	3	3	3	3	2	2	3	2	2	3	3	3	3	2	2	0.898548	-0.375837	0.749691	0.738632	1.28853	1.2159	0.893288
P60660;P14649	P60660	Myosin light polypeptide 6	MYL6	16.93	8.3952	3	3	3	29.1	29.1	29.1	0.202997	-0.935656	-1.36649	-1.14013	0.190252	0.394207	-0.524002	-0.16433	-0.921931	0.265732	0.861213	-0.351531	-0.665166	2	2	1	1	3	3	2	2	2	2	2	1	1	3	3	2	2	2	1.26288	0.080534	-0.287516	0.0379162	1.40452	1.51354	0.725864
Q86Y07	Q86Y07	Serine/threonine-protein kinase VRK2	VRK2	58.14	130.36	23	23	23	59.1	59.1	59.1	-4.68464	-4.58535	-3.94666	3.10943	3.26362	2.95138	3.3333	3.08796	3.13691	0.265447	0.861246	0.0779114	0.664548	0	0	0	16	15	13	15	15	14	0	0	0	16	15	13	15	15	14	-5.43701	-5.32027	-4.5383	2.96555	3.15599	2.74878	3.26126
P48634	P48634	Protein PRRC2A	PRRC2A	228.86	46.021	10	10	10	9.5	9.5	9.5	-4.88524	-4.17403	-4.58792	0.908163	-0.191366	1.15895	1.96823	0.212396	0.998977	0.264705	0.861507	0.434618	0.662942	0	0	0	6	3	5	9	5	5	0	0	0	6	3	5	9	5	5	-5.66367	-4.85324	-5.26832	-1.1918	-2.25509	-0.999687	-0.0598984
Q9H9T3	Q9H9T3	Elongator complex protein 3	ELP3	62.258	1.6405	2	2	2	5.9	5.9	5.9	-3.81374	-3.53016	-4.60809	-2.74387	-4.14742	-1.21136	-1.12747	-2.40463	-2.64393	0.264384	0.861244	0.642207	0.662247	0	0	0	1	0	2	2	1	1	0	0	0	1	0	2	2	1	1	-4.45301	-4.12214	-5.29128	-3.19806	-4.58461	-1.72431	-1.50986
Q9Y512	Q9Y512	Sorting and assembly machinery component 50 homolog	SAMM50	51.976	2.7499	3	3	3	7.9	7.9	7.9	-3.97457	-4.85874	-5.96451	-6.10011	-1.85243	-2.70112	-1.01479	-2.32683	-4.16093	0.264321	0.860523	1.05037	0.662111	0	0	0	0	2	1	2	1	2	0	0	0	0	2	1	2	1	2	-4.63472	-5.6307	-6.83544	-6.75288	-2.07116	-3.0147	-1.19786
Q15365	Q15365	Poly(rC)-binding protein 1	PCBP1	37.497	171.41	8	10	10	59.3	59.3	50.6	1.99828	0.938084	0.731123	2.97079	2.70825	2.86717	3.28175	2.90485	2.72048	0.263825	0.861346	0.120285	0.661036	3	1	1	6	5	6	8	5	6	5	3	3	8	7	8	10	7	8	2.29267	1.18871	1.04458	3.38323	3.15699	3.22098	3.76609
O95487	O95487	Protein transport protein Sec24B	SEC24B	137.42	78.317	19	19	19	23.3	23.3	23.3	-3.21162	-4.76319	-5.05214	1.35308	1.37194	1.97835	2.28082	1.42623	1.64679	0.263555	0.861124	0.216824	0.66045	1	0	0	8	10	10	16	9	8	1	0	0	8	10	10	16	9	8	-3.87418	-5.52221	-5.79678	0.808683	0.863746	1.37519	1.80824
Q8IY37	Q8IY37	Probable ATP-dependent RNA helicase DHX37	DHX37	129.54	6.1	6	6	6	9.2	9.2	9.2	-3.66138	-5.5847	-4.84933	-4.29456	-3.00814	-4.80928	-1.02874	-2.75499	-5.5368	0.261544	0.863379	0.930484	0.656087	0	0	0	0	1	0	6	1	0	0	0	0	0	1	0	6	1	0	-4.28086	-6.45501	-5.56591	-4.79898	-4.17238	-5.44045	-2.15736
Q8NC51	Q8NC51	Plasminogen activator inhibitor 1 RNA-binding protein	SERBP1	44.965	123.7	12	12	12	31.4	31.4	31.4	1.35918	0.680595	-0.916906	2.41437	2.22915	2.08649	2.37206	2.30038	1.44223	0.260776	0.863304	-0.205115	-0.65442	7	5	3	9	9	9	9	8	8	7	5	3	9	9	9	9	8	8	1.49309	0.770798	-0.763929	2.66645	2.51744	2.27984	2.69587
Q9BT25	Q9BT25	HAUS augmin-like complex subunit 8	HAUS8	44.857	4.0088	2	2	2	12.7	12.7	12.7	-5.56306	-4.28673	-4.54029	-2.92797	-2.36857	-1.61517	-3.15618	-1.51607	-3.7314	0.258804	0.866509	-0.497317	-0.650135	0	0	0	1	1	2	1	2	1	0	0	0	1	1	2	1	2	1	-6.42952	-4.9812	-5.21409	-2.51543	-1.91984	-1.26135	-2.67186
P53992;O94855	P53992	Protein transport protein Sec24C	SEC24C	118.32	77.204	18	18	18	25.9	25.9	25.9	-3.09338	-4.37456	-4.8149	2.26888	3.07682	2.8647	2.73104	2.6087	2.35307	0.257832	0.866844	-0.172531	-0.64802	2	1	0	12	18	15	15	13	13	2	1	0	12	18	15	15	13	13	-4.0335	-5.08094	-5.52672	1.4469	2.29105	1.98405	1.98092
O15212	O15212	Prefoldin subunit 6	PFDN6	14.582	7.7227	2	2	2	20.2	20.2	20.2	-4.43112	-3.4068	-3.42042	-3.79543	-1.9983	-5.6244	-4.99499	-4.49272	4.20043	0.256933	0.867764	2.04361	0.646064	0	0	0	0	1	0	0	0	2	0	0	0	0	1	0	0	0	2	-5.15056	-3.98207	-3.93922	-4.25884	-0.462115	-6.32812	-5.48726
P60604	P60604	Ubiquitin-conjugating enzyme E2 G2	UBE2G2	18.566	173.02	3	3	3	37	37	37	-2.24846	-4.83812	-4.28471	2.13689	2.31373	1.76001	2.20759	1.07006	2.15016	0.256554	0.86794	-0.260938	-0.645238	1	0	0	3	3	3	3	2	3	1	0	0	3	3	3	3	2	3	-0.188526	-5.6073	-4.92314	4.31487	4.52793	3.87932	4.45749
P06702	P06702	Protein S100-A9	S100A9	13.242	16.957	3	3	3	30.7	30.7	30.7	-1.18637	-5.86931	-5.84329	-5.08354	-3.57891	0.329216	-3.3832	-3.67738	-4.45447	0.256434	0.867483	-1.0606	-0.644976	1	0	0	0	0	3	0	0	0	1	0	0	0	0	3	0	0	0	0.388077	-6.77818	-6.69743	-5.65279	-3.9694	1.96313	-3.74594
P62191	P62191	26S protease regulatory subunit 4	PSMC1	49.184	19.132	10	10	10	29.5	29.5	29.5	-5.16546	-5.63362	-6.25883	1.4721	1.30183	0.663151	1.81168	1.10603	1.16502	0.255945	0.867864	0.21522	0.64391	0	0	0	6	8	5	7	7	6	0	0	0	6	8	5	7	7	6	-5.98029	-6.51056	-7.1705	1.27162	1.1376	0.40399	1.68305
O60831	O60831	PRA1 family protein 2	PRAF2	19.258	4.5738	4	4	4	23	23	23	-5.63413	-3.94403	-4.28375	0.980963	-0.13913	0.381208	-0.144129	0.374101	0.294791	0.255909	0.867146	-0.232759	-0.643832	0	0	0	3	1	2	1	1	2	0	0	0	3	1	2	1	1	2	-6.50982	-4.59208	-4.92205	3.481	2.39706	2.82247	2.42767
O60884	O60884	DnaJ homolog subfamily A member 2	DNAJA2	45.745	40.98	8	8	8	35.9	35.9	35.9	-5.08691	-2.50412	-5.50436	0.590872	1.32299	0.506458	1.06171	1.37251	0.634295	0.255408	0.867425	0.216064	0.642741	0	2	0	4	6	4	6	7	5	0	2	0	4	6	4	6	7	5	-5.89153	-2.4879	-6.3116	0.768877	1.53723	0.625843	1.31157
Q9H5Z1	Q9H5Z1	Probable ATP-dependent RNA helicase DHX35	DHX35	78.909	13.902	10	10	10	26.2	26.2	26.2	-5.29461	-5.47797	-3.77652	-5.4937	-1.32905	-3.18096	-1.49354	-1.9257	-3.87386	0.254583	0.868631	0.903537	0.640942	0	0	0	1	4	1	3	3	1	0	0	0	1	4	1	3	3	1	-6.1262	-6.33382	-4.34461	-6.09664	-1.96282	-3.90961	-2.0917
Q08378	Q08378	Golgin subfamily A member 3	GOLGA3	167.35	323.31	54	54	54	50.5	50.5	50.5	-4.67751	-4.49041	-4.74331	4.70782	4.87131	4.88961	4.89079	4.83909	4.44885	0.254256	0.868743	-0.0966702	-0.640228	0	0	0	39	42	36	42	37	33	0	0	0	39	42	36	42	37	33	-5.42896	-5.21247	-5.44521	2.86796	3.06765	2.99102	3.1227
Q86YS7	Q86YS7	C2 domain-containing protein 5	C2CD5	110.45	6.4188	6	6	6	7.2	7.2	7.2	-4.61496	-4.54712	-4.79266	-2.97413	-1.42389	-1.40508	-0.931227	-2.52026	-0.924609	0.254244	0.868026	0.475666	0.640202	0	0	0	1	2	3	4	1	3	0	0	0	1	2	3	4	1	3	-5.35828	-5.27687	-5.50139	-3.96601	-2.37954	-2.45565	-1.85126
Q7Z2T5	Q7Z2T5	TRMT1-like protein	TRMT1L	81.746	6.0565	4	4	4	10.9	10.9	10.9	-4.87972	-3.70467	-6.39118	-4.20974	-1.4934	-5.11752	-1.41705	-4.41277	-2.29664	0.253657	0.868758	0.898067	0.63892	0	0	0	0	2	1	3	1	1	0	0	0	0	2	1	3	1	1	-5.65743	-4.3203	-7.32116	-4.70719	-2.2426	-5.96171	-2.13062
P62979;P0CG47;P0CG48	P62979;P0CG47;P0CG48	Ubiquitin-40S ribosomal protein S27a;Ubiquitin;40S ribosomal protein S27a;Polyubiquitin-B;Ubiquitin;Polyubiquitin-C;Ubiquitin	RPS27A;UBB;UBC	17.965	154.71	3	6	6	42.9	42.9	21.2	2.2371	2.09196	-5.07747	3.91236	3.63847	3.89127	4.26027	3.52571	4.11896	0.25347	0.867855	0.154279	0.638513	2	2	0	1	2	1	1	2	1	4	4	1	4	4	4	4	4	4	4.03395	3.84512	-5.82562	5.82735	5.58971	5.74758	6.24716
P33981	P33981	Dual specificity protein kinase TTK	TTK	97.071	77.179	21	21	21	39.1	39.1	39.1	-6.00173	-3.89603	-4.00172	2.67518	3.00697	2.96722	3.05596	2.77565	2.40508	0.253287	0.867619	-0.137561	-0.638114	0	0	0	11	13	14	17	13	9	0	0	0	11	13	14	17	13	9	-6.92517	-4.53758	-4.60098	1.71576	2.08372	1.94909	2.16834
Q6IAN0	Q6IAN0	Dehydrogenase/reductase SDR family member 7B	DHRS7B	35.119	2.9538	3	3	3	14.2	14.2	14.2	-6.31484	-5.23781	-3.06399	-2.56346	-2.14408	-2.7366	-1.68443	-2.00328	-2.95313	0.253244	0.866906	0.267766	0.638019	0	0	0	1	1	1	2	1	1	0	0	0	1	1	1	2	1	1	-7.27894	-6.06113	-3.53346	-2.0635	-1.60788	-2.29537	-1.11267
P46783;Q9NQ39	P46783;Q9NQ39	40S ribosomal protein S10;Putative 40S ribosomal protein S10-like	RPS10;RPS10P5	18.898	3.7949	3	3	3	21.2	21.2	21.2	-0.112007	-1.84221	-2.21983	-1.35501	-0.886847	-2.78351	-1.49403	-2.82073	-2.02237	0.251879	0.867783	-0.437254	-0.635037	2	1	1	2	2	1	2	1	2	2	1	1	2	2	1	2	1	2	0.947878	-0.826015	-1.14086	-0.176964	0.327418	-1.66418	-0.244164
P62258	P62258	14-3-3 protein epsilon	YWHAE	29.174	46.272	7	8	8	36.9	36.9	36.9	-4.88574	-5.6981	-4.89098	-0.590988	1.51522	-3.20947	1.47537	-1.24715	0.497598	0.251676	0.867331	1.00369	0.634594	0	0	0	2	3	0	4	2	3	1	0	0	3	4	1	5	3	4	-4.59142	-6.58377	-5.61332	-0.178526	1.96397	-2.85565	1.95969
O00443	O00443	Phosphatidylinositol 4-phosphate 3-kinase C2 domain-containing subunit alpha	PIK3C2A	190.68	1.46	2	2	2	1.9	1.9	1.9	-3.2356	-3.55686	-4.46255	-4.83016	-3.49082	-4.83935	-5.14567	-4.603	-0.481105	0.251665	0.866621	0.976851	0.634569	0	0	0	0	1	0	1	1	1	0	0	0	0	1	0	1	1	1	-3.79977	-4.15245	-5.12559	-5.37858	-5.52449	-5.4732	-5.65004
O95831	O95831	Apoptosis-inducing factor 1, mitochondrial	AIFM1	66.9	43.73	12	12	12	35.1	35.1	35.1	-2.00624	-5.41537	-6.04185	0.874611	1.61466	1.39818	1.30482	1.59229	1.43728	0.251557	0.866367	0.14898	0.634334	2	0	0	4	8	6	7	7	6	2	0	0	4	8	6	7	7	6	-2.53131	-6.26274	-6.92348	0.467661	1.24396	0.932575	0.96977
P52701	P52701	DNA mismatch repair protein Msh6	MSH6	152.78	3.1018	2	2	2	2.9	2.9	2.9	-6.60438	-5.27145	-4.32267	-3.52727	-4.04146	-4.56478	-3.05183	-4.37775	-3.78389	0.249717	0.869779	0.306681	0.630308	0	0	0	1	1	0	0	1	2	0	0	0	1	1	0	0	1	2	-7.60608	-6.09933	-4.96635	-3.96865	-5.61378	-5.17418	-3.38794
Q9UHQ4	Q9UHQ4	B-cell receptor-associated protein 29	BCAP29	28.32	1.4243	2	2	2	10	10	10	-5.28592	-4.80091	-5.3662	-3.67128	-1.35525	-4.40798	-4.16297	-2.56071	-4.87864	0.24959	0.86917	-0.722603	-0.630031	0	0	0	0	1	0	0	1	0	0	0	0	0	1	0	0	1	0	-6.11639	-5.56504	-6.15432	-4.12449	-0.725917	-5.00343	-4.58837
Q9NUQ7	Q9NUQ7	Ufm1-specific protease 2	UFSP2	53.261	1.4296	2	2	2	8.7	8.7	8.7	-4.34714	-2.99229	-4.20881	-6.21913	-1.89315	-3.44855	-1.87567	-2.89464	-4.10667	0.249585	0.86846	0.894614	0.63002	0	0	0	0	1	0	2	0	0	0	0	0	0	1	0	2	0	0	-5.05568	-3.5114	-4.83673	-6.88167	-1.81637	-3.95859	-1.76334
Q5SY16	Q5SY16	Polynucleotide 5-hydroxyl-kinase NOL9	NOL9	79.322	19.584	7	7	7	19.2	19.2	19.2	-4.52136	-3.29476	-4.83756	-1.79674	-1.13257	-3.13891	0.515274	-2.35175	-2.15963	0.249286	0.86848	0.690706	0.629364	0	0	0	2	4	1	5	2	2	0	0	0	2	4	1	5	2	2	-5.25253	-3.85485	-5.55251	-1.75619	-1.0558	-3.15713	0.627647
Q9Y3S1;Q96J92;Q9BYP7;Q9H4A3	Q9Y3S1;Q96J92;Q9BYP7;Q9H4A3	Serine/threonine-protein kinase WNK2;Serine/threonine-protein kinase WNK4;Serine/threonine-protein kinase WNK3;Serine/threonine-protein kinase WNK1	WNK2;WNK4;WNK3;WNK1	242.67	1.4671	2	2	2	0.7	0.7	0.7	-4.52829	-5.14	-4.58992	-4.41715	-4.64117	-1.9095	-2.34223	-2.13165	-4.36433	0.249165	0.867974	0.709869	0.6291	0	0	0	0	0	1	1	2	0	0	0	0	0	0	1	1	2	0	-5.26036	-5.95007	-5.27059	-4.93165	-5.11891	-3.77201	-4.07421
Q9NRZ7	Q9NRZ7	1-acyl-sn-glycerol-3-phosphate acyltransferase gamma	AGPAT3	43.38	5.1193	5	5	5	18.4	18.4	18.4	-5.17441	-2.97045	-4.95618	-0.194614	-0.355953	-0.571764	0.476124	-0.269156	-0.665689	0.24879	0.867726	0.221203	0.62828	0	0	0	2	3	2	5	3	1	0	0	0	2	3	2	5	3	1	-5.9904	-3.48661	-5.68755	0.217854	0.0927973	-0.217934	0.960472
Q8IWB1;REV__Q96B96	Q8IWB1	Inositol 1,4,5-trisphosphate receptor-interacting protein	ITPRIP	62.059	82.932	21	21	21	49.2	49.2	49.2	-1.27333	-3.55939	-4.69058	3.85451	3.8659	3.27386	3.88315	3.64453	3.86206	0.248776	0.86702	0.131823	0.628247	1	0	0	16	16	10	15	14	15	1	0	0	16	16	10	15	14	15	-1.79842	-4.15533	-5.38518	3.44755	3.49516	2.80826	3.54807
O60271;Q9UPT6	O60271	C-Jun-amino-terminal kinase-interacting protein 4	SPAG9	146.2	88.829	23	23	23	29.4	29.4	29.4	-3.59826	-4.38193	-5.71095	2.34507	3.02345	2.73585	2.59397	2.77383	2.2756	0.248666	0.866595	-0.153657	-0.628008	1	0	0	11	16	13	13	14	11	1	0	0	11	16	13	13	14	11	-5.28253	-5.0893	-6.54679	0.778872	1.4935	1.1111	1.09967
P61247	P61247	40S ribosomal protein S3a	RPS3A	29.945	59.646	14	14	14	51.9	51.9	51.9	3.50161	3.07092	2.91516	2.92975	3.78253	3.377	4.24242	3.43491	3.17413	0.248316	0.866245	0.254058	0.627241	8	8	9	10	10	10	11	10	10	8	8	9	10	10	10	11	10	10	3.79595	3.32157	3.22855	3.34229	4.23131	3.73088	4.72677
Q53H96	Q53H96	Pyrroline-5-carboxylate reductase 3	PYCRL	28.663	3.782	3	3	3	19.7	19.7	19.7	-5.50478	-5.49485	-5.27457	-1.59518	-1.70947	-3.38805	-0.91976	-2.40719	-1.99453	0.247945	0.866211	0.457071	0.626428	0	0	0	1	1	0	2	1	2	0	0	0	1	1	0	2	1	2	-6.36367	-6.35299	-6.05	-0.795633	-0.873712	-3.89271	-0.048418
P82663	P82663	28S ribosomal protein S25, mitochondrial	MRPS25	20.116	4.6314	5	5	5	36.4	36.4	36.4	-5.65095	-4.75258	-3.65912	-4.60357	0.129261	-2.24084	-2.12173	-1.15911	-0.758426	0.247744	0.865684	0.89196	0.625987	0	0	0	1	4	1	2	3	3	0	0	0	1	4	1	2	3	3	-6.52883	-5.51017	-4.21096	-5.13338	1.49555	-0.969484	-0.719849
Q96LT7	Q96LT7	Protein C9orf72	C9orf72	54.327	13.2	8	8	8	28.3	28.3	28.3	-5.16346	-5.06925	-6.29813	-1.22163	-0.122189	-2.53092	0.209887	-1.68272	-0.742333	0.247328	0.86516	0.55319	0.625075	0	0	0	2	5	2	6	1	3	0	0	0	2	5	2	6	1	3	-5.97802	-5.86974	-7.21523	-1.1811	-0.045392	-2.54912	0.322208
Q99941	Q99941	Cyclic AMP-dependent transcription factor ATF-6 beta;Processed cyclic AMP-dependent transcription factor ATF-6 beta	ATF6B	76.708	4.1627	3	3	3	10	10	10	-4.50672	-4.88319	-4.34072	-5.98812	-2.11762	-1.6526	-4.40298	-0.589633	-1.39425	0.247205	0.864547	1.12383	0.624805	0	0	0	1	1	2	1	3	2	0	0	0	1	1	2	1	3	2	-5.23599	-5.65847	-4.9869	-6.63169	-2.10501	-1.7349	-4.84766
Q9Y2W1	Q9Y2W1	Thyroid hormone receptor-associated protein 3	THRAP3	108.66	13.753	5	5	5	10.1	10.1	10.1	-0.493883	-4.08552	-2.41675	-2.50837	-0.384022	-0.682705	-0.247971	-1.19305	-0.789348	0.246897	0.864634	0.448244	0.62413	2	0	1	2	3	2	2	1	2	2	0	1	2	3	2	2	1	2	-1.50443	-4.75274	-3.40816	-3.40073	-1.24014	-1.63384	-1.06849
P61326;Q96A72	P61326;Q96A72	Protein mago nashi homolog;Protein mago nashi homolog 2	MAGOH;MAGOHB	17.163	5.0681	3	3	3	35.6	35.6	35.6	-0.554796	-5.48143	-4.56083	-0.0477943	-1.21831	0.150345	-0.142097	-1.96655	-0.349219	0.246564	0.864673	-0.447371	-0.623399	2	0	0	3	2	3	2	1	2	2	0	0	3	2	3	2	1	2	0.505089	-6.33776	-5.23747	1.13025	-0.00404453	1.26968	1.10777
P26641	P26641	Elongation factor 1-gamma	EEF1G	50.118	7.0994	5	5	5	16.9	16.9	16.9	-1.07168	-3.12724	-2.17632	-0.576227	-0.350096	-0.40477	0.0956497	-0.801839	-0.102153	0.245424	0.866698	0.17425	0.620895	1	1	1	3	4	4	5	3	4	1	1	1	3	4	4	5	3	4	-1.3337	-3.43294	-2.41923	-0.720087	-0.457793	-0.60734	0.023571
Q02978	Q02978	Mitochondrial 2-oxoglutarate/malate carrier protein	SLC25A11	34.061	38.573	5	5	5	24.2	24.2	24.2	-1.8003	-6.06491	-1.44101	-1.24908	-0.910959	-0.694319	-0.674536	-0.730289	-2.76287	0.245166	0.866437	-0.437778	-0.62033	1	1	2	1	2	3	4	2	2	1	1	2	1	2	3	4	2	2	-1.58837	-7.00028	-1.21006	-0.918999	-0.544734	-0.423042	-0.27269
P60866	P60866	40S ribosomal protein S20	RPS20	13.373	12.873	5	5	5	40.3	40.3	40.3	3.88915	3.68227	3.7477	3.78695	3.64648	3.19431	3.81213	3.74482	3.45939	0.244985	0.86619	0.129532	0.619932	5	4	4	4	4	4	3	4	3	5	4	4	4	4	4	3	4	3	5.94903	5.69846	5.82663	5.96502	5.86077	5.31368	6.06194
P15311;P26038;P35241	P15311	Ezrin	EZR	69.412	8.6424	9	9	9	19.5	19.5	19.5	-5.04636	-5.4904	-4.41165	0.498043	-0.182999	-0.114067	0.133341	0.369893	0.12469	0.243394	0.869169	0.142316	0.616436	0	0	0	6	3	4	5	4	4	0	0	0	6	3	4	5	4	4	-5.84571	-6.34794	-5.06764	-0.0894527	-0.734296	-0.760237	-0.382322
P27448;Q7KZI7;Q9P0L2	P27448;Q7KZI7;Q9P0L2	MAP/microtubule affinity-regulating kinase 3;Serine/threonine-protein kinase MARK2;Serine/threonine-protein kinase MARK1	MARK3;MARK2;MARK1	84.428	2.9553	2	2	2	4	4	4	-4.35695	-4.2267	-4.19888	-4.92768	-4.70113	-4.23915	-4.33636	-5.57522	-4.7289	0.243269	0.868634	-0.25751	-0.616159	0	0	0	1	2	0	1	0	0	0	0	0	1	2	0	1	0	0	-5.06677	-4.91304	-4.82543	-5.74964	-5.48692	-4.81957	-5.0865
O43143	O43143	Pre-mRNA-splicing factor ATP-dependent RNA helicase DHX15	DHX15	90.932	19.53	16	16	16	25.8	25.8	25.8	-0.00708961	-0.93848	-0.287859	1.29834	0.410305	0.144619	1.64894	0.156062	1.07461	0.242184	0.869234	0.342117	0.613771	5	3	4	10	7	6	12	5	10	5	3	4	10	7	6	12	5	10	-0.873205	-1.84832	-1.13487	0.550371	-0.301431	-0.662024	0.972801
Q8NFH4	Q8NFH4	Nucleoporin Nup37	NUP37	36.707	10.113	5	5	5	27.3	27.3	27.3	-4.21833	-5.18771	-6.12178	-0.278831	-0.55575	-1.2912	-0.257853	-0.917895	-0.263497	0.241958	0.868947	0.228846	0.613274	0	0	0	3	3	2	3	2	3	0	0	0	3	3	2	3	2	3	-4.91015	-6.00424	-7.01447	0.314251	0.0735521	-0.756847	0.407051
Q92597	Q92597	Protein NDRG1	NDRG1	42.835	12.084	8	8	8	34.5	34.5	34.5	-4.4125	-4.55842	-4.04037	-1.02339	0.170992	-2.54721	-1.10864	0.483397	-1.04878	0.240313	0.871442	0.575196	0.60965	0	0	0	2	4	1	3	5	2	0	0	0	2	4	1	3	5	2	-5.12953	-5.2897	-4.64498	-0.1084	1.12225	-1.69092	-0.121763
P08240	P08240	Signal recognition particle receptor subunit alpha	SRPR	69.81	323.31	39	39	39	71.2	71.2	71.2	4.72965	4.29425	2.43514	8.0051	7.80404	7.86125	7.98666	7.77094	7.73102	0.240225	0.870949	-0.0605844	-0.609456	20	17	8	33	35	32	34	34	30	20	17	8	33	35	32	34	34	30	4.0671	3.58797	1.79168	7.46071	7.29586	7.25809	7.51408
P11387	P11387	DNA topoisomerase 1	TOP1	90.725	38.761	12	13	13	23	23	21.8	-0.57497	0.622313	0.452923	-0.912325	1.01935	-0.806417	0.400881	-0.678456	1.04657	0.239942	0.870886	0.489463	0.608833	2	3	2	4	6	2	8	2	4	3	3	2	4	7	2	8	2	5	-1.47849	-0.324945	-0.431538	-1.69772	0.270091	-1.6505	-0.312716
Q9Y6A4	Q9Y6A4	Cilia- and flagella-associated protein 20	CFAP20	22.774	3.5426	2	2	2	13.5	13.5	13.5	-5.01872	-4.73173	-6.64338	-4.94017	-2.90565	-3.99921	-2.92702	-5.91859	-4.93142	0.239789	0.870522	-0.644005	-0.608494	0	0	0	0	2	1	2	0	1	0	0	0	0	2	1	2	0	1	-5.81449	-5.48649	-7.60826	-5.49764	-1.82888	-3.01748	-1.81466
P62701;P22090;Q8TD47	P62701	40S ribosomal protein S4, X isoform	RPS4X	29.597	79.36	16	16	16	57.4	57.4	57.4	4.1013	4.3998	3.66987	3.49836	4.55275	3.88611	4.33603	4.07754	4.10473	0.239508	0.87035	0.193693	0.607875	10	13	10	10	14	11	14	12	13	10	13	10	10	14	11	14	12	13	4.57623	4.83106	4.16384	4.09145	5.18204	4.4205	5.00094
Q96JJ7	Q96JJ7	Protein disulfide-isomerase TMX3	TMX3	51.871	2.713	3	3	3	12.1	12.1	12.1	-3.89426	-5.58906	-5.73915	-5.20289	-1.71171	-1.38655	-5.59062	-1.81278	-3.88257	0.239191	0.870099	-0.994939	-0.607177	0	0	0	0	2	1	0	2	0	0	0	0	0	2	1	0	2	0	-4.54399	-6.45997	-6.57888	-5.78194	-1.56783	-1.3376	-6.13075
Q13177;Q13153;O75914	Q13177	Serine/threonine-protein kinase PAK 2;PAK-2p27;PAK-2p34	PAK2	58.042	33.695	13	13	13	44.3	44.3	44.3	-5.28538	-4.51435	-3.2915	1.20736	1.87373	0.798775	2.42638	0.537663	2.12406	0.238809	0.870247	0.402749	0.606332	0	0	0	4	7	5	10	4	9	0	0	0	4	7	5	10	4	9	-6.11577	-5.23966	-3.79246	1.18377	1.88636	0.716471	2.47463
Q8IWF6	Q8IWF6	Protein DENND6A	DENND6A	69.574	2.0316	2	2	2	6.7	6.7	6.7	-4.28028	-4.33846	-5.27881	-5.68662	-4.41288	-2.697	-2.03861	-5.50295	-2.78017	0.238187	0.87066	0.824927	0.60496	0	0	0	0	0	1	2	0	1	0	0	0	0	0	1	2	0	1	-4.98014	-5.03994	-6.05482	-6.30542	-4.87187	-3.11366	-2.32474
P50542	P50542	Peroxisomal targeting signal 1 receptor	PEX5	70.864	1.9322	2	2	2	4.7	4.7	4.7	-4.77891	-5.00391	-5.28941	-3.80775	-5.9784	-3.59188	-4.54474	-3.8893	-3.4556	0.23649	0.872927	0.49613	0.601212	0	0	0	0	1	0	1	0	0	0	0	0	0	1	0	1	0	0	-5.54353	-5.79554	-6.0669	-4.27217	-6.30018	-4.11469	-4.83091
Q96JQ2	Q96JQ2	Calmin	CLMN	111.65	98.173	20	20	20	33.3	33.3	33.3	-4.92801	-5.90547	-5.48196	2.40824	2.5438	2.64361	2.62135	2.63873	1.85172	0.236448	0.872391	-0.161282	-0.601119	0	0	0	15	15	15	17	13	12	0	0	0	15	15	15	17	13	12	-5.712	-6.81924	-6.28609	1.41634	1.58819	1.59301	1.70131
P52272	P52272	Heterogeneous nuclear ribonucleoprotein M	HNRNPM	77.515	13.762	9	9	9	21.4	21.4	21.4	0.619295	-2.0986	-2.6086	-0.00163269	0.771238	-0.319929	0.914444	-0.465663	1.05106	0.23625	0.871257	0.350056	0.600679	4	1	1	3	4	3	6	2	5	4	1	1	3	4	3	6	2	5	-0.52239	-3.28403	-3.73125	-1.02521	-0.216128	-1.40225	-0.0373669
P30419	P30419	Glycylpeptide N-tetradecanoyltransferase 1	NMT1	56.806	7.8015	2	2	2	8.5	8.5	8.5	-4.55881	-4.1611	-4.87382	-4.69376	-3.08408	-4.28318	-3.84011	-4.34948	-2.59033	0.236009	0.871121	0.427036	0.600147	0	0	0	1	2	1	1	0	1	0	0	0	1	2	1	1	0	1	-5.29484	-4.83856	-5.59378	-4.5157	-2.86986	-4.16385	-3.59024
P61978	P61978	Heterogeneous nuclear ribonucleoprotein K	HNRNPK	50.976	51.434	14	14	14	43.4	43.4	43.4	3.45166	1.55346	1.76471	1.8128	1.56044	1.56606	1.50355	1.43255	1.76739	0.234865	0.872822	-0.0786006	-0.597616	14	7	8	7	8	9	8	8	9	14	7	8	7	8	9	8	8	9	3.24853	1.30667	1.58061	1.72782	1.51165	1.42233	1.49039
Q14203	Q14203	Dynactin subunit 1	DCTN1	141.69	6.1579	4	4	4	4.1	4.1	4.1	-3.279	-6.00624	-5.37793	-2.81816	-0.763044	-3.18902	-0.54425	-2.98892	-1.37829	0.233726	0.874197	0.619591	0.595093	0	0	0	1	3	1	4	1	2	0	0	0	1	3	1	4	1	2	-3.84881	-6.93367	-6.16767	-4.20085	-2.10949	-4.63042	-1.85508
P55036;A2A3N6	P55036	26S proteasome non-ATPase regulatory subunit 4	PSMD4	40.736	21.183	3	3	3	13.3	13.3	13.3	-3.12418	-3.86282	-5.9282	-1.93227	0.740211	0.542971	-0.567047	-0.377341	-1.32231	0.233459	0.874119	-0.539204	-0.5945	1	0	0	1	3	3	2	2	1	1	0	0	1	3	3	2	2	1	-2.54972	-4.49986	-6.7941	-1.23965	1.46902	1.1769	0.197433
O75431	O75431	Metaxin-2	MTX2	29.763	4.5545	3	3	3	26.2	26.2	26.2	-5.78787	-4.09936	-5.85762	-5.05368	-4.00463	-3.25186	-1.08114	-4.70962	-4.27881	0.233074	0.874595	0.746863	0.593648	0	0	0	0	1	0	2	0	0	0	0	0	0	1	0	2	0	0	-6.68353	-4.76845	-6.71375	-5.62048	-2.92781	-3.74439	0.0312634
Q96CS3	Q96CS3	FAS-associated factor 2	FAF2	52.623	45.901	8	8	8	33.3	33.3	33.3	-2.75414	-5.04918	-2.79006	2.13511	1.2347	1.22841	1.73901	1.47388	0.552487	0.232277	0.874136	-0.277615	-0.591879	1	0	0	6	6	4	6	6	4	1	0	0	6	6	4	6	6	4	-2.89583	-5.84694	-3.22161	2.11152	1.24732	1.1461	1.78719
Q06609	Q06609	DNA repair protein RAD51 homolog 1	RAD51	36.966	3.0044	3	3	3	13.3	13.3	13.3	-4.71675	-3.602	-4.881	-6.15837	-4.82644	-0.940222	-2.40929	-1.8322	-4.55062	0.23138	0.87463	1.04431	0.58989	0	0	0	0	0	2	1	1	0	0	0	0	0	0	2	1	1	0	-5.47329	-4.20372	-5.60196	-6.81592	-5.3194	-0.498993	-1.83749
P00367;P49448	P00367	Glutamate dehydrogenase 1, mitochondrial	GLUD1	61.397	10.022	10	10	10	31.2	31.2	31.2	-1.20925	-3.72357	-5.89803	-0.102468	0.249374	0.92441	0.901239	0.0792952	0.791726	0.231138	0.874549	0.233648	0.589353	1	1	0	2	3	5	5	2	5	1	1	0	2	3	5	5	2	5	-1.78161	-4.34175	-6.75976	-0.556667	-0.168675	0.411425	0.518858
O75197;A4QPB2	O75197	Low-density lipoprotein receptor-related protein 5	LRP5	179.14	66.288	10	10	10	11.9	11.9	11.9	-4.3676	-3.85074	-6.28544	-1.42019	-1.75273	-0.372227	0.0778427	-0.288501	-1.99122	0.230638	0.874686	0.447756	0.588241	0	0	0	5	4	4	9	5	3	0	0	0	5	4	4	9	5	3	-5.0788	-4.48615	-7.20079	-3.11008	-3.40635	-2.12079	-1.54018
O00505	O00505	Importin subunit alpha-4	KPNA3	57.81	103.49	11	15	15	46.3	46.3	35.5	-3.91617	-4.60903	-5.67471	3.03368	3.68742	2.89911	3.53364	3.07546	3.5138	0.229841	0.875644	0.167563	0.586471	0	0	0	7	9	7	9	8	7	0	0	0	9	13	9	12	10	11	-4.56874	-5.34717	-6.50552	3.53366	4.22364	3.34035	4.10545
Q9NYP9	Q9NYP9	Protein Mis18-alpha	MIS18A	25.863	19.251	6	6	6	44.6	44.6	44.6	-2.82401	-4.91267	-5.72202	1.75619	1.80478	0.901718	1.97293	1.71489	1.37289	0.229081	0.875167	0.19934	0.58478	0	0	0	6	6	5	6	6	5	0	0	0	6	6	5	6	6	5	-3.33473	-5.69194	-6.55939	2.4488	2.5336	1.53563	2.73742
P12236	P12236	ADP/ATP translocase 3;ADP/ATP translocase 3, N-terminally processed	SLC25A6	32.866	213.81	3	13	13	42.3	42.3	9.7	3.14485	2.48549	2.33589	3.77632	4.26656	4.58071	4.42704	4.70142	4.02927	0.228865	0.875202	0.178048	0.584301	0	1	2	2	3	1	2	2	2	4	4	6	9	9	8	8	10	10	3.20471	2.50171	2.41484	3.95432	4.48082	4.70001	4.6769
Q8NBP0	Q8NBP0	Tetratricopeptide repeat protein 13	TTC13	96.812	28.139	20	20	20	31.2	31.2	31.2	-4.87962	-4.05526	-5.14274	2.38263	3.07091	1.47214	2.53233	1.63233	1.82059	0.228116	0.875589	-0.313481	-0.582633	0	0	0	10	14	8	13	8	10	0	0	0	10	14	8	13	8	10	-5.65731	-4.71838	-5.89993	1.49022	2.21482	0.521088	1.7118
P51571	P51571	Translocon-associated protein subunit delta	SSR4	18.998	11.017	7	7	7	38.2	38.2	38.2	0.797392	-0.17914	-2.20948	2.0372	1.22239	1.89631	2.0979	1.92379	1.63221	0.227313	0.876517	0.165998	0.580847	4	4	2	5	4	5	4	5	5	4	4	2	5	4	5	4	5	5	2.37191	1.35159	-0.615946	3.72984	2.95123	3.5302	3.86239
Q8TEM1	Q8TEM1	Nuclear pore membrane glycoprotein 210	NUP210	205.11	119.74	21	21	21	19.7	19.7	19.7	-4.64426	-4.60165	-3.34475	1.72313	1.47497	1.85468	1.93659	1.19996	2.68138	0.225659	0.877923	0.25505	0.57716	0	0	0	11	10	12	14	10	15	0	0	0	11	10	12	14	10	15	-5.39139	-5.33879	-3.85308	0.0938187	-0.118119	0.166613	0.379087
O95801	O95801	Tetratricopeptide repeat protein 4	TTC4	44.678	50.447	6	6	6	31.5	31.5	31.5	-3.7158	-4.55207	-4.67385	-1.92859	-0.49522	-1.17672	-0.718908	-0.759748	-1.32859	0.225556	0.877437	0.264427	0.57693	0	0	0	2	4	2	3	3	2	0	0	0	2	4	2	3	3	2	-4.34234	-5.28249	-5.36613	-1.88803	-0.418448	-1.1949	-0.606579
O75663	O75663	TIP41-like protein	TIPRL	31.444	3.6862	3	3	3	17.3	17.3	17.3	-3.98979	-4.16691	-5.97618	-5.38316	-2.21718	-3.51712	-0.965847	-4.80347	-2.8598	0.22527	0.877308	0.829447	0.576291	0	0	0	0	1	0	2	0	1	0	0	0	0	1	0	2	0	1	-4.65192	-4.84515	-6.84872	-5.97703	-1.68099	-4.03327	-0.394093
P09543	P09543	2,3-cyclic-nucleotide 3-phosphodiesterase	CNP	47.578	15.686	5	5	5	17.8	17.8	17.8	-3.91528	-3.60122	-5.0648	-1.68784	-2.23109	-2.61941	-0.221432	-3.57533	-0.920379	0.224461	0.878125	0.607069	0.574487	1	1	0	2	2	2	3	2	3	1	1	0	2	2	2	3	2	3	-4.34077	-4.07044	-5.8112	-1.9952	-2.50225	-2.98551	-0.457041
P04439;P01893;P17693;P13747	P04439;P01893	HLA class I histocompatibility antigen, A-3 alpha chain;Putative HLA class I histocompatibility antigen, alpha chain H	HLA-A;HLA-H	40.84	85.984	6	9	7	41.4	31.8	28.2	-3.39959	-4.14597	-3.83331	0.94648	0.86561	0.619635	1.68306	0.638135	0.714269	0.224388	0.87744	0.201245	0.574325	0	0	0	5	5	3	3	4	2	0	0	0	6	6	5	5	5	3	-3.98507	-4.82137	-4.40926	1.12456	1.07987	0.738968	1.9329
P57678	P57678	Gem-associated protein 4	GEMIN4	120.04	2.5742	2	2	2	2.7	2.7	2.7	-3.76675	-4.08313	-4.47559	-2.46023	-2.23911	-5.80465	-2.39535	-4.13734	-1.60464	0.224162	0.877277	0.788888	0.573819	0	0	0	1	1	0	1	0	2	0	0	0	1	1	0	1	0	2	-4.39991	-4.75002	-5.14044	-3.60411	-3.34682	-6.52442	-3.46741
Q09666	Q09666	Neuroblast differentiation-associated protein AHNAK	AHNAK	629.09	15.892	14	14	14	9.9	9.9	9.9	-4.80064	-5.66594	-4.64883	1.31512	-0.107409	0.40823	1.95711	0.785968	0.0617075	0.223925	0.876616	0.39628	0.57329	0	0	0	7	3	4	9	5	4	0	0	0	7	3	4	9	5	4	-5.56808	-6.54726	-5.33765	-2.74336	-4.12963	-3.7089	-2.02953
P30153;P30154	P30153	Serine/threonine-protein phosphatase 2A 65 kDa regulatory subunit A alpha isoform	PPP2R1A	65.308	48.618	15	15	15	34.1	34.1	34.1	-0.691509	-1.28767	-2.74026	1.94141	2.18766	1.92555	2.25219	2.16677	0.832585	0.223673	0.876264	-0.267689	-0.572726	3	3	1	8	11	9	11	10	8	3	3	1	8	11	9	11	10	8	-1.30964	-1.94953	-3.33935	1.44137	1.7239	1.36678	1.82399
P25054	P25054	Adenomatous polyposis coli protein	APC	311.64	1.3393	2	2	2	0.8	0.8	0.8	-4.93047	-4.05472	-4.13928	-2.83604	-4.08545	-4.87353	-4.29692	-3.21471	-6.00706	0.222887	0.877189	-0.574553	-0.570972	0	1	0	1	0	0	0	1	0	0	1	0	1	0	0	0	1	0	-5.71477	-4.71776	-4.75758	-5.60281	-4.51755	-5.51042	-4.73308
O43865	O43865	Putative adenosylhomocysteinase 2	AHCYL1	58.951	190.58	12	20	20	54	54	37	-2.01966	-5.15279	-5.98884	4.28831	4.66842	4.47341	4.62211	4.51449	3.83186	0.221801	0.878501	-0.153894	-0.568542	0	0	0	9	10	8	10	7	9	1	0	0	14	17	15	15	13	15	-2.44519	-5.96459	-6.86313	3.98089	4.39725	4.10732	4.38652
O60506	O60506	Heterogeneous nuclear ribonucleoprotein Q	SYNCRIP	69.602	29.258	7	10	7	24.9	19.6	19.6	2.10315	-0.479099	-1.95864	-1.01128	-0.913767	-1.09758	-1.12656	-1.10514	-0.34129	0.221763	0.87782	0.149881	0.568458	5	3	1	2	2	2	2	2	3	8	5	2	4	3	4	3	4	4	1.48498	-1.14099	-2.55779	-1.51126	-1.37755	-1.65631	-1.55477
P84098	P84098	60S ribosomal protein L19	RPL19	23.466	75.742	8	8	8	25.5	25.5	25.5	1.65826	1.83813	1.89531	2.5456	2.1383	2.50311	2.60176	2.02035	2.19889	0.221163	0.878299	-0.121998	-0.567113	3	3	3	6	5	5	6	5	4	3	3	3	6	5	5	6	5	4	3.4551	3.59128	3.71124	4.46059	4.08953	4.35943	4.58859
O94876	O94876	Transmembrane and coiled-coil domains protein 1	TMCC1	72.082	4.2686	2	2	2	6.4	6.4	6.4	-3.62022	-5.48325	-5.25816	-3.48818	-1.88989	-5.18903	-1.49051	-2.07366	-4.67895	0.221013	0.877997	0.774659	0.566778	0	0	0	0	2	0	2	1	1	0	0	0	0	2	0	2	1	1	-4.23434	-6.33982	-6.03132	-3.92634	-2.35369	-5.854	-1.91871
P82094	P82094	TATA element modulatory factor	TMF1	122.84	137.75	12	12	12	16.9	16.9	16.9	-5.91766	-4.28699	-5.48326	0.114882	0.44433	0.894875	0.264347	0.684653	-0.00863361	0.220348	0.877694	-0.17124	-0.565289	0	0	0	3	6	8	6	6	4	0	0	0	3	6	8	6	6	4	-6.83017	-4.98149	-6.28758	-1.36241	-0.996758	-0.641146	-1.14114
P14618	P14618	Pyruvate kinase PKM	PKM	57.936	16.332	10	10	10	32.8	32.8	32.8	0.32324	-2.05677	-2.83554	0.843431	0.193542	0.363226	1.5337	-0.542764	1.6651	0.220163	0.877436	0.418614	0.564876	4	1	1	6	4	4	7	4	9	4	1	1	6	4	4	7	4	9	-0.20182	-2.62556	-3.34156	0.43648	-0.177175	-0.102392	1.19862
P28340	P28340	DNA polymerase delta catalytic subunit	POLD1	123.63	3.2182	2	2	2	5	5	5	-5.93992	-3.58801	-5.68275	-3.4813	-4.41506	-4.37437	-4.29375	-1.14427	-4.82249	0.219812	0.877963	0.670073	0.564089	0	0	0	0	1	0	1	1	1	0	0	0	0	1	0	1	1	1	-6.85533	-4.18783	-6.51468	-3.9189	-5.90125	-4.96683	-5.74432
Q96HY6	Q96HY6	DDRGK domain-containing protein 1	DDRGK1	35.61	229.19	9	9	9	46.5	46.5	46.5	-1.97377	-6.49791	-5.03761	3.23821	2.66062	3.43218	3.38921	3.183	3.16882	0.219669	0.877715	0.13667	0.563768	1	0	0	8	6	9	8	8	8	1	0	0	8	6	9	8	8	8	-1.05132	-7.49194	-5.78025	4.27877	3.73735	4.41398	4.50159
Q9UNK0	Q9UNK0	Syntaxin-8	STX8	26.906	6.0278	5	5	5	27.1	27.1	27.1	-6.37049	-3.41828	-4.07614	-2.83755	-2.95415	-1.03206	-1.68666	-2.1164	-1.9476	0.21962	0.87722	0.357702	0.563658	0	0	0	1	2	3	2	2	1	0	0	0	1	2	3	2	2	1	-7.34182	-3.9951	-4.6857	-1.92254	-3.29333	-0.17577	-0.699873
O75955	O75955	Flotillin-1	FLOT1	47.355	2.9788	3	3	3	15.7	15.7	15.7	-4.61972	-6.36831	-4.41747	-4.6667	-2.38151	-4.36019	-4.19747	-2.71486	-3.07344	0.218823	0.878454	0.474208	0.561872	0	0	0	0	0	1	1	2	1	0	0	0	0	0	1	1	2	1	-5.36367	-7.34479	-5.07427	-5.20169	-2.67366	-4.72629	-4.43306
O43264	O43264	Centromere/kinetochore protein zw10 homolog	ZW10	88.828	145.07	21	21	21	34.1	34.1	34.1	-5.68433	-5.81723	-3.36504	2.75701	2.80955	3.12066	2.76971	2.74882	2.94996	0.217963	0.880258	-0.0729097	-0.559942	0	0	0	14	18	18	15	19	19	0	0	0	14	18	18	15	19	19	-6.56654	-6.71904	-3.87618	1.89947	1.98822	2.20436	1.98398
Q9NZL3;Q12901;Q9UIE0;Q9UK13;Q2VY69;Q14588;Q9UK10	Q9NZL3;Q12901;Q9UIE0;Q9UK13	Zinc finger protein 224;Zinc finger protein 155;Zinc finger protein 230;Zinc finger protein 221	ZNF224;ZNF155;ZNF230;ZNF221	82.279	2.8948	3	4	4	5.9	5.9	4.7	-4.54452	-4.70507	0.339394	-3.57209	-3.75457	-4.10758	-3.02555	-3.99647	-5.80051	0.21748	0.880378	-0.462767	-0.558857	0	0	1	0	0	0	2	0	0	0	0	1	1	1	1	3	0	0	-5.27869	-5.45621	-0.651993	-4.46442	-4.61071	-5.0586	-3.84609
Q9UK45	Q9UK45	U6 snRNA-associated Sm-like protein LSm7	LSM7	11.602	2.5136	2	2	2	33	33	33	-4.3628	-4.18529	-5.44621	-3.62896	-3.70242	-4.03148	-2.85331	-1.70804	-5.11257	0.217373	0.880123	0.562983	0.558617	0	0	0	1	1	1	1	2	0	0	0	0	1	1	1	1	2	0	-5.07338	-4.86603	-6.2454	-1.71395	-1.7512	-2.17526	-0.866486
Q8NFQ8	Q8NFQ8	Torsin-1A-interacting protein 2	TOR1AIP2	51.263	77.594	7	8	7	33	30.9	30.9	-4.26956	-3.96422	-5.77182	1.0891	1.38179	1.31165	1.45235	0.812251	1.1744	0.217059	0.879819	-0.114509	-0.557913	0	0	0	4	5	5	6	4	5	1	1	0	5	6	6	7	5	6	-4.96802	-4.61501	-6.61607	1.06549	1.39441	1.22932	1.50057
Q04760	Q04760	Lactoylglutathione lyase	GLO1	20.777	3.4044	2	2	2	16.3	16.3	16.3	-5.64758	-3.79158	-5.51896	-3.61572	-5.24756	-3.38031	-3.48214	-1.83536	-5.07981	0.216533	0.880147	0.615428	0.556729	0	0	0	0	0	1	1	2	0	0	0	0	0	0	1	1	2	0	-6.52501	-4.41898	-6.32822	-4.06437	-5.77511	-2.39849	-2.36979
Q09470;P16389;P22001;P17658;P22459	Q09470;P16389;P22001;P17658;P22459	Potassium voltage-gated channel subfamily A member 1;Potassium voltage-gated channel subfamily A member 2;Potassium voltage-gated channel subfamily A member 3;Potassium voltage-gated channel subfamily A member 6;Potassium voltage-gated channel subfamily A member 4	KCNA1;KCNA2;KCNA3;KCNA6;KCNA4	56.465	2.2367	2	2	2	5.3	5.3	5.3	-5.161	-3.54992	-3.50478	-4.66395	-2.57686	-4.89462	-1.49354	-2.53849	-5.67385	0.216242	0.87996	0.809853	0.556075	0	0	0	0	1	0	1	1	0	0	0	0	0	1	0	1	1	0	-5.97524	-4.14458	-4.03526	-5.19872	-2.43297	-5.53338	-1.31403
P13807	P13807	Glycogen [starch] synthase, muscle	GYS1	83.785	1.9059	2	2	2	4.3	4.3	4.3	-2.10118	-2.60987	-4.8753	-4.13066	-4.20488	-4.70257	-2.78313	-3.98226	-5.11635	0.214834	0.88262	0.385459	0.552909	1	1	0	0	0	0	1	1	0	1	1	0	0	0	0	1	1	0	-2.71941	-3.27177	-5.59547	-4.62162	-4.64679	-5.32424	-3.21133
Q9UNK9	Q9UNK9	Protein angel homolog 1	ANGEL1	75.275	14.213	3	3	3	10	10	10	-5.67504	-4.04771	-3.94339	-1.40951	-2.32921	-3.71303	-0.959827	-3.73228	-5.04422	0.214793	0.882043	-0.761527	-0.552817	0	0	0	2	1	1	2	1	0	0	0	0	2	1	1	2	1	0	-6.55604	-4.7098	-4.53458	-0.909542	-1.79303	-3.27175	-0.388033
O75410	O75410	Transforming acidic coiled-coil-containing protein 1	TACC1	87.793	323.31	30	32	32	54	54	51.7	-4.51247	-5.56234	-3.80704	4.85081	4.82072	4.72967	4.64101	5.1088	4.88242	0.213779	0.883025	0.0770117	0.550534	2	0	0	22	25	23	21	23	21	2	0	0	23	26	24	23	25	23	-5.24248	-6.42962	-4.37935	3.95846	3.9646	3.77866	3.82054
P27708	P27708	CAD protein;Glutamine-dependent carbamoyl-phosphate synthase;Aspartate carbamoyltransferase;Dihydroorotase	CAD	242.98	323.31	44	44	44	38.6	38.6	38.6	-0.038435	-0.284889	-0.615463	2.87874	3.82316	3.14685	3.86968	3.43901	3.12265	0.212418	0.885502	0.194195	0.547466	5	4	3	19	31	21	31	25	24	5	4	3	19	31	21	31	25	24	-2.25653	-2.54669	-2.81446	0.778791	1.75945	0.988165	1.84157
Q96FJ2	Q96FJ2	Dynein light chain 2, cytoplasmic	DYNLL2	10.35	102.95	2	5	2	64	38.2	38.2	-5.60297	-3.48143	-4.53516	-0.161528	-2.34499	-0.197956	-0.244967	0.0235338	-1.16175	0.211936	0.885483	0.440431	0.546379	0	0	0	2	2	1	1	1	1	0	1	1	5	5	3	3	4	4	-6.47461	-4.0668	-5.20825	2.01652	-0.130698	1.92138	2.00488
Q9NR82	Q9NR82	Potassium voltage-gated channel subfamily KQT member 5	KCNQ5	102.18	13.031	3	3	3	4.1	4.1	4.1	-4.72547	-4.1547	-3.5508	-2.26674	-2.80424	-1.48566	-2.82093	-1.50005	-1.21088	0.211548	0.885433	0.341593	0.545504	0	0	0	2	1	2	1	2	1	0	0	0	2	1	2	1	2	1	-5.48315	-4.83129	-4.08764	-3.25867	-3.75991	-2.53626	-3.74096
Q15392	Q15392	Delta(24)-sterol reductase	DHCR24	60.101	1.9248	2	2	2	4.8	4.8	4.8	-4.28065	-4.22682	-4.02543	-3.61491	-1.05084	-1.20691	-1.76599	-1.89128	-4.02832	0.211503	0.884759	-0.604306	-0.545402	0	0	0	0	1	1	1	1	0	0	0	0	0	1	1	1	1	0	-4.98056	-4.91318	-4.62797	-4.06349	-0.836602	-1.08758	-1.5161
Q96AE7	Q96AE7	Tetratricopeptide repeat protein 17	TTC17	129.56	50.695	19	19	19	24.4	24.4	24.4	-4.31441	-4.40832	-4.86191	2.60242	2.22135	2.22022	2.71443	2.09526	2.60991	0.211257	0.884852	0.1252	0.544846	0	0	0	14	10	13	16	12	14	0	0	0	14	10	13	16	12	14	-5.0187	-5.11926	-5.58023	1.32105	0.976148	0.880125	1.50488
O43933	O43933	Peroxisome biogenesis factor 1	PEX1	142.87	9.9624	3	3	3	6.4	6.4	6.4	-4.55519	-5.0111	-4.77121	-0.69651	-4.91143	-4.08906	-2.84473	-4.24336	-4.9433	0.210969	0.884992	-0.77813	-0.544198	0	0	0	1	0	1	1	0	0	0	0	0	1	0	1	1	0	0	-5.29075	-5.8037	-5.47697	-1.95139	-5.41137	-5.4027	-4.02785
Q15024	Q15024	Exosome complex component RRP42	EXOSC7	31.821	9.5334	4	4	4	30.2	30.2	30.2	-4.19389	-4.42291	-3.95008	-2.85559	-1.13185	-4.76556	-2.37526	-3.81084	-4.5753	0.210669	0.884915	-0.669467	-0.54352	0	0	0	2	2	0	2	0	2	0	0	0	2	2	0	2	0	2	-4.88252	-5.13584	-4.54219	-2.52555	-0.765607	-5.39284	-1.9734
P50747	P50747	Biotin--protein ligase;Biotin--[methylmalonyl-CoA-carboxytransferase] ligase;Biotin--[propionyl-CoA-carboxylase [ATP-hydrolyzing]] ligase;Biotin--[methylcrotonoyl-CoA-carboxylase] ligase;Biotin--[acetyl-CoA-carboxylase] ligase	HLCS	80.759	6.1064	6	6	6	19	19	19	-3.24242	-4.72942	-5.63579	-3.15795	-0.116007	-2.68009	-4.9249	-1.9681	-1.41256	0.210644	0.884337	-0.783837	-0.543464	1	0	0	1	4	1	0	1	1	1	0	0	1	4	1	0	1	1	-4.03054	-5.48387	-6.46122	-3.82789	-0.749715	-3.40877	-5.41153
Q9UPP1	Q9UPP1	Histone lysine demethylase PHF8	PHF8	117.86	2.6781	3	3	3	3.9	3.9	3.9	-4.57748	-4.12961	-5.39705	-3.66863	-3.97974	-4.02641	-4.05911	-0.508504	-4.90655	0.21027	0.884486	0.733536	0.542619	0	0	0	0	0	0	2	3	0	0	0	0	0	0	0	2	3	0	-5.31594	-4.8028	-6.18943	-4.12162	-4.40315	-4.58789	-4.77273
P46777	P46777	60S ribosomal protein L5	RPL5	34.362	33.528	7	7	7	31.6	31.6	31.6	2.39388	1.08045	0.884272	0.601982	1.44719	0.865988	1.09227	0.590014	0.762782	0.209362	0.885571	-0.156699	-0.540565	6	3	4	4	5	4	4	4	5	6	3	4	4	5	4	4	4	5	3.31627	1.95912	1.82572	1.64254	2.52394	1.84783	2.20463
O15371	O15371	Eukaryotic translation initiation factor 3 subunit D	EIF3D	63.972	56.389	5	5	5	17.3	17.3	17.3	-4.51584	-3.83857	-5.21177	-1.40016	-3.37284	-1.43761	-0.138121	-1.24659	-3.07955	0.209336	0.88497	0.58212	0.540506	1	0	0	2	0	2	4	2	2	1	0	0	2	0	2	4	2	2	-4.71898	-4.47233	-5.97851	-1.48515	-3.74641	-1.58132	-0.151243
Q9NZC7	Q9NZC7	WW domain-containing oxidoreductase	WWOX	46.676	19.027	13	13	13	40.8	40.8	40.8	-4.50358	-4.42354	-3.78771	1.27051	1.74719	1.92046	1.04336	1.65246	1.76324	0.208596	0.886401	-0.159701	-0.538832	0	0	0	8	9	9	7	7	10	0	0	0	8	9	9	7	7	10	-5.23244	-5.13654	-4.35735	1.24695	1.75983	1.83814	1.0916
Q9BSU1	Q9BSU1	UPF0183 protein C16orf70	C16orf70	47.524	6.5736	5	5	5	20.6	20.6	20.6	-5.45246	-5.32222	-4.78934	-2.26727	-0.709379	-0.564819	-0.689455	-1.19026	-0.746074	0.208148	0.886829	0.305225	0.537818	0	0	0	1	3	2	2	2	1	0	0	0	1	3	2	2	2	1	-6.30455	-6.15698	-5.49761	-2.01523	-0.421123	-0.371502	-0.365532
Q8NC42	Q8NC42	E3 ubiquitin-protein ligase RNF149	RNF149	43.164	8.9323	5	5	5	18.8	18.8	18.8	-6.22646	-2.57868	-5.47323	0.310621	0.439285	-0.00903511	0.734556	-0.0964022	0.564242	0.207918	0.886491	0.153842	0.537297	0	0	0	3	3	4	4	2	3	0	0	0	3	3	4	4	2	3	-7.17908	-3.04176	-6.27616	0.723146	0.887992	0.344698	1.2189
P83881;Q969Q0	P83881;Q969Q0	60S ribosomal protein L36a;60S ribosomal protein L36a-like	RPL36A;RPL36AL	12.441	1.7225	2	2	2	17	17	17	-3.98255	-4.48675	1.33129	-0.551752	0.340313	-0.346895	0.0998974	-0.402513	0.291446	0.207544	0.886601	0.182388	0.536451	0	1	1	1	2	1	1	1	1	0	1	1	1	2	1	1	1	1	-4.64374	-5.20832	3.73219	1.94826	2.87651	2.09433	2.67172
P61254	P61254	60S ribosomal protein L26	RPL26	17.258	4.7257	2	5	5	31	31	13.8	0.444675	-4.96552	-5.73083	-1.77379	2.10914	2.0935	2.50514	2.95696	-0.368554	0.207049	0.886494	0.888233	0.53533	1	0	0	0	2	1	2	1	1	2	0	0	1	5	2	4	3	2	2.2415	-5.75195	-6.56941	0.141203	4.06032	3.9498	4.49197
P46779	P46779	60S ribosomal protein L28	RPL28	15.747	38.94	8	8	8	43.8	43.8	43.8	2.61453	1.54618	2.17542	1.72788	2.40232	1.4422	2.39255	0.588721	1.63535	0.206944	0.885393	-0.318591	-0.535092	3	3	4	4	4	2	4	1	3	3	3	4	4	4	2	4	1	3	3.82643	2.71438	3.40639	3.05792	3.76864	2.71354	3.79438
P62495	P62495	Eukaryotic peptide chain release factor subunit 1	ETF1	49.03	1.5613	2	2	2	5.7	5.7	5.7	-4.83673	-5.02158	-5.14438	-4.33244	-1.75293	-2.11355	-1.14532	-4.34987	-5.01183	0.20646	0.885843	-0.769365	-0.533995	0	0	0	0	2	2	2	0	0	0	0	0	0	2	2	2	0	0	-5.60885	-5.8156	-5.90179	-4.83998	-1.80172	-2.2573	-1.1585
P50851;Q8NFP9	P50851;Q8NFP9	Lipopolysaccharide-responsive and beige-like anchor protein;Neurobeachin	LRBA;NBEA	319.1	1.5934	2	2	2	1	1	1	-6.00845	-4.76299	-5.68739	-2.84696	-2.20467	-3.67719	-2.09008	-4.64479	-3.3551	0.205871	0.886366	-0.453721	-0.53266	0	0	0	1	1	1	2	0	1	0	0	0	1	1	1	2	0	1	-6.93276	-5.52198	-6.51997	-5.47624	-4.79776	-6.36512	-4.64758
Q8WUH6	Q8WUH6	Transmembrane protein 263	TMEM263	11.748	4.6802	4	4	4	45.7	45.7	45.7	-4.78516	-4.00645	-5.28459	-0.177498	-0.737665	-0.168665	-0.325853	0.28588	-0.546464	0.205242	0.886566	0.165797	0.531231	0	0	0	3	3	3	3	4	2	0	0	0	3	3	3	3	4	2	-5.55059	-4.66295	-6.06141	1.73749	1.21355	1.68765	1.66099
Q07157	Q07157	Tight junction protein ZO-1	TJP1	195.46	3.4266	3	3	3	3	3	3	-4.64196	-3.7774	-4.95109	-4.60908	-4.93544	-1.70821	-3.32252	-4.88031	-4.86594	0.203397	0.889447	-0.605341	-0.527041	0	0	0	0	0	1	2	0	0	0	0	0	0	0	1	2	0	0	-5.38879	-4.40287	-5.68175	-5.13935	-5.43735	-3.57072	-5.0545
Q08554	Q08554	Desmocollin-1	DSC1	99.986	4.1917	3	3	3	4.9	4.9	4.9	0.161568	-0.202251	-2.35187	-3.58847	-0.0402927	-2.00692	-0.418488	-2.53029	-5.54063	0.203237	0.8892	-0.951239	-0.526678	2	2	1	0	1	1	1	1	0	2	2	1	0	1	1	1	1	0	-0.916048	-1.32357	-3.41038	-4.03488	-0.963523	-3.02511	-1.30615
P82933	P82933	28S ribosomal protein S9, mitochondrial	MRPS9	45.834	93.837	7	7	7	25.5	25.5	25.5	-5.59115	-3.82696	-3.67588	-0.579384	0.884531	-0.885149	1.26726	0.331838	-0.874976	0.202988	0.888873	0.434708	0.526111	0	0	0	3	5	2	6	5	3	0	0	0	3	5	2	6	5	3	-6.46126	-4.45915	-4.23004	-0.664356	0.835713	-1.02881	1.25413
Q9Y2R5	Q9Y2R5	28S ribosomal protein S17, mitochondrial	MRPS17	14.502	38.952	4	4	4	51.5	51.5	51.5	-4.15971	-5.55825	-4.72217	-4.34197	0.397776	0.129351	0.697464	-0.320582	-1.55695	0.202949	0.88836	0.878258	0.526023	0	1	0	2	2	3	3	2	1	0	1	0	2	2	3	3	2	1	-4.84391	-6.42498	-5.42114	-4.85028	2.61204	2.24872	2.94733
Q96C19;Q9BUP0	Q96C19	EF-hand domain-containing protein D2	EFHD2	26.697	9.6691	7	7	7	39.6	39.6	39.6	-3.64581	-2.78224	-5.52625	-2.12859	-0.704058	-3.44319	-0.28174	-2.87094	-1.40482	0.20277	0.888141	0.572777	0.525616	0	1	0	2	4	2	4	3	3	0	1	0	2	4	2	4	3	3	-4.26326	-1.90355	-6.33652	-1.08803	0.372685	-2.46133	0.830589
Q9Y2T2	Q9Y2T2	AP-3 complex subunit mu-1	AP3M1	46.939	24.612	7	7	7	27.8	27.8	27.8	-4.01444	-6.21303	-3.14806	-0.000724792	0.236393	-0.502956	1.05718	-0.0817575	-0.450032	0.202494	0.887495	0.264226	0.524988	0	0	0	3	3	2	5	3	2	0	0	0	3	3	2	5	3	2	-4.67977	-7.16847	-3.62917	0.0397797	0.313144	-0.521109	1.16953
Q9H8Y8	Q9H8Y8	Golgi reassembly-stacking protein 2	GORASP2	47.145	65.682	6	6	6	24.3	24.3	24.3	-5.09964	-5.24883	-5.30293	1.42222	1.94345	0.958368	1.04159	1.40756	1.39009	0.201997	0.888248	-0.161601	-0.523856	0	0	0	5	6	4	4	5	5	0	0	0	5	6	4	4	5	5	-5.90591	-6.07365	-6.08229	2.22176	2.77923	1.69917	1.91294
O94851	O94851	Protein-methionine sulfoxide oxidase MICAL2	MICAL2	126.69	16.112	10	13	13	18.1	18.1	14.8	-3.50541	-4.05522	-5.34637	0.868172	1.16534	0.8452	1.74047	-1.21793	0.958997	0.201462	0.888296	-0.465723	-0.522638	0	0	0	4	3	1	5	0	5	0	0	0	7	6	3	8	2	6	-4.10463	-4.71833	-6.13174	-0.53874	-0.205371	-0.62042	0.405432
Q9GZS3	Q9GZS3	WD repeat-containing protein 61;WD repeat-containing protein 61, N-terminally processed	WDR61	33.58	32.331	3	3	3	20.7	20.7	20.7	-2.61856	-4.31682	-4.3797	-1.82472	-0.891657	-1.8311	-0.61657	-1.33176	-1.85503	0.200954	0.889154	0.248041	0.521481	1	0	0	1	1	1	3	2	1	1	0	0	1	1	1	3	2	1	-2.14368	-5.01538	-5.03127	-1.23164	-0.262334	-1.29676	0.0482807
P30519	P30519	Heme oxygenase 2	HMOX2	36.032	323.31	18	18	18	68.7	68.7	68.7	-2.34662	-4.57876	-4.05734	4.55848	4.1554	3.18404	4.2437	3.37492	3.51611	0.200536	0.888858	-0.254391	-0.520528	1	0	0	14	10	11	13	7	11	1	0	0	14	10	11	13	7	11	-2.13471	-5.3128	-4.6643	4.8885	4.5217	3.45539	4.64559
O00487	O00487	26S proteasome non-ATPase regulatory subunit 14	PSMD14	34.577	2.3021	2	2	2	12.6	12.6	12.6	-5.38748	-4.56473	-5.14204	-4.38709	-3.8583	-2.07066	-1.30436	-5.9523	-5.62476	0.199047	0.892217	-0.855119	-0.517133	0	0	0	0	0	1	2	0	0	0	0	0	0	0	1	2	0	0	-6.23114	-5.29687	-5.89913	-4.89911	-4.27174	-1.43675	-0.539917
Q14498	Q14498	RNA-binding protein 39	RBM39	59.379	123.24	13	15	15	40.4	40.4	35.5	0.928457	0.407038	-0.424362	1.16586	2.05285	1.27748	2.35608	0.981885	1.92108	0.198842	0.89183	0.254285	0.516664	7	5	4	7	11	8	10	8	10	7	5	4	8	11	8	11	8	10	0.725361	0.160179	-0.608381	1.08088	2.0041	1.13375	2.34291
O75911	O75911	Short-chain dehydrogenase/reductase 3	DHRS3	33.548	18.912	8	8	8	35.4	35.4	35.4	-5.28077	-4.02653	-5.25222	1.7831	1.26604	0.918016	1.67188	0.591252	1.08678	0.19735	0.894822	-0.205748	-0.513256	0	0	0	6	5	4	5	4	5	0	0	0	6	5	4	5	4	5	-6.11056	-4.68576	-6.02456	2.58264	2.10179	1.65884	2.54327
Q07866;Q9H0B6	Q07866;Q9H0B6	Kinesin light chain 1;Kinesin light chain 2	KLC1;KLC2	65.309	7.2349	3	3	3	9.4	9.4	9.4	-4.05959	-4.41559	-5.83377	-1.36671	-0.985485	-1.73375	-0.832212	-0.745986	-4.38026	0.197249	0.894306	-0.624169	-0.513026	0	0	0	2	2	2	3	2	0	0	0	0	2	2	2	3	2	0	-4.73078	-5.12752	-6.6866	-1.99601	-1.57863	-2.42178	-1.38972
P16435	P16435	NADPH--cytochrome P450 reductase	POR	76.689	76.951	18	18	18	39.4	39.4	39.4	-3.67208	-4.07512	-6.6521	1.05838	2.0034	2.14535	1.95639	1.73562	2.05974	0.196987	0.894304	0.18154	0.512427	0	0	0	8	11	14	13	9	14	0	0	0	8	11	14	13	9	14	-4.29295	-4.74093	-7.61819	0.348909	1.33017	1.37718	1.31867
P47897	P47897	Glutamine--tRNA ligase	QARS	87.798	25.946	15	15	15	33.5	33.5	33.5	0.211327	-0.180883	-0.337013	-0.482578	1.02713	0.257246	0.244537	-0.12309	-0.0100546	0.196941	0.893801	-0.230134	-0.512322	4	3	2	3	6	2	7	4	4	4	3	2	3	6	2	7	4	4	-0.961491	-1.39733	-1.49073	-1.53717	0.00875759	-0.856075	-0.738176
Q6ZNB6	Q6ZNB6	NF-X1-type zinc finger protein NFXL1	NFXL1	101.34	135.81	27	27	27	43.4	43.4	43.4	-4.21574	-5.41183	-4.83693	3.16822	3.33008	2.63911	3.22168	3.00745	3.24939	0.196668	0.893741	0.113705	0.511697	0	0	1	23	23	16	23	17	22	0	0	1	23	23	16	23	17	22	-4.90721	-6.25872	-6.02103	2.08321	2.28132	1.49533	2.20853
Q9ULK5	Q9ULK5	Vang-like protein 2	VANGL2	59.714	1.9463	2	2	2	4.8	4.8	4.8	-3.46805	-5.27946	-5.631	-1.87852	-2.42719	-4.09624	-1.75716	-4.34948	-3.89277	0.196655	0.893079	-0.532486	-0.511666	0	0	0	1	1	0	2	1	0	0	0	0	1	1	0	2	1	0	-4.06242	-6.10843	-6.45577	-2.13341	-2.64589	-4.66394	-1.94024
P55011	P55011	Solute carrier family 12 member 2	SLC12A2	131.45	81.575	24	24	24	24.9	24.9	24.9	-5.30389	-5.92532	-5.39496	3.03258	2.85944	3.44487	3.22339	2.75044	3.02463	0.19588	0.893856	-0.11281	-0.509894	0	0	0	16	14	17	18	12	16	0	0	0	16	14	17	18	12	16	-6.13669	-6.84178	-6.18706	1.94755	1.81064	2.30121	2.21022
Q92805	Q92805	Golgin subfamily A member 1	GOLGA1	88.183	2.032	3	3	3	5.6	5.6	5.6	-4.18081	-4.63104	-4.26933	-3.72691	-4.00384	3.18981	-2.52525	-1.75601	-3.99501	0.195777	0.893506	-1.24511	-0.509658	0	0	0	0	0	2	1	1	0	0	0	0	0	0	2	1	1	0	-4.86775	-5.37216	-4.90562	-4.18469	-4.42924	2.1075	-3.47703
Q96DZ1	Q96DZ1	Endoplasmic reticulum lectin 1	ERLEC1	54.858	18.873	11	11	11	30	30	30	-4.72973	-5.70179	-3.85955	1.54419	1.72705	1.45548	1.79997	0.667029	1.69467	0.195441	0.893978	-0.188348	-0.508888	0	0	0	6	7	6	9	6	9	0	0	0	6	7	6	9	6	9	-5.48796	-6.58797	-4.43914	1.2893	1.50836	1.14186	1.61693
Q9BXB4	Q9BXB4	Oxysterol-binding protein-related protein 11	OSBPL11	83.642	19.484	5	5	5	12.2	12.2	12.2	-2.88267	-4.68722	-4.88613	-1.63924	-1.12508	-3.7668	-0.618591	-2.48757	-1.95022	0.192032	0.89859	0.49158	0.501071	0	0	0	2	2	0	3	1	1	0	0	0	2	2	0	3	1	1	-3.40101	-5.43595	-5.6078	-2.3092	-1.75878	-4.30517	-1.21671
Q8N394	Q8N394	Transmembrane and TPR repeat-containing protein 2	TMTC2	94.129	9.0425	3	3	3	6.7	6.7	6.7	-4.01866	-4.35294	-3.96749	-5.13261	-0.75799	-1.67675	-1.35183	-4.7999	-3.95064	0.191826	0.898208	-0.845009	-0.500596	0	0	0	0	2	1	2	0	0	0	0	0	0	2	1	2	0	0	-4.68454	-5.05639	-4.56201	-5.70588	-1.43127	-2.44495	-1.98946
Q86YL5	Q86YL5	Testis development-related protein	TDRP	20.402	10.734	6	6	6	41.1	41.1	41.1	-4.94958	-3.85491	-3.56882	0.680691	0.281738	1.62968	-0.153553	1.47012	0.3483	0.189309	0.902112	-0.309081	-0.494807	0	0	0	3	2	3	2	4	3	0	0	0	3	2	3	2	4	3	-5.73637	-4.49088	-4.10816	2.01073	1.64804	2.90102	1.2483
O75534	O75534	Cold shock domain-containing protein E1	CSDE1	88.884	14.043	2	2	2	3.8	3.8	3.8	-4.7207	-4.27124	-5.17926	-4.14058	-1.16418	-3.71066	-1.49873	-1.42199	-4.17097	0.189303	0.901449	0.641243	0.494794	0	0	0	1	2	1	2	1	0	0	0	0	1	2	1	2	1	0	-5.47776	-4.96361	-5.94151	-5.22557	-2.21293	-4.85438	-2.51195
A0FGR8	A0FGR8	Extended synaptotagmin-2	ESYT2	102.36	42.578	23	23	23	35.5	35.5	35.5	-3.92551	-5.32332	-4.56185	2.03752	2.18535	1.85404	2.58821	2.02829	1.82613	0.18854	0.902749	0.121906	0.493034	1	0	0	12	12	13	17	12	10	1	0	0	12	12	13	17	12	10	-5.03554	-6.15822	-5.23864	1.04562	1.22977	0.803446	1.66817
Q96EY7	Q96EY7	Pentatricopeptide repeat domain-containing protein 3, mitochondrial	PTCD3	78.549	22.329	6	6	6	13.8	13.8	13.8	-4.04461	-5.43373	-5.34648	-0.0231457	0.375584	0.0870342	1.02838	-0.022809	-0.0225401	0.187107	0.904974	0.181186	0.48973	0	0	0	3	4	3	6	4	3	0	0	0	3	4	3	6	4	3	-4.71386	-6.28359	-6.13186	-0.652466	-0.217484	-0.600964	0.4709
Q9Y3U8	Q9Y3U8	60S ribosomal protein L36	RPL36	12.254	4.6617	4	4	4	32.4	32.4	32.4	2.40236	0.776283	1.61267	2.40812	2.90198	1.60531	2.77504	2.19091	2.55833	0.187055	0.904311	0.202955	0.489609	3	1	2	2	2	2	3	1	2	3	1	2	2	2	2	3	1	2	5.19917	3.5295	4.42864	5.32319	5.85323	4.46158	5.76188
O00478	O00478	Butyrophilin subfamily 3 member A3	BTN3A3	65.001	2.7136	2	2	2	7.4	7.4	7.4	-4.89531	-5.00892	-4.56638	-3.47315	-2.83002	-4.80862	-3.77363	-4.11117	-1.92508	0.184984	0.90776	0.433971	0.484823	0	0	0	1	1	0	1	0	1	0	0	0	1	1	0	1	0	1	-5.67505	-5.80124	-5.24379	-3.43263	-2.75323	-5.43973	-3.66123
Q96A49	Q96A49	Synapse-associated protein 1	SYAP1	39.933	323.31	28	28	28	70.7	70.7	70.7	3.2436	0.945845	0.846827	5.48361	5.92623	6.06145	5.99724	5.89617	5.83931	0.184099	0.908831	0.0871436	0.482776	11	6	3	18	23	20	24	21	22	11	6	3	18	23	20	24	21	22	4.04046	1.69898	1.66275	6.39864	6.87744	6.91768	6.9841
Q92499	Q92499	ATP-dependent RNA helicase DDX1	DDX1	82.431	28.258	5	5	5	14.1	14.1	14.1	-1.71391	-4.6461	-1.63282	-2.718	-1.7035	-3.15763	-1.37469	-2.84293	-5.01399	0.184017	0.908395	-0.550828	-0.482585	2	1	1	3	3	2	3	2	0	2	1	1	3	3	2	3	2	0	-2.61749	-5.38926	-2.51727	-3.50341	-2.4527	-4.00175	-2.08825
O60502	O60502	Protein O-GlcNAcase	MGEA5	102.91	5.2612	3	3	3	6.9	6.9	6.9	-4.06831	-4.37371	-4.70286	-4.73638	-4.99216	-3.21705	-2.22142	-4.16141	-5.10216	0.183163	0.909467	0.486869	0.480608	0	0	0	0	0	0	3	1	0	0	0	0	0	0	0	3	1	0	-4.74064	-5.07997	-5.39917	-5.2771	-5.49873	-3.70649	-3.17316
Q9BQG0	Q9BQG0	Myb-binding protein 1A	MYBBP1A	148.85	289.49	47	47	47	48.2	48.2	48.2	2.16447	2.67337	2.34699	3.31277	4.12747	3.97847	3.87044	3.55789	3.60284	0.183162	0.908803	-0.129178	-0.480605	15	20	15	25	29	25	32	27	26	15	20	15	25	29	25	32	27	26	0.417	0.882191	0.61861	1.68347	2.53436	2.29043	2.31294
Q15654	Q15654	Thyroid receptor-interacting protein 6	TRIP6	50.287	37.446	9	9	9	34.9	34.9	34.9	-5.89591	-4.27956	-4.88523	1.83658	1.06663	0.211927	2.08766	1.1311	0.773721	0.182126	0.909504	0.292447	0.478204	0	0	0	8	6	4	6	6	5	0	0	0	8	6	4	6	6	5	-6.8056	-4.97306	-5.60678	1.94421	1.2105	0.26082	2.26716
Q07065	Q07065	Cytoskeleton-associated protein 4	CKAP4	66.022	323.31	36	36	36	71.4	71.4	71.4	2.95502	1.99128	0.722469	5.47549	5.53341	5.51275	5.55055	5.46685	5.45474	0.181811	0.908664	-0.0165024	-0.477473	14	9	6	26	30	21	26	25	26	14	9	6	26	30	21	26	25	26	2.0889	1.08145	-0.124537	4.72752	4.8217	4.70608	4.8744
Q8NBM4	Q8NBM4	Ubiquitin-associated domain-containing protein 2	UBAC2	38.963	33.416	2	2	2	7.8	7.8	7.8	-4.7926	-4.63257	-2.85187	-0.158625	-1.54391	-5.81921	-0.197958	-4.66064	0.72792	0.18063	0.909038	1.13035	0.474731	0	0	0	2	1	0	1	0	1	0	0	0	2	1	0	1	0	1	-5.55899	-5.37389	-3.29198	0.25396	-1.09517	-6.54027	0.286388
Q9NUD5	Q9NUD5	Zinc finger CCHC domain-containing protein 3	ZCCHC3	43.547	10.819	7	7	7	23.3	23.3	23.3	-3.03402	-3.77184	-3.00609	-3.3706	-4.65147	-1.32828	0.0240536	-0.977386	-5.57967	0.180628	0.908378	0.939116	0.474726	1	1	1	1	0	2	5	2	0	1	1	1	1	0	2	5	2	0	-3.11163	-3.89317	-3.06458	-3.33002	-5.13005	-1.34645	0.136429
P25705	P25705	ATP synthase subunit alpha, mitochondrial	ATP5A1	59.75	187.98	20	20	20	48.1	48.1	48.1	4.28382	3.71682	2.58059	4.06849	4.03799	4.87272	4.31164	4.39155	3.81076	0.179674	0.908699	-0.155085	-0.472509	14	12	8	15	15	16	14	14	15	14	12	8	15	15	16	14	14	15	3.71145	3.10069	2.0273	3.61424	3.62003	4.35981	3.92924
Q9NX61	Q9NX61	Transmembrane protein 161A	TMEM161A	53.601	23.6	6	6	6	25.3	25.3	25.3	-5.07909	-3.91725	-4.31705	2.58198	2.89316	2.82254	2.87832	2.61582	2.62246	0.179534	0.908365	-0.0603561	-0.472184	1	0	0	2	3	5	4	2	3	1	0	0	2	3	5	4	2	3	-5.8827	-4.56167	-4.95995	2.76006	3.10739	2.94183	3.12819
P09622	P09622	Dihydrolipoyl dehydrogenase, mitochondrial	DLD	54.177	12.99	3	3	3	8.6	8.6	8.6	-2.64348	-2.7774	-3.21588	-2.62889	-1.00299	-1.10291	-0.766811	-2.27306	-2.84467	0.179218	0.908319	-0.383252	-0.471449	1	1	1	1	2	2	3	1	2	1	1	1	1	2	2	3	1	2	-2.72107	-2.89875	-3.27437	-2.58838	-0.926278	-1.12107	-0.654484
P42892	P42892	Endothelin-converting enzyme 1	ECE1	87.163	179.63	8	8	8	16.5	16.5	16.5	-4.94163	-3.85136	-5.72833	-0.419153	-0.000442505	-0.215588	0.751556	-0.909148	0.236789	0.179064	0.908038	0.238127	0.471092	0	0	0	3	5	3	5	4	5	0	0	0	3	5	3	5	4	5	-5.72739	-4.48685	-6.56656	-1.27674	-0.821771	-1.13183	-0.0342369
P62805	P62805	Histone H4	HIST1H4A	11.367	33.199	13	13	13	69.9	69.9	69.9	7.63225	4.77221	1.12723	2.42454	3.31556	3.99492	2.98428	1.39267	4.08148	0.17905	0.907471	-0.425525	-0.471059	11	9	4	7	7	8	6	5	7	11	9	4	7	7	8	6	5	7	9.42905	6.52536	2.94318	4.33953	5.26678	5.85123	4.97112
Q9NV64	Q9NV64	Transmembrane protein 39A	TMEM39A	55.666	7.4411	4	4	4	20.3	20.3	20.3	-5.62428	-3.85262	-3.98372	0.780415	1.31439	-4.53667	-0.316576	-1.4848	-3.60763	0.178869	0.906994	-0.989047	-0.470637	0	0	0	2	3	0	3	1	1	0	0	0	2	3	0	3	1	1	-6.49869	-4.48829	-4.58049	0.888027	1.45828	-5.14358	-0.137108
P56962	P56962	Syntaxin-17	STX17	33.403	4.9093	3	3	3	17.9	17.9	17.9	-5.9598	-5.90317	-3.58688	0.289616	-1.60696	-0.105204	0.0131264	-2.15087	-0.506959	0.177553	0.907507	-0.407382	-0.467574	0	0	0	3	1	3	2	1	2	0	0	0	3	1	3	2	1	2	-6.87779	-6.81662	-4.12872	1.20463	-0.655738	0.75111	0.999958
Q8N1I0	Q8N1I0	Dedicator of cytokinesis protein 4	DOCK4	225.2	1.4437	2	2	2	2.6	2.6	2.6	-4.62772	-6.22505	-5.52994	-5.27191	-6.33095	-3.92772	-3.89857	-4.61324	-5.78273	0.176444	0.908608	0.412016	0.464987	0	0	0	0	0	1	1	0	0	0	0	0	0	0	1	1	0	0	-5.3727	-7.18211	-6.34072	-5.85663	-6.94748	-6.15889	-5.99922
O94901	O94901	SUN domain-containing protein 1	SUN1	90.063	323.31	23	23	23	44.6	44.6	44.6	-2.63952	-2.36749	-5.71904	3.45058	3.4055	3.17481	3.60228	3.42009	3.20627	0.174991	0.909376	0.0659148	0.461596	1	0	0	17	19	19	21	18	16	1	0	0	17	19	19	21	18	16	-3.57966	-2.80196	-6.55599	2.62864	2.61978	2.29411	2.85214
Q7LGA3	Q7LGA3	Heparan sulfate 2-O-sulfotransferase 1	HS2ST1	41.881	1.6565	2	2	2	7.3	7.3	7.3	-5.29939	-5.52369	-5.09232	-5.20436	-2.9078	-7.58958	-2.84466	-5.07338	-5.58161	0.174815	0.908935	0.734032	0.461184	0	0	0	0	1	0	1	0	1	0	0	0	0	1	0	1	0	1	-6.1316	-6.38574	-5.84253	-5.78353	-2.5415	-8.46823	-2.44279
Q8WXG6	Q8WXG6	MAP kinase-activating death domain protein	MADD	183.3	8.459	6	6	6	4.4	4.4	4.4	-5.07891	-5.23551	-5.30609	1.95182	-1.75418	2.79882	1.24284	1.71257	1.99299	0.174223	0.90967	0.650649	0.4598	1	0	0	2	2	4	5	2	2	1	0	0	2	2	4	5	2	2	-5.8825	-6.05852	-6.08588	0.242332	-3.42744	1.03062	-0.394854
Q8IY81	Q8IY81	pre-rRNA processing protein FTSJ3	FTSJ3	96.557	69.31	8	8	8	18.4	18.4	18.4	-0.165939	-3.59141	-2.83722	-1.85341	0.327993	-1.92097	-1.36277	-1.79532	-1.32654	0.173918	0.90962	-0.346081	-0.459088	4	0	1	1	4	2	3	2	4	4	0	1	1	4	2	3	2	4	-0.871588	-4.19169	-3.52379	-2.44086	-0.223296	-2.56719	-1.87847
Q9H7D7	Q9H7D7	WD repeat-containing protein 26	WDR26	72.123	2.3137	2	2	2	5.6	5.6	5.6	-4.68222	-5.0463	-5.49626	-3.38578	-2.39161	-4.28712	-2.15269	-5.23969	-4.11656	0.172723	0.911788	-0.481473	-0.456292	0	0	0	0	2	1	1	0	0	0	0	0	0	2	1	1	0	0	-5.43428	-5.84367	-6.30238	-3.81554	-2.71342	-4.87181	-2.4389
O75064	O75064	DENN domain-containing protein 4B	DENND4B	163.84	3.7596	2	2	2	2.4	2.4	2.4	-4.68704	-4.26137	-4.16623	-2.22278	-2.75778	-2.05297	-2.23533	-1.8317	-3.86235	0.172268	0.912003	-0.298616	-0.455225	0	0	0	2	1	2	1	2	1	0	0	0	2	1	2	1	2	1	-5.43973	-4.95241	-4.78826	-3.47769	-3.97649	-3.3666	-3.41842
P40939	P40939	Trifunctional enzyme subunit alpha, mitochondrial;Long-chain enoyl-CoA hydratase;Long chain 3-hydroxyacyl-CoA dehydrogenase	HADHA	82.999	12.849	7	7	7	18	18	18	-5.03009	-4.39301	-4.5102	-5.90754	-2.58314	-3.9922	0.0222092	-3.54842	-6.17697	0.171978	0.911774	0.926562	0.454545	1	1	0	0	1	1	6	1	0	1	1	0	0	1	1	6	1	0	-5.97017	-5.37679	-5.17984	-6.54448	-3.36891	-4.87284	-0.72789
O76021	O76021	Ribosomal L1 domain-containing protein 1	RSL1D1	54.972	17.44	12	12	12	31	31	31	1.28638	0.811243	1.18887	0.910961	2.07374	1.21317	1.51901	1.65717	1.49863	0.170815	0.912372	0.158981	0.451819	5	5	7	5	8	6	6	6	5	5	5	7	5	8	6	6	6	5	1.20877	0.689886	1.13039	0.951477	2.15045	1.19499	1.63133
Q96N67	Q96N67	Dedicator of cytokinesis protein 7	DOCK7	242.56	101.71	49	52	52	37.1	37.1	35.4	-2.34081	-6.91379	-4.24676	3.55499	3.70634	3.66564	3.89257	3.44915	3.35209	0.170388	0.912914	-0.0777194	-0.450816	1	0	0	27	31	28	31	25	28	2	0	0	29	32	30	32	27	29	-4.67332	-7.96416	-4.87993	1.34073	1.52832	1.39271	1.75013
Q13042	Q13042	Cell division cycle protein 16 homolog	CDC16	71.655	5.7887	2	2	2	8.1	8.1	8.1	-4.45227	-3.36702	-3.32027	-5.45554	-4.39095	-1.87671	-1.98694	-3.80964	-4.21927	0.170221	0.912837	0.569114	0.450424	0	0	0	0	0	1	2	0	0	0	0	0	0	0	1	2	0	0	-5.17447	-3.9369	-3.82521	-6.05535	-4.84814	-2.13585	-2.11553
Q9UBV2	Q9UBV2	Protein sel-1 homolog 1	SEL1L	88.754	44.94	11	11	11	24.3	24.3	24.3	-4.89789	-4.5344	-5.61527	1.82257	2.7309	2.49239	1.91467	2.31857	2.39645	0.168858	0.914714	-0.138725	-0.447223	0	0	0	7	11	7	8	8	8	0	0	0	7	11	7	8	8	8	-5.67796	-5.26243	-6.43786	1.1131	2.05762	1.72417	1.27702
P52815	P52815	39S ribosomal protein L12, mitochondrial	MRPL12	21.348	4.8485	5	5	5	29.8	29.8	29.8	-1.13333	-1.44679	0.0166569	-0.905857	-1.06673	-1.72901	1.04894	-3.66014	1.03432	0.168411	0.91492	0.70824	0.44617	2	1	2	1	1	1	4	0	4	2	1	2	1	1	1	4	0	4	0.24848	-0.108671	1.41756	0.594049	0.469394	-0.287766	2.62071
Q9Y2R9	Q9Y2R9	28S ribosomal protein S7, mitochondrial	MRPS7	28.134	4.2526	5	5	5	30.2	30.2	30.2	-5.47063	-4.78174	-4.77316	-4.02172	-2.2768	-4.77559	0.408142	-6.07052	-2.72458	0.168028	0.914489	0.895717	0.445271	0	0	0	0	1	0	5	0	1	0	0	0	0	1	0	5	0	1	-6.32509	-5.54328	-5.47919	-4.50373	-1.44106	-5.40376	1.2795
Q96NT0	Q96NT0	Coiled-coil domain-containing protein 115	CCDC115	19.76	33.763	6	6	6	61.7	61.7	61.7	-3.36631	-3.79458	-4.56859	0.188841	0.503494	-0.969273	0.39875	-0.752522	-0.703019	0.16778	0.913545	-0.259951	-0.444686	1	0	0	4	4	2	5	3	3	1	0	0	4	4	2	5	3	3	-2.15443	-4.42239	-5.24631	1.51889	1.86979	0.302036	1.80061
O60858	O60858	E3 ubiquitin-protein ligase TRIM13	TRIM13	46.987	237.39	17	17	17	42.5	42.5	42.5	-4.18206	-5.28964	-4.08063	2.12364	2.1518	1.95883	2.17723	1.89752	2.35414	0.167732	0.912974	0.0648689	0.444572	0	0	0	9	10	10	11	11	14	0	0	0	9	10	10	11	11	14	-4.86916	-6.11998	-4.69081	2.10008	2.16448	1.87655	2.22544
Q5K4L6	Q5K4L6	Long-chain fatty acid transport protein 3	SLC27A3	73.55	31.01	7	7	7	17.4	17.4	17.4	-4.05524	-5.70515	-5.02891	-1.64842	-1.32572	-1.78364	-0.729053	-2.57816	-0.573392	0.167627	0.912967	0.29239	0.444326	0	0	0	2	2	2	5	1	3	0	0	0	2	2	2	5	1	3	-4.72587	-6.59178	-5.77035	-1.60788	-1.24899	-1.80182	-0.616667
Q5H9R7	Q5H9R7	Serine/threonine-protein phosphatase 6 regulatory subunit 3	PPP6R3	97.668	55.485	2	2	2	4.1	4.1	4.1	-2.98833	-2.97514	-3.73822	-2.17919	-5.29973	-5.58138	-4.89855	-1.50932	-4.60489	0.167457	0.912573	0.682514	0.443925	0	0	0	1	0	0	1	1	0	0	0	0	1	0	0	1	1	0	-3.52039	-3.49193	-4.30101	-3.10549	-5.83156	-6.28128	-5.38307
P42766	P42766	60S ribosomal protein L35	RPL35	14.551	4.495	3	3	3	26.8	26.8	26.8	1.54627	1.84278	-0.0522003	1.07445	1.70747	1.57174	1.95827	1.20317	0.619042	0.166417	0.913297	-0.19106	-0.441475	3	2	2	2	2	2	2	2	1	3	2	2	2	2	2	2	2	1	3.92807	4.1809	2.34872	3.5744	4.24368	4.01303	4.53004
Q9Y4F3	Q9Y4F3	Meiosis arrest female protein 1	KIAA0430	192.86	2.1775	4	4	4	3.9	3.9	3.9	-4.17257	-5.14881	-5.51245	-4.40528	-2.89999	-3.47594	-3.06033	-1.80206	-4.67482	0.166278	0.912829	0.414667	0.441147	0	0	0	0	1	0	2	2	0	0	0	0	0	1	0	2	2	0	-4.85844	-5.96007	-6.3208	-4.9188	-4.77319	-3.98843	-4.89792
Q9NRN7	Q9NRN7	L-aminoadipate-semialdehyde dehydrogenase-phosphopantetheinyl transferase	AASDHPPT	35.776	4.2577	3	3	3	12.9	12.9	12.9	-3.58991	-4.32	-4.89857	-2.18853	-1.50637	-0.529234	-1.44361	-1.44888	-2.01541	0.165957	0.913173	-0.227922	-0.440392	0	0	0	1	2	3	2	2	1	0	0	0	1	2	3	2	2	1	-4.20011	-5.01898	-5.62196	-1.59543	-0.877053	0.00517273	-0.778799
Q7RTP6	Q7RTP6	Protein-methionine sulfoxide oxidase MICAL3	MICAL3	224.29	4.5306	7	10	7	6.1	4.2	4.2	-5.19378	-4.81299	-4.36411	-1.66691	-2.76149	-1.95185	-0.404228	-2.33297	-2.62717	0.165603	0.912624	0.338627	0.439556	0	0	0	2	2	1	4	1	1	0	0	0	5	5	3	7	3	2	-6.01228	-5.57876	-5.01353	-3.82514	-4.8835	-4.16879	-2.49064
Q9Y3D9	Q9Y3D9	28S ribosomal protein S23, mitochondrial	MRPS23	21.77	2.8299	2	2	2	11.1	11.1	11.1	-4.11864	-4.76841	-5.32958	-1.6481	-1.57823	-2.59783	-0.250238	-0.993276	-3.29678	0.165474	0.912288	0.427955	0.439251	0	0	0	1	1	1	2	1	0	0	0	0	1	1	1	2	1	0	-4.7975	-5.52814	-6.11263	-0.733097	-0.626998	-1.74153	0.736601
P62829	P62829	60S ribosomal protein L23	RPL23	14.865	33.951	9	9	9	46.4	46.4	46.4	5.30984	5.56849	4.18802	4.02034	5.30226	4.86156	4.64365	4.44933	4.59107	0.164999	0.912598	-0.1667	-0.43813	7	7	5	5	6	6	6	5	5	7	7	5	5	6	6	6	5	5	6.52175	6.73667	5.41897	5.35039	6.66858	6.13289	6.04542
Q16795	Q16795	NADH dehydrogenase [ubiquinone] 1 alpha subcomplex subunit 9, mitochondrial	NDUFA9	42.509	5.2568	3	3	3	15.6	15.6	15.6	-3.60759	-5.00747	-5.64749	-3.64868	-1.94777	-2.19093	-2.52138	-2.24831	-4.0225	0.164703	0.912823	-0.334935	-0.437431	0	0	0	1	2	2	1	2	1	0	0	0	1	2	2	1	2	1	-4.22008	-5.79959	-6.47453	-3.79255	-2.05546	-2.39354	-2.59342
Q9Y5A9	Q9Y5A9	YTH domain-containing family protein 2	YTHDF2	62.333	3.4201	3	5	3	10	7.3	7.3	-1.01276	-5.45914	-5.64342	-4.78783	-4.71717	-2.16152	-1.04726	-2.55567	-5.87666	0.16457	0.91251	0.728974	0.437117	2	0	0	0	1	1	2	1	0	3	0	1	0	2	1	4	1	1	-0.718454	-6.31244	-6.46991	-5.33278	-5.20115	-1.80773	-0.562893
Q8TEV9	Q8TEV9	Smith-Magenis syndrome chromosomal region candidate gene 8 protein	SMCR8	105.02	46.504	10	10	10	18.5	18.5	18.5	-5.11534	-6.14763	-5.99743	-0.430916	0.631544	0.509651	1.19032	-0.0635176	0.244384	0.164206	0.912329	0.220301	0.436259	0	0	0	4	6	6	6	5	4	0	0	0	4	6	6	6	5	4	-5.92365	-7.09421	-6.87291	-1.45447	-0.355821	-0.572655	0.238581
Q8N5G2	Q8N5G2	Macoilin	TMEM57	76.177	75.149	22	22	22	45.9	45.9	45.9	-2.37974	-5.82939	-4.49071	3.85872	3.416	3.67706	3.62501	3.76436	3.32443	0.163393	0.913802	-0.0793285	-0.434336	1	0	0	13	13	13	14	16	17	1	0	0	13	13	13	14	16	17	-3.08539	-6.73286	-5.15765	3.27128	2.86473	3.03087	3.10938
Q9H6U6	Q9H6U6	Breast carcinoma-amplified sequence 3	BCAS3	101.24	15.058	8	8	8	16.6	16.6	16.6	-6.66485	-3.56205	-4.49315	-1.44207	-0.486677	-1.03218	0.400066	-1.65328	-3.05447	0.162152	0.91591	-0.448919	-0.4314	0	0	0	2	4	3	6	2	1	0	0	0	2	4	3	6	2	1	-7.67441	-4.15835	-5.16043	-2.15152	-1.15991	-1.80035	-0.237629
Q8IWR1	Q8IWR1	Tripartite motif-containing protein 59	TRIM59	47.113	28.606	3	3	3	15.4	15.4	15.4	-4.16156	-4.31042	-4.9999	-1.6644	-2.12778	-0.739923	-0.868242	-1.26861	-1.77019	0.161673	0.916124	0.208354	0.430264	0	0	0	2	2	2	2	3	2	0	0	0	2	2	2	2	3	2	-4.84599	-5.00811	-5.73732	-1.25191	-1.67905	-0.386137	-0.383936
P39019	P39019	40S ribosomal protein S19	RPS19	16.06	4.9285	4	4	4	34.5	34.5	34.5	0.849329	-0.702717	-4.81547	-4.42693	-0.588947	-5.4413	-2.51458	-3.9235	-1.97645	0.161084	0.916163	0.680883	0.428869	4	1	0	0	1	0	1	0	0	4	1	0	0	1	0	1	0	0	1.90921	0.313473	-5.52736	-4.94223	0.625318	-6.12873	-1.26472
O95873	O95873	Uncharacterized protein C6orf47	C6orf47	31.71	16.335	2	2	2	10.9	10.9	10.9	-4.94192	-6.57787	-5.54078	-0.0172634	-0.59086	0.224501	0.0793533	-0.323207	0.238372	0.161076	0.915521	0.126047	0.42885	0	0	0	2	1	2	2	1	2	0	0	0	2	1	2	2	1	2	-5.72771	-7.58273	-6.35306	0.897747	0.360353	1.08085	1.06617
Q96HW7	Q96HW7	Integrator complex subunit 4	INTS4	108.17	1.3287	2	2	2	4.7	4.7	4.7	-4.20061	-5.0252	-5.17169	-6.75925	-1.18388	-4.21229	-4.2534	-4.80071	-5.1912	0.159988	0.917041	-0.696634	-0.426269	0	0	0	0	1	0	0	0	1	0	0	0	0	1	0	0	0	1	-4.89012	-5.81972	-5.93288	-7.46617	-2.5056	-4.79031	-4.68607
Q9C0C9	Q9C0C9	E2/E3 hybrid ubiquitin-protein ligase UBE2O	UBE2O	141.29	8.0704	2	2	2	4.7	4.7	4.7	-4.22747	-6.73175	-5.06649	-4.03949	-3.22248	-3.02622	-2.93433	-3.80059	-4.16546	0.159836	0.91668	-0.204061	-0.425909	0	0	0	0	1	0	1	0	0	0	0	0	0	1	0	1	0	0	-4.92047	-7.75746	-5.81313	-4.52296	-4.41423	-3.49867	-4.09043
Q8NEL9	Q8NEL9	Phospholipase DDHD1	DDHD1	100.43	2.7062	3	3	3	5.4	5.4	5.4	-3.90532	-4.30039	-3.71948	-4.48834	-1.17349	-2.07713	-1.62147	-2.1458	-2.65261	0.159697	0.916277	0.439692	0.425578	0	0	0	0	1	1	2	1	1	0	0	0	0	1	1	2	1	1	-4.55648	-4.99672	-4.27968	-5.00868	-2.02963	-3.02817	-2.44203
O95372	O95372	Acyl-protein thioesterase 2	LYPLA2	24.737	26.597	7	7	7	52.4	52.4	52.4	0.29945	-5.26303	-4.74699	0.0275307	2.54929	3.00685	1.45956	2.87239	2.55291	0.159496	0.916302	0.433733	0.4251	2	0	0	3	6	7	5	6	5	2	0	0	3	6	7	5	6	5	1.09629	-6.08976	-5.4494	0.942541	3.5005	3.86316	2.44645
P63244	P63244	Guanine nucleotide-binding protein subunit beta-2-like 1;Guanine nucleotide-binding protein subunit beta-2-like 1, N-terminally processed	GNB2L1	35.076	29.366	13	13	13	60.3	60.3	60.3	-0.367504	0.225458	-1.88267	0.455494	1.11152	0.462893	1.34185	0.616635	0.505065	0.159129	0.915727	0.144547	0.42423	3	5	1	5	7	4	8	5	5	3	5	1	5	7	4	8	5	5	-0.307619	0.241674	-1.8037	0.633537	1.32578	0.582279	1.59168
Q96I25	Q96I25	Splicing factor 45	RBM17	44.961	2.0156	2	2	2	5.7	5.7	5.7	-5.61227	-4.2792	-4.91928	-1.55528	-1.83751	-4.39049	-2.75866	-1.32822	-2.4264	0.158759	0.916014	0.423332	0.42335	0	0	0	1	1	0	2	2	1	0	0	0	1	1	0	2	2	1	-6.48513	-4.97266	-5.64554	-1.57888	-1.82488	-4.98438	-2.71045
P04920	P04920	Anion exchange protein 2	SLC4A2	137.01	71.456	10	10	10	14.7	14.7	14.7	-4.80982	-5.2069	-5.72353	0.347845	-1.25569	0.74596	0.588106	-1.52021	-0.325679	0.158485	0.916123	-0.3653	-0.4227	0	0	0	3	2	5	6	2	3	0	0	0	3	2	5	6	2	3	-5.57845	-6.02603	-6.5611	-0.706772	-2.27413	-0.367357	-0.394636
Q8IYB3	Q8IYB3	Serine/arginine repetitive matrix protein 1	SRRM1	102.33	1.7965	2	2	2	3.1	3.1	3.1	-3.1122	-5.83327	-1.80531	-6.53544	-2.51207	-4.31645	-2.20965	-4.37396	-4.96868	0.157816	0.917041	0.603891	0.421107	0	0	1	0	1	0	1	0	0	0	0	1	0	1	0	1	0	0	-3.66035	-6.73726	-2.83068	-7.22397	-3.40214	-4.90375	-3.0641
P51398	P51398	28S ribosomal protein S29, mitochondrial	DAP3	45.566	7.5538	4	4	4	18.1	18.1	18.1	-4.96326	-4.62449	-7.0061	-0.804443	-0.0547981	-0.426685	0.492222	-0.892838	-0.309556	0.15768	0.91662	0.191918	0.420784	0	0	0	2	2	3	4	1	3	0	0	0	2	2	3	4	1	3	-5.75182	-5.36472	-8.02119	-0.763899	0.0219507	-0.444868	0.604605
Q15006	Q15006	ER membrane protein complex subunit 2	EMC2	34.833	298.9	14	14	14	57.9	57.9	57.9	1.15865	-1.11316	-2.27026	4.53273	4.14213	4.11044	4.3148	4.24629	4.40514	0.157633	0.916117	0.0603129	0.420672	6	2	1	10	13	10	12	12	13	6	2	1	10	13	10	12	12	13	1.73303	-0.582418	-1.67668	5.22535	4.87095	4.74432	5.07923
Q96EL2	Q96EL2	28S ribosomal protein S24, mitochondrial	MRPS24	19.015	1.8729	2	2	2	16.8	16.8	16.8	-3.40655	-4.36384	-6.44985	-1.34986	-1.09679	-5.21039	-0.685209	-5.05216	-4.30632	0.157287	0.916047	-0.79555	-0.419848	0	0	0	1	2	0	2	0	0	0	0	0	1	2	0	2	0	0	-3.99292	-5.06876	-7.38795	-0.17181	0.117473	-5.87725	0.564657
Q12772	Q12772	Sterol regulatory element-binding protein 2;Processed sterol regulatory element-binding protein 2	SREBF2	123.69	216.83	29	29	29	38.7	38.7	38.7	1.17487	-5.40962	-4.54095	3.63372	3.75017	3.91324	3.93373	3.57438	3.61337	0.156907	0.91638	-0.0585499	-0.418945	1	0	0	14	18	17	21	18	15	1	0	0	14	18	17	21	18	15	0.0330811	-6.25621	-5.21484	2.61013	2.7628	2.83094	2.982
O60832	O60832	H/ACA ribonucleoprotein complex subunit 4	DKC1	57.673	2.573	2	2	2	6	6	6	-1.3413	-4.33893	-4.62389	-3.11136	-5.17057	-4.04876	-4.41292	-4.59615	-4.09021	0.156392	0.916516	-0.2562	-0.417717	2	0	0	1	0	0	0	0	0	2	0	0	1	0	0	0	0	0	-1.81746	-5.04047	-5.30927	-3.46938	-5.69179	-4.61223	-4.85841
Q8IXI1	Q8IXI1	Mitochondrial Rho GTPase 2	RHOT2	68.117	69.684	10	11	11	27.3	27.3	25.6	-5.22405	-5.32963	-3.57665	0.728701	1.02003	0.854116	1.9071	0.0482664	1.3449	0.156302	0.916042	0.232471	0.417503	0	0	0	4	6	4	7	3	5	0	0	0	5	6	5	8	3	6	-6.04648	-6.16538	-4.11708	0.528263	0.855762	0.594978	1.77843
Q9Y219	Q9Y219	Protein jagged-2	JAG2	133.37	42.109	8	8	8	11.9	11.9	11.9	-4.70954	-6.43895	-4.95073	0.672146	0.708807	0.313414	1.14494	0.13362	-0.083354	0.156119	0.915648	-0.166388	-0.417065	0	0	0	5	6	4	7	4	4	0	0	0	5	6	4	7	4	4	-5.46515	-7.425	-5.68134	-0.500326	-0.427421	-0.91773	0.0442867
Q9Y2I7	Q9Y2I7	1-phosphatidylinositol 3-phosphate 5-kinase	PIKFYVE	237.13	13.361	8	8	8	7	7	7	-2.7337	-5.58726	-3.75006	-3.07231	-0.910543	-0.926735	-1.49169	-0.311385	-2.01148	0.155845	0.915024	0.365013	0.416413	0	1	0	2	5	4	3	6	4	0	1	0	2	5	4	3	6	4	-3.23269	-6.45792	-4.31449	-5.25885	-3.0609	-3.17201	-3.60643
P06576	P06576	ATP synthase subunit beta, mitochondrial	ATP5B	56.559	45.926	17	17	17	58.6	58.6	58.6	2.14128	0.601858	-1.02862	1.16621	2.19745	1.15737	2.0256	1.09795	0.761519	0.154881	0.916077	-0.211988	-0.414113	8	6	3	7	9	8	11	8	7	8	6	3	7	9	8	11	8	7	1.66519	0.0819435	-1.4857	0.808214	1.87564	0.740656	1.73942
P08238	P08238	Heat shock protein HSP 90-beta	HSP90AB1	83.263	311.76	11	24	22	39.9	38	20	1.5015	1.50474	1.01413	3.45731	3.32281	3.07539	3.52749	2.94499	3.12891	0.154415	0.916204	-0.0847054	-0.413002	3	2	2	9	9	8	8	8	10	8	7	6	18	17	17	18	16	19	0.754021	0.713572	0.285751	2.82801	2.72972	2.38736	2.97005
Q9P2W9	Q9P2W9	Syntaxin-18	STX18	38.673	39.74	11	11	11	49.6	49.6	49.6	-4.13713	-4.3998	-4.58264	2.70754	2.75	2.80471	2.44383	3.23828	2.86597	0.154035	0.915799	0.0952772	0.412093	1	1	0	7	8	9	9	8	8	1	1	0	7	8	9	9	8	8	-4.07724	-4.38361	-5.26231	2.88561	2.96424	2.92408	2.6937
P31689	P31689	DnaJ homolog subfamily A member 1	DNAJA1	44.868	22.884	9	9	9	42.6	42.6	42.6	-0.500309	-3.64729	-4.51297	1.1831	1.90028	1.30996	1.96121	2.15463	0.84851	0.153578	0.915771	0.190336	0.411	2	1	0	4	7	5	6	8	6	2	1	0	4	7	5	6	8	6	-0.366447	-3.55711	-5.18299	1.43517	2.18856	1.50331	2.28509
P23396	P23396	40S ribosomal protein S3	RPS3	26.688	44.788	18	18	18	68.7	68.7	68.7	4.36375	3.80515	3.56617	4.72844	4.79658	4.70092	5.23041	4.61481	4.63218	0.153228	0.915449	0.0838197	0.410164	8	6	6	13	11	11	13	14	14	8	6	6	13	11	11	13	14	14	4.4976	3.8953	3.71914	4.9805	5.08486	4.89424	5.55427
P61006	P61006	Ras-related protein Rab-8A	RAB8A	23.668	6.7081	3	4	4	25.1	25.1	19.8	-3.62526	-5.9426	-4.40254	0.372652	0.4734	-0.968002	0.579401	-0.559632	-0.94262	0.153001	0.915353	-0.266967	-0.409622	0	0	0	2	2	2	2	0	2	0	0	0	3	3	2	3	1	2	-4.24004	-6.8614	-5.05727	1.17217	1.30917	-0.22716	1.45076
O95210	O95210	Starch-binding domain-containing protein 1	STBD1	39.007	11.033	3	3	3	14.8	14.8	14.8	-4.97979	-4.95579	-3.54431	-3.78951	-2.1195	-0.732361	-2.14628	-0.723851	-2.49753	0.152938	0.914856	0.424568	0.40947	0	0	0	1	1	2	1	1	2	0	0	0	1	1	2	1	1	2	-5.77049	-5.7409	-4.08026	-4.25243	-2.22715	-0.935017	-2.21834
Q9NZI8	Q9NZI8	Insulin-like growth factor 2 mRNA-binding protein 1	IGF2BP1	63.48	243.23	12	13	13	32.2	32.2	30	2.54914	1.64474	1.84512	1.75465	2.41097	2.43625	1.99259	2.37786	1.90499	0.152622	0.91498	-0.108807	-0.408714	8	6	7	7	9	8	7	9	8	8	6	7	7	9	8	8	9	8	2.02406	1.07599	1.3391	1.34773	2.04024	1.97066	1.65749
Q7L2E3	Q7L2E3	Putative ATP-dependent RNA helicase DHX30	DHX30	133.94	5.5584	6	6	6	6.2	6.2	6.2	-3.45703	-3.45419	-4.88517	-4.09247	-1.82557	-2.35823	-1.33563	-3.28651	-2.56447	0.152313	0.915549	0.363221	0.407975	1	1	1	2	4	2	3	2	2	1	1	1	2	4	2	3	2	2	-5.22496	-5.26583	-5.60671	-5.74222	-3.43907	-4.06674	-2.91357
Q9NY93	Q9NY93	Probable ATP-dependent RNA helicase DDX56	DDX56	61.589	18.214	7	7	7	21.9	21.9	21.9	-1.2881	-2.05417	-4.59834	0.943499	0.231459	1.10504	0.461758	0.81389	0.653651	0.152031	0.915336	-0.116898	-0.407299	2	1	0	6	4	6	5	4	5	2	1	0	6	4	6	5	4	5	-1.81314	-2.62292	-5.28017	0.536581	-0.139287	0.639372	0.126637
[truncated: 621 more rows]
[truncated: 89 more columns]
