# Supplementary material for: Cyclin F–EXO1 axis controls cell cycle–dependent execution of double-strand break repair
Source: Sci Adv. 2024 Aug 9;10(32):eado0636. doi: 10.1126/sciadv.ado0636 (PMC11313846; doi:10.1126/sciadv.ado0636)
Supplement: Supplementary file 2 — Tables S1 to S4 [file sciadv.ado0636_tables_s1_to_s4.zip › sciadv.ado0636_table_s4.xlsx]

## Sheet: Sheet1
																									Fold change			Fold change
	set1_Exo1 pull down						1_GFP_EV						2_EXo1_WT						3_Exo1_MT						iBAQ (log2)			Intenstiy (log2)
VD code	AccNumb (majority)	Prot Name	Gene	unique pept	peptide	score	#unique pept	#pept	ibaq (log2)	ibaq	Int(log2)	Intensity	#unique pept	#pept	ibaq (log2)	ibaq	Int(log2)	Intensity	#unique pept	#pept	ibaq (log2)	ibaq	Int(log2)	Intensity	EXO1_WT/EV	EXO1_MT/EV	EXO1_WT/MT	EXO1_WT/EV	EXO1_MT/EV	EXO1_WT/MT
7	Q9UQ84	Exonuclease 1	EXO1	105	105	323.31	2	2	14.2619	19645	19.8165	923310	96	96	32.9579	8342799872	38.5125	392110014464	93	93	32.7922	7437899776	38.3468	349580001280	2.31091	2.29929	1.00505	1.94346	1.6548	1.00432
2	P41002	Cyclin-F	CCNF	14	14	57.178	0	0	0	0	0	0	14	14	20.194	1199500	25.4035	44382000	0	0	0	0	0	0
7	P31350	Ribonucleoside-diphosphate reductase subunit M2	RRM2	19	19	61.028	12	12	20.0559	1090000	24.6409	26160000	11	11	20.3784	1363000	24.9633	32712000	15	15	20.759	1774500	25.3439	42588000	1.01608	1.03506	0.981664	1.01309	0.842462	0.984981
4	P43246	DNA mismatch repair protein Msh2	MSH2	31	31	266.23	0	0	0	0	0	0	27	27	21.2098	2425400	26.636	104290000	29	29	21.4582	2881100	26.8845	123890000			0.988424			0.990758
7	P63208	S-phase kinase-associated protein 1	SKP1	6	6	58.418	2	2	14.9435	31510	18.2654	315100	6	6	21.5792	3133100	24.9011	31331000	4	4	19.4831	732830	22.805	7328300	1.44405	1.30378	1.10758	1.36329	1.06667	1.09191
4	P52701	DNA mismatch repair protein Msh6	MSH6	18	18	56.93	0	0	0	0	0	0	14	14	18.6267	404770	24.7353	27929000	15	15	17.9675	256310	24.0761	17686000			1.03669			1.02738
1	Q9Y4R8	Telomere length regulation protein TEL2 homolog	TELO2	4	4	5.6912	0	0	0	0	0	0	0	0	0	0	0	0	4	4	15.0419	33734	20.5655	1551800			0			0
1	P22314	Ubiquitin-like modifier-activating enzyme 1	UBA1	3	3	5.0193	0	0	0	0	0	0	0	0	0	0	0	0	3	3	14.8661	29863	20.594	1582700			0			0
1	P60842	Eukaryotic initiation factor 4A-I	EIF4A1	3	3	2.1408	0	0	0	0	0	0	0	0	0	0	0	0	3	3	15.9823	64738	20.4417	1424200			0			0
1	P42695	Condensin-2 complex subunit D3	NCAPD3	3	3	4.5452	0	0	0	0	0	0	0	0	0	0	0	0	3	3	14.9568	31802	21.0012	2098900			0			0
1	Q8TDY2	RB1-inducible coiled-coil protein 1	RB1CC1	3	3	2.1453	0	0	0	0	0	0	0	0	0	0	0	0	3	3	19.1768	592640	25.5862	50374000			0			0
1	Q8WXH0	Nesprin-2	SYNE2	3	3	2.0118	0	0	0	0	0	0	0	0	0	0	0	0	3	3	14.4459	22318	23.0532	8704000			0			0
1	O95347	Structural maintenance of chromosomes protein 2	SMC2	3	3	3.8153	0	0	0	0	0	0	1	1	0	0	0	0	3	3	17.3809	170680	23.3582	10753000			0			0
1	Q00839	Heterogeneous nuclear ribonucleoprotein U	HNRNPU	3	3	2.3034	0	0	0	0	0	0	0	0	0	0	0	0	3	3	16.1104	70746	21.1547	2334600			0			0
1	Q8TER0	Sushi, nidogen and EGF-like domain-containing protein 1	SNED1	2	2	2.1284	0	0	0	0	0	0	0	0	0	0	0	0	2	2	17.6104	200110	23.493	11806000			0			0
1	Q12905	Interleukin enhancer-binding factor 2	ILF2	2	2	1.4758	0	0	0	0	0	0	0	0	0	0	0	0	2	2	15.4608	45099	19.7087	856880			0			0
1	Q9Y3U8	60S ribosomal protein L36	RPL36	2	2	4.0217	0	0	0	0	0	0	1	1	0	0	0	0	2	2	21.3894	2747000	22.9744	8241000			0			0
1	P06576	ATP synthase subunit beta, mitochondrial	ATP5B	4	4	4.1589	0	0	0	0	0	0	2	2	0	0	0	0	2	2	16.0588	68262	20.9168	1979600			0			0
1	Q9BYW2	Histone-lysine N-methyltransferase SETD2	SETD2	2	2	1.536	0	0	0	0	0	0	0	0	0	0	0	0	2	2	11.2723	2473.5	18.1178	284450			0			0
1	P61313	60S ribosomal protein L15	RPL15	2	2	4.5147	1	1	0	0	0	0	2	2	0	0	0	0	2	2	16.9402	125750	20.5252	1509000			0			0
1	P63220	40S ribosomal protein S21	RPS21	2	2	6.0143	0	0	0	0	0	0	0	0	0	0	0	0	2	2	20.3014	1292200	22.6233	6461000			0			0
1	Q2VIR3;P41091	Putative eukaryotic translation initiation factor 2 subunit 3-like protein;Eukaryotic translation initiation factor 2 subunit 3	EIF2S3L;EIF2S3	2	2	2.0052	0	0	0	0	0	0	0	0	0	0	0	0	2	2	14.7334	27240	19.1929	599290			0			0
1	Q13547	Histone deacetylase 1	HDAC1	2	5	2.6461	0	0	0	0	0	0	0	3	0	0	0	0	2	3	14.713	26857	19.2365	617700			0			0
1	Q8WUM0	Nuclear pore complex protein Nup133	NUP133	2	2	2.3939	0	0	0	0	0	0	0	0	0	0	0	0	2	2	13.5946	12370	19.4274	705090			0			0
1	P35659	Protein DEK	DEK	2	2	1.56	0	0	0	0	0	0	0	0	0	0	0	0	2	2	15.8805	60325	20.2728	1266800			0			0
1	Q9H3G5	Probable serine carboxypeptidase CPVL	CPVL	2	2	2.4659	0	0	0	0	0	0	0	0	0	0	0	0	2	2	13.9046	15336	18.4282	352730			0			0
1	P41252	Isoleucine--tRNA ligase, cytoplasmic	IARS	1	1	1.5097	0	0	0	0	0	0	0	0	0	0	0	0	1	1	13.7453	13732	19.6033	796470			0			0
1	Q06265	Exosome complex component RRP45	EXOSC9	1	1	1.1814	0	0	0	0	0	0	0	0	0	0	0	0	1	1	14.7457	27473	18.7457	439560			0			0
1	Q9UBD3;P47992	Cytokine SCM-1 beta;Lymphotactin	XCL2;XCL1	1	1	2.3616	0	0	0	0	0	0	0	0	0	0	0	0	1	1	22.9562	8138000	25.5412	48828000			0			0
1	P49790	Nuclear pore complex protein Nup153	NUP153	1	1	1.2715	0	0	0	0	0	0	0	0	0	0	0	0	1	1	12.6352	6361.8	18.4932	368980			0			0
1	Q5SW79	Centrosomal protein of 170 kDa	CEP170	1	1	1.5413	0	0	0	0	0	0	0	0	0	0	0	0	1	1	11.0863	2174.3	17.4957	184810			0			0
1	O15269	Serine palmitoyltransferase 1	SPTLC1	2	2	1.9596	0	0	0	0	0	0	1	1	0	0	0	0	1	1	15.8973	61032	20.2896	1281700			0			0
1	P40937	Replication factor C subunit 5	RFC5	1	1	1.3846	0	0	0	0	0	0	0	0	0	0	0	0	1	1	12.7969	7116	17.3818	170780			0			0
1	Q8TDS4	Hydroxycarboxylic acid receptor 2	HCAR2	1	1	1.5949	0	0	0	0	0	0	0	0	0	0	0	0	1	1	16.977	129000	20.6775	1677100			0			0
1	Q14106	Protein Tob2	TOB2	1	1	1.2875	0	0	0	0	0	0	0	0	0	0	0	0	1	1	16.2736	79223	19.8586	950680			0			0
1	Q13148	TAR DNA-binding protein 43	TARDBP	2	2	1.5919	0	0	0	0	0	0	1	1	0	0	0	0	1	1	15.8563	59324	19.5568	771220			0			0
1	P62837;P61077	Ubiquitin-conjugating enzyme E2 D2;Ubiquitin-conjugating enzyme E2 D3	UBE2D2;UBE2D3	1	1	1.463	0	0	0	0	0	0	0	0	0	0	0	0	1	1	15.3913	42977	17.3913	171910			0			0
1	Q71UI9;P0C0S5	Histone H2A.V;Histone H2A.Z	H2AFV;H2AFZ	1	2	7.6602	0	1	0	0	0	0	0	1	0	0	0	0	1	2	17.6054	199420	19.9274	997120			0			0
1	Q15008	26S proteasome non-ATPase regulatory subunit 6	PSMD6	1	1	1.2657	0	0	0	0	0	0	0	0	0	0	0	0	1	1	14.93	31215	19.5738	780390			0			0
1	P42285	Superkiller viralicidic activity 2-like 2	SKIV2L2	1	1	1.6375	0	0	0	0	0	0	0	0	0	0	0	0	1	1	12.3825	5339.6	18.1639	293680			0			0
1	Q9BT22	Chitobiosyldiphosphodolichol beta-mannosyltransferase	ALG1	1	1	1.4764	0	0	0	0	0	0	0	0	0	0	0	0	1	1	13.7688	13958	18.0168	265210			0			0
1	Q9NX61	Transmembrane protein 161A	TMEM161A	1	1	1.4271	0	0	0	0	0	0	0	0	0	0	0	0	1	1	13.4635	11296	17.7855	225920			0			0
1	Q15005	Signal peptidase complex subunit 2	SPCS2	1	1	1.6917	0	0	0	0	0	0	0	0	0	0	0	0	1	1	15.3837	42751	18.8431	470270			0			0
1	Q9NXL9	DNA helicase MCM9	MCM9	1	1	2.0564	0	0	0	0	0	0	0	0	0	0	0	0	1	1	15.6704	52150	21.5033	2972600			0			0
1	P48730;P49674	Casein kinase I isoform delta;Casein kinase I isoform epsilon	CSNK1D;CSNK1E	1	1	1.5132	0	0	0	0	0	0	0	0	0	0	0	0	1	1	14.368	21145	18.8274	465180			0			0
1	P46060	Ran GTPase-activating protein 1	RANGAP1	2	2	1.8267	0	0	0	0	0	0	1	1	0	0	0	0	1	1	13.0506	8484.6	17.8055	229080			0			0
1	Q99417	C-Myc-binding protein	MYCBP	1	1	1.5884	0	0	0	0	0	0	0	0	0	0	0	0	1	1	16.8104	114930	19.3954	689590			0			0
1	Q6P1K2	Polyamine-modulated factor 1	PMF1	1	1	2.0313	0	0	0	0	0	0	0	0	0	0	0	0	1	1	15.2058	37793	18.9063	491310			0			0
1	Q9Y4W2	Ribosomal biogenesis protein LAS1L	LAS1L	1	1	1.4518	0	0	0	0	0	0	0	0	0	0	0	0	1	1	13.5013	11596	18.7109	429070			0			0
1	P49721	Proteasome subunit beta type-2	PSMB2	1	1	1.2861	0	0	0	0	0	0	0	0	0	0	0	0	1	1	14.1586	18288	17.4805	182880			0			0
1	Q9Y6D5;Q9Y6D6	Brefeldin A-inhibited guanine nucleotide-exchange protein 2;Brefeldin A-inhibited guanine nucleotide-exchange protein 1	ARFGEF2;ARFGEF1	1	1	1.3552	0	0	0	0	0	0	0	0	0	0	0	0	1	1	11.9504	3957.5	18.6086	399710			0			0
2	Q5JU85	IQ motif and SEC7 domain-containing protein 2	IQSEC2	5	8	6.4902	0	0	0	0	0	0	5	8	14.4149	21844	20.4374	1419900	0	3	0	0	0	0
2	O43143	Pre-mRNA-splicing factor ATP-dependent RNA helicase DHX15	DHX15	6	6	6.4219	0	0	0	0	0	0	5	5	14.076	17270	19.3239	656250	1	1	0	0	0	0
2	Q15517	Corneodesmosin	CDSN	4	4	6.4021	0	0	0	0	0	0	4	4	19.9184	990920	23.2403	9909200	0	0	0	0	0	0
2	Q8N720	Zinc finger protein 655	ZNF655	4	4	5.5032	0	0	0	0	0	0	4	4	16.0946	69976	20.795	1819400	1	1	0	0	0	0
2	P29508	Serpin B3	SERPINB3	3	3	6.7657	0	0	0	0	0	0	3	3	17.0289	133720	21.4883	2941900	0	0	0	0	0	0
2	Q9Y383	Putative RNA-binding protein Luc7-like 2	LUC7L2	3	3	4.0976	0	0	0	0	0	0	3	3	17.3369	165550	21.5068	2979800	0	0	0	0	0	0
2	Q5TAQ9	DDB1- and CUL4-associated factor 8	DCAF8	3	3	3.6527	0	0	0	0	0	0	3	3	16.9711	128470	21.878	3854200	0	0	0	0	0	0
2	P10619	Lysosomal protective protein;Lysosomal protective protein 32 kDa chain;Lysosomal protective protein 20 kDa chain	CTSA	2	2	11.731	0	0	0	0	0	0	2	2	17.9005	244680	22.0705	4404300	1	1	0	0	0	0
2	Q9UHX1	Poly(U)-binding-splicing factor PUF60	PUF60	2	2	3.7172	0	0	0	0	0	0	2	2	16.6327	101610	21.1562	2336900	0	0	0	0	0	0
2	O75533	Splicing factor 3B subunit 1	SF3B1	2	2	2.1838	0	0	0	0	0	0	2	2	13.1375	9011.1	19.0201	531660	0	0	0	0	0	0
2	Q9Y5B9	FACT complex subunit SPT16	SUPT16H	2	2	2.7198	0	0	0	0	0	0	2	2	13.4931	11530	19.3004	645670	0	0	0	0	0	0
2	Q86VM9	Zinc finger CCCH domain-containing protein 18	ZC3H18	2	2	2.1421	0	0	0	0	0	0	2	2	14.82	28924	20.3435	1330500	0	0	0	0	0	0
2	Q7L7X3	Serine/threonine-protein kinase TAO1	TAOK1	3	3	2.0958	0	0	0	0	0	0	2	2	21.2868	2558300	26.8103	117680000	1	1	0	0	0	0
2	P61011	Signal recognition particle 54 kDa protein	SRP54	2	2	1.3845	0	0	0	0	0	0	2	2	19.2898	640910	24.1966	19227000	0	0	0	0	0	0
2	Q96HS1	Serine/threonine-protein phosphatase PGAM5, mitochondrial	PGAM5	2	2	1.7711	0	0	0	0	0	0	2	2	17.0511	135800	21.0512	2172900	0	0	0	0	0	0
2	Q01469	Fatty acid-binding protein, epidermal	FABP5	2	2	2.999	0	0	0	0	0	0	2	2	18.9536	507700	21.9536	4061600	0	0	0	0	0	0
2	Q9HC07	Transmembrane protein 165	TMEM165	2	2	2.3458	0	0	0	0	0	0	2	2	16.9721	128560	20.879	1928400	0	0	0	0	0	0
2	Q9GZS3	WD repeat-containing protein 61;WD repeat-containing protein 61, N-terminally processed	WDR61	2	2	2.1733	0	0	0	0	0	0	2	2	15.6284	50654	19.5353	759820	0	0	0	0	0	0
2	P67870	Casein kinase II subunit beta	CSNK2B	2	2	3.8933	0	0	0	0	0	0	2	2	16.3065	81047	19.6284	810470	0	0	0	0	0	0
2	Q5VSL9;Q9ULQ0	Striatin-interacting protein 1;Striatin-interacting protein 2	STRIP1;STRIP2	2	2	1.1994	0	0	0	0	0	0	2	2	15.2562	39135	20.5041	1487100	0	0	0	0	0	0
2	Q13310	Polyadenylate-binding protein 4	PABPC4	2	8	2.4809	0	1	0	0	0	0	2	8	16.5455	95649	21.4996	2965100	0	4	0	0	0	0
2	O95218	Zinc finger Ran-binding domain-containing protein 2	ZRANB2	2	2	23.596	0	0	0	0	0	0	2	2	18.2542	312660	22.4242	5628000	0	0	0	0	0	0
2	Q16629;P84103	Serine/arginine-rich splicing factor 7;Serine/arginine-rich splicing factor 3	SRSF7;SRSF3	2	2	1.5069	0	0	0	0	0	0	2	2	18.144	289660	21.6035	3186300	0	0	0	0	0	0
2	Q96QA5	Gasdermin-A	GSDMA	2	2	2.0147	0	0	0	0	0	0	2	2	15.0777	34582	19.6627	829970	0	0	0	0	0	0
2	P09651;Q32P51	Heterogeneous nuclear ribonucleoprotein A1;Heterogeneous nuclear ribonucleoprotein A1, N-terminally processed;Heterogeneous nuclear ribonucleoprotein A1-like 2	HNRNPA1;HNRNPA1L2	2	2	2.2698	0	0	0	0	0	0	2	2	16.5864	98403	20.7563	1771200	0	0	0	0	0	0
2	Q5VZ89	DENN domain-containing protein 4C	DENND4C	2	2	1.2936	0	0	0	0	0	0	2	2	15.6375	50974	22.0638	4383800	0	0	0	0	0	0
2	Q93008	Probable ubiquitin carboxyl-terminal hydrolase FAF-X	USP9X	2	2	1.8904	0	0	0	0	0	0	2	2	10.9554	1985.7	17.8135	230350	0	0	0	0	0	0
2	P22735	Protein-glutamine gamma-glutamyltransferase K	TGM1	2	2	1.4785	0	0	0	0	0	0	2	2	13.8968	15253	19.3562	671120	0	0	0	0	0	0
2	Q99613;B5ME19	Eukaryotic translation initiation factor 3 subunit C;Eukaryotic translation initiation factor 3 subunit C-like protein	EIF3C;EIF3CL	2	2	3.6988	0	0	0	0	0	0	2	2	15.348	41707	20.7056	1710000	0	0	0	0	0	0
2	P49756	RNA-binding protein 25	RBM25	2	2	1.7531	0	0	0	0	0	0	2	2	15.5336	47434	20.4878	1470400	0	0	0	0	0	0
2	Q9HAV4	Exportin-5	XPO5	3	3	3.0551	0	0	0	0	0	0	2	2	19.074	551900	24.932	32010000	1	1	0	0	0	0
2	P48643	T-complex protein 1 subunit epsilon	CCT5	2	2	4.2068	0	0	0	0	0	0	2	2	13.4416	11126	18.5292	378300	0	0	0	0	0	0
2	P35637;Q92804	RNA-binding protein FUS;TATA-binding protein-associated factor 2N	FUS;TAF15	2	2	2.238	0	0	0	0	0	0	2	2	16.4401	88911	20.1405	1155800	0	0	0	0	0	0
2	P35613	Basigin	BSG	2	2	2.249	0	0	0	0	0	0	2	2	15.4381	44394	19.345	665910	0	0	0	0	0	0
2	P53999	Activated RNA polymerase II transcriptional coactivator p15	SUB1	2	2	1.7402	0	0	0	0	0	0	2	2	20.2088	1211900	22.7938	7271500	0	0	0	0	0	0
2	Q01130	Serine/arginine-rich splicing factor 2	SRSF2	1	1	3.3656	0	0	0	0	0	0	1	1	18.101	281160	21.2709	2530400	0	0	0	0	0	0
2	Q6P0N0	Mis18-binding protein 1	MIS18BP1	2	2	1.409	0	0	0	0	0	0	1	1	14.2686	19737	20.1994	1204000	1	1	0	0	0	0
2	O14893	Gem-associated protein 2	GEMIN2	1	1	1.7163	0	0	0	0	0	0	1	1	18.216	304490	21.801	3653900	0	0	0	0	0	0
2	Q8N2N9;Q5JPF3;A6QL64	Ankyrin repeat domain-containing protein 36B;Ankyrin repeat domain-containing protein 36C;Ankyrin repeat domain-containing protein 36A	ANKRD36B;ANKRD36C;ANKRD36	1	1	2.5381	0	0	0	0	0	0	1	1	17.2444	155270	23.5298	12111000	0	0	0	0	0	0
2	Q15047	Histone-lysine N-methyltransferase SETDB1	SETDB1	1	1	1.4295	0	0	0	0	0	0	1	1	20.7467	1759400	26.7239	110840000	0	0	0	0	0	0
2	Q5TAP6	U3 small nucleolar RNA-associated protein 14 homolog C	UTP14C	1	1	1.3519	0	0	0	0	0	0	1	1	15.982	64722	21.2674	2524200	0	0	0	0	0	0
2	Q8IWJ2	GRIP and coiled-coil domain-containing protein 2	GCC2	1	1	2.0372	0	0	0	0	0	0	1	1	11.3634	2634.6	18.0638	274000	0	0	0	0	0	0
2	Q92626	Peroxidasin homolog	PXDN	2	2	1.4557	1	1	0	0	0	0	1	1	14.8305	29136	20.9802	2068600	1	1	0	0	0	0
2	O43609	Protein sprouty homolog 1	SPRY1	1	1	1.5836	0	0	0	0	0	0	1	1	19.9579	1018400	24.1278	18331000	0	0	0	0	0	0
2	P84098	60S ribosomal protein L19	RPL19	1	1	1.4045	0	0	0	0	0	0	1	1	19.2223	611630	21.8073	3669800	0	0	0	0	0	0
2	Q07955	Serine/arginine-rich splicing factor 1	SRSF1	1	1	1.8401	0	0	0	0	0	0	1	1	18.1779	296540	21.8783	3855000	0	0	0	0	0	0
2	Q9UHI6	Probable ATP-dependent RNA helicase DDX20	DDX20	2	2	1.7146	0	0	0	0	0	0	1	1	12.8402	7333	18.2325	307980	1	1	0	0	0	0
2	Q9UNL2	Translocon-associated protein subunit gamma	SSR3	1	1	1.3578	0	0	0	0	0	0	1	1	18.5184	375490	20.8403	1877400	0	0	0	0	0	0
2	Q9BYX2	TBC1 domain family member 2A	TBC1D2	2	2	1.2287	0	0	0	0	0	0	1	1	18.7153	430390	24.1747	18937000	1	1	0	0	0	0
2	P0DOX7;P01834	Ig kappa chain C region	IGKC	1	1	13.66	0	0	0	0	0	0	1	1	15.9588	63692	19.1288	573230	0	0	0	0	0	0
2	Q5XKP0	Protein QIL1	QIL1	1	1	6.7576	0	0	0	0	0	0	1	1	17.5648	193880	19.5648	775520	0	0	0	0	0	0
2	O95229	ZW10 interactor	ZWINT	1	1	1.2488	0	0	0	0	0	0	1	1	15.7729	55992	19.4734	727900	1	1	0	0	0	0
2	Q9BSD7	Cancer-related nucleoside-triphosphatase	NTPCR	1	1	1.3225	0	0	0	0	0	0	1	1	13.5597	12075	17.0191	132820	0	0	0	0	0	0
2	P60228	Eukaryotic translation initiation factor 3 subunit E	EIF3E	1	1	1.2797	0	0	0	0	0	0	1	1	15.1997	37634	20.007	1053700	0	0	0	0	0	0
2	Q9NZL4	Hsp70-binding protein 1	HSPBP1	3	3	4.6389	0	0	0	0	0	0	1	1	14.7707	27952	18.9406	503140	2	2	0	0	0	0
2	Q15025	TNFAIP3-interacting protein 1	TNIP1	1	1	4.4384	0	0	0	0	0	0	1	1	20.8855	1937100	25.5859	50364000	0	0	0	0	0	0
2	Q8IV53	DENN domain-containing protein 1C	DENND1C	1	1	1.246	0	0	0	0	0	0	1	1	21.4608	2886400	26.2157	77933000	0	0	0	0	0	0
2	Q7Z4L5	Tetratricopeptide repeat protein 21B	TTC21B	1	1	1.3548	0	0	0	0	0	0	1	1	15.1113	35396	21.1336	2300700	0	0	0	0	0	0
2	P33992	DNA replication licensing factor MCM5	MCM5	2	2	1.5793	0	0	0	0	0	0	1	1	13.3143	10186	18.6363	407450	1	1	0	0	0	0
2	Q16650	T-box brain protein 1	TBR1	1	1	1.662	0	0	0	0	0	0	1	1	13.6296	12674	18.6295	405550	0	0	0	0	0	0
2	Q2Y0W8	Electroneutral sodium bicarbonate exchanger 1	SLC4A8	2	2	1.3998	1	1	0	0	0	0	1	1	19.721	864190	25.2129	38889000	0	0	0	0	0	0
2	Q96IX5	Up-regulated during skeletal muscle growth protein 5	USMG5	1	1	2.6417	0	0	0	0	0	0	1	1	20.6994	1702700	22.2844	5108200	0	0	0	0	0	0
2	Q96D09	G-protein coupled receptor-associated sorting protein 2	GPRASP2	1	1	1.2885	0	0	0	0	0	0	1	1	12.1602	4576.9	17.1601	146460	0	0	0	0	0	0
2	A0PJE2	Dehydrogenase/reductase SDR family member 12	DHRS12	1	1	1.2602	0	0	0	0	0	0	1	1	17.2389	154680	21.5609	3093600	0	0	0	0	0	0
2	Q587J7	Putative ATP-dependent RNA helicase TDRD12	TDRD12	1	1	1.406	0	0	0	0	0	0	1	1	19.0197	531480	24.8776	30826000	0	0	0	0	0	0
2	P15621;Q6ZMS4;Q32M78;Q9Y2A4;Q8NDW4;Q8N7K0;Q96BR6;P17017;Q8N972;C9JN71;Q8N8L2;Q9H7R0;P16415;Q14584;Q15973;Q86YE8;O75840;Q7Z7L9;Q8N184;O14628;A6NHJ4;P17025;Q9NPC7;Q7Z3V5;Q96RE9;Q08ER8;Q8IYI8;Q96GE5;P52743;Q3KP31;Q2M218;P17040;Q9BY31;Q9UEG4;Q8NHY6;Q9P2J8;Q86UE3;P51814;Q86WZ6;Q9HBT7;Q9P0L1;Q99676;Q9H0M5;Q8N8J6;Q96MU6;Q6ZMW2;Q8N8Z8;O14978;Q86XU0;Q9UC07;O95125;Q96MX3;Q8TA94;Q96H40;Q7L945;Q13887;P17030;…	Zinc finger protein 44;Zinc finger protein 852;Zinc finger protein 699;Zinc finger protein 443;Zinc finger protein 248;Zinc finger protein 433;Zinc finger protein 669;Zinc finger protein 14;Zinc finger protein 709;Zinc finger protein 878;Zinc finger protein 491;Zinc finger protein 442;Zinc finger protein 823;Zinc finger protein 266;Zinc finger protein 124;Zinc finger protein 573;Krueppel-like fac…	ZNF44;ZNF852;ZNF699;ZNF443;ZNF248;ZNF433;ZNF669;ZNF14;ZNF709;ZNF878;ZNF491;ZNF442;ZNF823;ZNF266;ZNF124;ZNF573;KLF7;ZSCAN2;ZNF567;ZNF195;ZNF860;ZNF182;MYNN;ZNF571;ZNF300;ZNF543;ZNF440;ZNF799;ZNF137P;ZNF791;ZNF630;ZSCAN20;ZNF717;ZNF629;ZFP28;ZNF624;ZNF546;ZNF41;ZNF227;ZNF287;ZKSCAN7;ZNF184;ZNF700;ZNF615;ZNF778;ZNF782;ZNF441;ZNF263;ZNF677;ZNF69;ZNF202;ZNF48;ZNF563;ZNF486;ZNF627;KLF5;ZNF25;ZNF70;ZNF1…	0	2	2.546	0	0	0	0	0	0	0	2	20.3895	39245	#VALUE!	#VALUE!	0	0	0	0	0	0
4	Q9P2D1	Chromodomain-helicase-DNA-binding protein 7	CHD7	2	2	1.3347	0	0	0	0	0	0	1	1	17.4053	173590	24.4165	22393000	1	1	11.6587	3233.2	18.67	417080			1.4929			1.3078
4	Q9Y266	Nuclear migration protein nudC	NUDC	2	2	1.3907	0	0	0	0	0	0	1	1	19.5992	794230	23.9915	16679000	1	1	14.076	17270	18.4683	362660			1.39239			1.29907
4	P36542	ATP synthase subunit gamma, mitochondrial	ATP5C1	4	4	7.0211	0	0	0	0	0	0	3	3	19.0647	548320	22.6496	6579800	2	2	13.9299	15607	17.5149	187290			1.36861			1.29316
4	Q14978	Nucleolar and coiled-body phosphoprotein 1	NOLC1	3	3	4.3245	0	0	0	0	0	0	3	3	17.8909	243050	23.2128	9721900	1	1	13.4982	11571	18.8202	462840			1.32543			1.2334
4	O95373	Importin-7	IPO7	7	7	11.152	0	0	0	0	0	0	6	6	16.2907	80165	21.6126	3206600	4	4	12.8981	7633.5	18.2201	305340			1.26303			1.1862
4	P57678	Gem-associated protein 4	GEMIN4	4	4	4.356	0	0	0	0	0	0	3	3	14.2981	20144	19.9419	1007200	2	2	11.3949	2692.9	17.0389	134650			1.25477			1.17038
4	Q9NRG0	Chromatin accessibility complex protein 1	CHRAC1	4	4	21.069	0	0	0	0	0	0	2	2	20.25	1247000	22.835	7482200	2	2	16.2918	80225	18.8767	481350			1.24296			1.20969
4	Q86V81	THO complex subunit 4	ALYREF	2	2	4.9136	0	0	0	0	0	0	2	2	18.3828	341790	22.1901	4785100	2	2	14.8757	30064	18.6831	420890			1.23575			1.18771
4	P35579	Myosin-9	MYH9	3	4	3.6159	0	0	0	0	0	0	1	2	20.0003	1048800	26.6726	106970000	2	2	16.3091	81193	22.9815	8281600			1.22633			1.16061
4	Q8NEV1;P68400	Casein kinase II subunit alpha 3;Casein kinase II subunit alpha	CSNK2A3;CSNK2A1	3	3	5.9037	0	0	0	0	0	0	3	3	17.9143	247030	22.2363	4940700	1	1	14.7313	27200	19.0532	544000			1.21607			1.16706
4	Q6P2Q9	Pre-mRNA-processing-splicing factor 8	PRPF8	4	4	8.9744	0	0	0	0	0	0	4	4	13.7958	14222	20.75	1763500	1	1	11.4719	2840.5	18.4261	352220			1.20257			1.12612
4	Q7L8L6	FAST kinase domain-containing protein 5	FASTKD5	3	3	2.3798	1	1	0	0	0	0	2	2	14.0367	16806	19.3943	689060	1	1	11.8301	3640.9	17.1877	149280			1.18653			1.12838
4	Q9H1K4;Q9H936	Mitochondrial glutamate carrier 2;Mitochondrial glutamate carrier 1	SLC25A18;SLC25A22	2	2	2.7675	0	0	0	0	0	0	2	2	18.4647	361760	22.7866	7235100	1	1	15.5958	49524	19.9178	990470			1.18395			1.14403
4	Q92736	Ryanodine receptor 2	RYR2	2	2	1.7536	0	0	0	0	0	0	1	1	12.1118	4426	20.1671	1177300	1	1	10.3562	1310.8	18.4115	348660			1.16952			1.09535
4	P67809	Nuclease-sensitive element-binding protein 1	YBX1	4	6	72.917	0	0	0	0	0	0	4	6	20.2445	1242200	23.8295	14907000	2	3	17.4395	177750	21.0245	2133000			1.16084			1.13342
4	Q08945	FACT complex subunit SSRP1	SSRP1	3	3	3.1088	0	0	0	0	0	0	3	3	15.2059	37795	20.1127	1133800	1	1	13.1296	8961.7	18.0364	268850			1.15814			1.11512
4	P51784	Ubiquitin carboxyl-terminal hydrolase 11	USP11	6	6	15.551	0	0	0	0	0	0	4	4	17.1629	146740	22.8067	7336800	4	4	14.904	30659	20.5478	1532900			1.15156			1.10993
4	Q9UJV9	Probable ATP-dependent RNA helicase DDX41	DDX41	7	7	9.0603	0	0	0	0	0	0	7	7	17.8587	237690	23.251	9982800	2	2	15.5265	47201	20.9188	1982400			1.15021			1.11149
4	P06493	Cyclin-dependent kinase 1	CDK1	1	2	1.4067	0	0	0	0	0	0	0	1	17.6758	209390	21.9238	3978400	1	1	15.4861	45898	19.7341	872070			1.1414			1.11096
4	O75643	U5 small nuclear ribonucleoprotein 200 kDa helicase	SNRNP200	6	6	6.6019	0	0	0	0	0	0	5	5	13.9666	16009	20.7868	1809100	2	2	12.468	5665.5	19.2882	640200			1.1202			1.0777
4	P62280	40S ribosomal protein S11	RPS11	4	4	7.0074	0	0	0	0	0	0	4	4	20.037	1075800	23.3589	10758000	3	3	18.0856	278170	21.4075	2781700			1.1079			1.09115
4	P55060	Exportin-2	CSE1L	5	5	8.3681	0	0	0	0	0	0	3	3	16.6347	101750	22.3352	5291200	3	3	15.0244	33327	20.7248	1733000			1.10718			1.0777
4	O00264;O15173	Membrane-associated progesterone receptor component 1;Membrane-associated progesterone receptor component 2	PGRMC1;PGRMC2	2	2	6.0743	0	0	0	0	0	0	2	2	18.5323	379120	21.5323	3033000	1	1	16.821	115780	19.821	926240			1.10173			1.08634
4	P33947	ER lumen protein-retaining receptor 2	KDELR2	4	5	35.447	0	0	0	0	0	0	4	5	19.8502	945160	22.8502	7561200	3	4	18.0689	274970	21.0689	2199800			1.09858			1.08454
4	Q9NRF9	DNA polymerase epsilon subunit 3	POLE3	3	3	22.535	0	0	0	0	0	0	2	2	19.7337	871830	22.7337	6974600	2	2	18.0628	273810	21.0628	2190400			1.0925			1.07933
4	Q6P3X3	Tetratricopeptide repeat protein 27	TTC27	2	2	3.6028	0	0	0	0	0	0	2	2	15.0384	33652	20.3604	1346100	1	1	13.7826	14092	19.1045	563660			1.09112			1.06574
4	P62917	60S ribosomal protein L8	RPL8	4	4	26.065	0	0	0	0	0	0	4	4	20.3127	1302400	23.7722	14327000	1	1	18.6356	407270	22.095	4479900			1.09			1.07591
4	P62851	40S ribosomal protein S25	RPS25	3	3	4.2528	0	0	0	0	0	0	3	3	21.6944	3393600	24.0163	16968000	1	1	19.9391	1005200	22.261	5026200			1.08804			1.07885
4	P07910;P0DMR1;O60812;B7ZW38;B2RXH8	Heterogeneous nuclear ribonucleoproteins C1/C2;Heterogeneous nuclear ribonucleoprotein C-like 4;Heterogeneous nuclear ribonucleoprotein C-like 1;Heterogeneous nuclear ribonucleoprotein C-like 3;Heterogeneous nuclear ribonucleoprotein C-like 2	HNRNPC;HNRNPCL4;HNRNPCL1;HNRNPCL3;HNRNPCL2	2	2	2.7107	0	0	0	0	0	0	2	2	16.9772	129020	21.0647	2193300	1	1	15.6274	50618	19.7148	860510			1.08638			1.06847
4	P12236;P12235	ADP/ATP translocase 3;ADP/ATP translocase 3, N-terminally processed;ADP/ATP translocase 1	SLC25A6;SLC25A4	4	10	6.5205	0	3	0	0	0	0	4	9	19.433	707810	23.7549	14156000	2	8	17.8952	243780	22.2171	4875600			1.08593			1.06922
4	Q8TEB1	DDB1- and CUL4-associated factor 11	DCAF11	3	3	4.7963	0	0	0	0	0	0	2	2	15.6112	50053	20.0706	1101200	1	1	14.4404	22233	18.8998	489120			1.08107			1.06195
4	Q8NHP8	Putative phospholipase B-like 2;Putative phospholipase B-like 2 32 kDa form;Putative phospholipase B-like 2 45 kDa form	PLBD2	5	5	9.7605	0	0	0	0	0	0	5	5	17.9815	258810	22.6254	6470400	3	3	16.6379	101980	21.2818	2549600			1.08076			1.06313
4	P49915	GMP synthase [glutamine-hydrolyzing]	GMPS	2	2	3.4502	0	0	0	0	0	0	2	2	14.2484	19463	19.4184	700670	1	1	13.1942	9372.6	18.3641	337410			1.0799			1.05741
4	P56282	DNA polymerase epsilon subunit 2	POLE2	2	2	1.9862	0	0	0	0	0	0	2	2	15.7172	53872	20.3022	1292900	1	1	14.5666	24265	19.1515	582350			1.07899			1.06008
4	Q9Y5Q9	General transcription factor 3C polypeptide 3	GTF3C3	5	5	6.7659	0	0	0	0	0	0	2	2	13.7198	13492	19.1461	580170	3	3	12.7172	6733.6	18.1434	289540			1.07884			1.05527
4	Q8TEX9	Importin-4	IPO4	2	2	3.0594	0	0	0	0	0	0	2	2	13.2473	9723.8	18.8912	486190	1	1	12.2912	5012	17.935	250600			1.07779			1.05331
4	Q7L3T8	Probable proline--tRNA ligase, mitochondrial	PARS2	2	2	2.6267	1	1	0	0	0	0	1	1	15.7235	54106	20.3084	1298500	1	1	14.6324	25398	19.2174	609560			1.07457			1.05677
4	P12956	X-ray repair cross-complementing protein 6	XRCC6	1	1	1.27	0	0	0	0	0	0	1	1	12.6814	6568.7	17.7258	216770	1	1	11.8149	3602.7	16.8593	118890			1.07334			1.0514
4	O00165	HCLS1-associated protein X-1	HAX1	7	7	187.55	0	0	0	0	0	0	6	6	19.325	656740	23.325	10508000	5	5	18.0506	271500	22.0506	4344100			1.0706			1.05779
4	Q5SRE5	Nucleoporin NUP188 homolog	NUP188	5	5	7.7177	0	0	0	0	0	0	3	3	13.3602	10515	19.6456	820200	4	4	12.5204	5875.1	18.8058	458260			1.06707			1.04466
4	P25705	ATP synthase subunit alpha, mitochondrial	ATP5A1	6	6	6.1269	0	0	0	0	0	0	5	5	17.194	149940	22.1482	4648100	4	4	16.1196	71200	21.0738	2207200			1.06665			1.05098
4	P16278	Beta-galactosidase	GLB1	3	3	2.964	0	0	0	0	0	0	3	3	16.4865	91819	21.0714	2203600	2	2	15.4739	45509	20.0588	1092200			1.06544			1.05048
4	Q96N38	Zinc finger protein 714	ZNF714	2	2	1.2908	0	0	0	0	0	0	1	1	19.1559	584110	24.2852	20444000	1	1	17.9831	259100	23.1124	9068600			1.06521			1.05074
4	Q8NG31	Protein CASC5	CASC5	4	4	3.6524	0	0	0	0	0	0	2	2	12.0385	4206.9	18.9574	509030	2	2	11.3493	2609	18.2681	315680			1.06073			1.03773
4	P62308;A8MWD9	Small nuclear ribonucleoprotein G;Putative small nuclear ribonucleoprotein G-like protein 15	SNRPG;SNRPGP15	1	1	2.2609	0	0	0	0	0	0	1	1	18.5404	381260	20.1254	1143800	1	1	17.5035	185810	19.0884	557430			1.05924			1.05432
4	P49368	T-complex protein 1 subunit gamma	CCT3	6	6	5.7555	0	0	0	0	0	0	5	5	17.0891	139420	22.0433	4322100	3	3	16.1485	72640	21.1026	2251800			1.05825			1.04458
4	Q8IX12	Cell division cycle and apoptosis regulator protein 1	CCAR1	2	2	1.4222	0	0	0	0	0	0	2	2	19.354	670100	24.8458	30154000	1	1	18.3315	329870	23.8234	14844000			1.05578			1.04292
4	P61619	Protein transport protein Sec61 subunit alpha isoform 1	SEC61A1	4	4	12.567	0	0	0	0	0	0	4	4	19.0478	541960	23.0478	8671400	3	3	18.0621	273680	22.0621	4378900			1.05457			1.04468
4	Q6P1J9	Parafibromin	CDC73	4	4	4.0813	0	0	0	0	0	0	4	4	14.7216	27017	19.8091	918590	1	1	13.9742	16094	19.0617	547200			1.05348			1.03921
4	O14744	Protein arginine N-methyltransferase 5;Protein arginine N-methyltransferase 5, N-terminally processed	PRMT5	2	2	1.8662	0	0	0	0	0	0	2	2	14.1272	17894	19.1272	572610	1	1	13.4437	11142	18.4437	356540			1.05084			1.03706
4	Q9BRK5	45 kDa calcium-binding protein	SDF4	2	2	3.1895	0	0	0	0	0	0	2	2	18.6666	416120	22.6667	6658000	2	2	17.767	223050	21.767	3568900			1.05063			1.04133
4	P61981	14-3-3 protein gamma;14-3-3 protein gamma, N-terminally processed	YWHAG	10	13	323.31	0	1	0	0	0	0	9	11	24.8265	29753000	28.8265	476049984	9	12	23.724	13856000	27.724	221690000			1.04647			1.03977
4	Q04917	14-3-3 protein eta	YWHAH	13	15	323.31	0	1	0	0	0	0	10	12	24.27	20230000	28.27	323680000	12	14	23.1947	9600500	27.1947	153610000			1.04636			1.03954
4	Q9C0D5	Protein TANC1	TANC1	1	1	1.2636	0	0	0	0	0	0	1	1	18.5615	386880	25.0851	35593000	1	1	17.7699	223500	24.2935	20562000			1.04455			1.03259
4	P46781	40S ribosomal protein S9	RPS9	4	4	4.6125	0	0	0	0	0	0	3	3	20.6834	1683900	24.1428	18523000	3	3	19.8114	920100	23.2708	10121000			1.04401			1.03747
4	Q9P035	Very-long-chain (3R)-3-hydroxyacyl-CoA dehydratase 3	HACD3	4	4	8.4383	0	0	0	0	0	0	4	4	18.5793	391680	22.4862	5875200	1	1	17.8336	233590	21.7405	3503900			1.04181			1.0343
4	Q9UNE7	E3 ubiquitin-protein ligase CHIP	STUB1	5	5	7.7553	0	0	0	0	0	0	5	5	17.8977	244200	22.29	5128300	3	3	17.2124	151860	21.6047	3189000			1.03982			1.03172
4	P08697	Alpha-2-antiplasmin	SERPINF2	2	2	9.8654	0	0	0	0	0	0	2	2	21.9525	4058400	26.1224	73052000	1	1	21.1472	2322400	25.3171	41803000			1.03808			1.03181
4	Q15773	Myeloid leukemia factor 2	MLF2	3	3	7.7985	0	0	0	0	0	0	2	2	17.2055	151140	20.5275	1511400	2	2	16.5921	98790	19.914	987900			1.03697			1.0308
4	P46776	60S ribosomal protein L27a	RPL27A	1	1	4.0167	0	0	0	0	0	0	1	1	19.5136	748470	22.3209	5239300	1	1	18.8208	463060	21.6282	3241400			1.03681			1.03203
4	P52701	DNA mismatch repair protein Msh6	MSH6	18	18	56.93	0	0	0	0	0	0	14	14	18.6267	404770	24.7353	27929000	15	15	17.9675	256310	24.0761	17686000			1.03669			1.02738
4	Q9UBM7	7-dehydrocholesterol reductase	DHCR7	1	1	1.6568	0	0	0	0	0	0	1	1	15.0738	34487	18.6587	413840	1	1	14.5578	24117	18.1427	289400			1.03545			1.02844
4	P54652	Heat shock-related 70 kDa protein 2	HSPA2	10	23	56.115	0	7	0	0	0	0	6	17	18.5233	376760	23.6525	13186000	7	19	17.8899	242880	23.0191	8500700			1.03541			1.02751
4	P57088	Transmembrane protein 33	TMEM33	3	3	4.968	0	0	0	0	0	0	2	2	17.78	225070	21.1019	2250700	2	2	17.1727	147740	20.4946	1477400			1.03537			1.02963
4	Q14498	RNA-binding protein 39	RBM39	5	5	11.233	0	0	0	0	0	0	4	4	17.1155	142000	21.7005	3408100	2	2	16.5362	95040	21.1212	2281000			1.03503			1.02743
4	P63172	Dynein light chain Tctex-type 1	DYNLT1	2	2	94.171	0	0	0	0	0	0	2	2	19.4449	713680	22.0299	4282100	2	2	18.788	452640	21.3729	2715800			1.03496			1.03074
4	P50402	Emerin	EMD	8	8	100.69	0	0	0	0	0	0	8	8	21.2741	2536000	25.0814	35503000	7	7	20.5583	1544100	24.3657	21618000			1.03482			1.02937
4	Q15393	Splicing factor 3B subunit 3	SF3B3	6	6	8.5295	0	0	0	0	0	0	4	4	14.7898	28326	20.5178	1501300	3	3	14.2956	20110	20.0235	1065800			1.03457			1.02468
4	Q92769	Histone deacetylase 2	HDAC2	4	7	8.783	0	0	0	0	0	0	3	6	18.2768	317580	22.6691	6669300	3	4	17.672	208840	22.0644	4385700			1.03422			1.02741
4	Q96EY1	DnaJ homolog subfamily A member 3, mitochondrial	DNAJA3	5	5	14.667	0	0	0	0	0	0	4	4	18.578	391320	23.0374	8609000	3	3	17.9674	256290	22.4269	5638400			1.03398			1.02722
4	O14980	Exportin-1	XPO1	12	12	20.008	0	0	0	0	0	0	7	7	16.788	113160	22.516	5997600	9	9	16.2438	77602	21.9717	4112900			1.0335			1.02477
4	Q15369	Transcription elongation factor B polypeptide 1	TCEB1	2	2	6.4639	0	0	0	0	0	0	1	1	16.8421	117480	19.6494	822340	2	2	16.2981	80576	19.1054	564030			1.03338			1.02847
4	P05023	Sodium/potassium-transporting ATPase subunit alpha-1	ATP1A1	17	17	113.19	0	0	0	0	0	0	14	14	19.8304	932270	25.3222	41952000	10	10	19.1992	601910	24.691	27086000			1.03288			1.02556
4	P40429;Q6NVV1	60S ribosomal protein L13a;Putative 60S ribosomal protein L13a protein RPL13AP3	RPL13A;RPL13AP3	4	4	7.943	0	0	0	0	0	0	3	3	21.0165	2121300	24.1864	19091000	2	2	20.3521	1338400	23.5221	12046000			1.03265			1.02824
4	P16615	Sarcoplasmic/endoplasmic reticulum calcium ATPase 2	ATP2A2	9	9	15.836	0	0	0	0	0	0	6	6	17.6787	209810	23.2023	9651300	8	8	17.1207	142510	22.6443	6555500			1.03259			1.02464
4	P61247	40S ribosomal protein S3a	RPS3A	11	11	20.913	0	0	0	0	0	0	11	11	21.8239	3712400	25.9114	63110000	7	7	21.1862	2386100	25.2737	40564000			1.0301			1.02523
4	O14735	CDP-diacylglycerol--inositol 3-phosphatidyltransferase	CDIPT	3	3	3.7984	0	0	0	0	0	0	2	2	19.3005	645680	22.1078	4519800	2	2	18.7536	441970	21.5609	3093800			1.02916			1.02536
4	Q8WWC4	Uncharacterized protein C2orf47, mitochondrial	C2orf47	4	4	4.3577	0	0	0	0	0	0	2	2	17.4616	180500	21.8539	3790400	4	4	16.9815	129400	21.3737	2717300			1.02828			1.02247
4	Q9UDW1	Cytochrome b-c1 complex subunit 9	UQCR10	1	1	1.246	0	0	0	0	0	0	1	1	18.1284	286550	20.1284	1146200	1	1	17.6497	205630	19.6497	822500			1.02712			1.02437
4	P62753	40S ribosomal protein S6	RPS6	5	5	20.286	0	0	0	0	0	0	5	5	21.7451	3514900	24.915	31634000	3	3	21.2216	2445400	24.3915	22008000			1.02466			1.02146
4	P31947	14-3-3 protein sigma	SFN	1	3	1.2124	0	1	0	0	0	0	1	3	23.2186	9761300	27.2186	156180000	1	3	22.7159	6889000	26.7158	110220000			1.02213			1.01882
4	P62241	40S ribosomal protein S8	RPS8	4	4	10.06	0	0	0	0	0	0	4	4	20.5639	1550100	23.8859	15501000	2	2	20.1459	1160200	23.4679	11602000			1.02075			1.01781
4	P50990	T-complex protein 1 subunit theta	CCT8	6	6	6.7302	0	0	0	0	0	0	4	4	16.4946	92334	21.704	3416400	4	4	16.1628	73365	21.3723	2714500			1.02053			1.01552
4	Q9BRT8;Q8IUF1;Q5RIA9;Q5JTY5;Q4V339	COBW domain-containing protein 1;COBW domain-containing protein 2;COBW domain-containing protein 5;COBW domain-containing protein 3;COBW domain-containing protein 6	CBWD1;CBWD2;CBWD5;CBWD3;CBWD6	1	1	2.1709	0	0	0	0	0	0	1	1	14.4549	22457	18.5423	381760	1	1	14.1748	18495	18.2623	314420			1.01976			1.01533
4	O95757	Heat shock 70 kDa protein 4L	HSPA4L	21	24	148.72	0	0	0	0	0	0	19	22	19.3281	658170	25.0285	34225000	15	18	18.9556	508410	24.6561	26438000			1.01965			1.01511
4	Q9Y2X3	Nucleolar protein 58	NOP58	1	1	1.6193	0	0	0	0	0	0	1	1	12.3766	5317.8	16.9616	127630	1	1	12.1497	4543.8	16.7346	109050			1.01868			1.01356
4	Q6ZRV2	Protein FAM83H	FAM83H	7	7	12.502	0	0	0	0	0	0	5	5	15.8517	59132	21.659	3311400	4	4	15.5697	48634	21.377	2723500			1.01811			1.01319
4	Q2KHR3	Glutamine and serine-rich protein 1	QSER1	1	1	1.8286	0	0	0	0	0	0	1	1	13.3025	10103	19.2332	616290	1	1	13.0715	8608.4	19.0023	525110			1.01767			1.01216
4	P36578	60S ribosomal protein L4	RPL4	11	11	15.915	0	0	0	0	0	0	9	9	20.7439	1756000	24.8313	29851000	6	6	20.399	1382600	24.4865	23505000			1.01691			1.01408
4	Q02978	Mitochondrial 2-oxoglutarate/malate carrier protein	SLC25A11	10	10	36.793	0	0	0	0	0	0	7	7	20.4588	1441200	24.6287	25941000	9	9	20.1342	1150800	24.3041	20714000			1.01612			1.01336
4	Q07864	DNA polymerase epsilon catalytic subunit A	POLE	18	18	27.841	0	0	0	0	0	0	11	11	17.2384	154620	23.9389	16081000	16	16	17.0046	131490	23.705	13675000			1.01375			1.00986
4	Q16531	DNA damage-binding protein 1	DDB1	27	27	51.645	0	0	0	0	0	0	24	24	19.8697	958000	25.5135	47900000	19	19	19.61	800210	25.2539	40011000			1.01324			1.01028
4	Q12797	Aspartyl/asparaginyl beta-hydroxylase	ASPH	1	1	4.899	0	0	0	0	0	0	1	1	14.8239	29002	19.7308	870060	1	1	14.6376	25489	19.5445	764680			1.01273			1.00953
4	Q8IZT6	Abnormal spindle-like microcephaly-associated protein	ASPM	5	5	5.7024	0	0	0	0	0	0	4	4	13.2292	9602.7	20.6555	1651700	4	4	13.0921	8732.1	20.5184	1501900			1.01047			1.00668
4	Q92598	Heat shock protein 105 kDa	HSPH1	31	33	323.31	0	0	0	0	0	0	29	31	22.3141	5214600	27.8377	239870000	28	30	22.1462	4641600	27.6697	213510000			1.00758			1.00607
4	O14654	Insulin receptor substrate 4	IRS4	24	24	160.72	0	0	0	0	0	0	20	20	19.2932	642430	25.0481	34691000	21	21	19.1493	581470	24.9042	31399000			1.00751			1.00578
4	Q8WW35	Tctex1 domain-containing protein 2	TCTEX1D2	2	2	32.109	0	0	0	0	0	0	2	2	18.0869	278420	21.0869	2227400	1	1	17.9538	253880	20.9538	2031000			1.00741			1.00636
4	O95816	BAG family molecular chaperone regulator 2	BAG2	9	9	20.897	0	0	0	0	0	0	9	9	21.7673	3569500	25.5746	49973000	8	8	21.6074	3195000	25.4147	44730000			1.0074			1.00629
4	P12004	Proliferating cell nuclear antigen	PCNA	12	12	161.76	0	0	0	0	0	0	11	11	22.0474	4334500	26.0474	69352000	11	11	21.8931	3894700	25.8931	62315000			1.00705			1.00596
4	P84085;P84077;P61204;P18085	ADP-ribosylation factor 5;ADP-ribosylation factor 1;ADP-ribosylation factor 3;ADP-ribosylation factor 4	ARF5;ARF1;ARF3;ARF4	2	2	3.053	0	0	0	0	0	0	1	1	15.1227	35678	18.5822	392460	1	1	15.0178	33174	18.4772	364920			1.00699			1.00568
4	P18621	60S ribosomal protein L17	RPL17	6	6	11.86	1	1	0	0	0	0	5	5	21.9773	4128700	25.1472	37158000	6	6	21.8333	3736600	25.0032	33630000			1.00659			1.00576
4	P34932	Heat shock 70 kDa protein 4	HSPA4	25	27	179.67	0	0	0	0	0	0	18	20	20.6612	1658200	26.305	82910000	21	23	20.527	1510900	26.1708	75545000			1.00654			1.00513
4	Q9Y2X9	Zinc finger protein 281	ZNF281	14	14	47.218	0	0	0	0	0	0	8	8	19.5024	742690	24.3097	20795000	13	13	19.3778	681250	24.1852	19075000			1.00643			1.00515
4	Q07020	60S ribosomal protein L18	RPL18	4	4	9.719	0	0	0	0	0	0	4	4	21.9118	3945500	24.7191	27618000	4	4	21.7769	3593400	24.5843	25154000			1.00619			1.00548
4	O43852	Calumenin	CALU	2	2	4.3761	0	0	0	0	0	0	2	2	16.1513	72780	20.1513	1164500	2	2	16.0564	68151	20.0564	1090400			1.0059			1.00473
4	P52272	Heterogeneous nuclear ribonucleoprotein M	HNRNPM	13	13	43.906	0	0	0	0	0	0	10	10	18.8177	462060	24.3413	21255000	9	9	18.7127	429610	24.2362	19762000			1.00561			1.00434
4	O15371	Eukaryotic translation initiation factor 3 subunit D	EIF3D	1	1	2.3571	0	0	0	0	0	0	1	1	15.3678	42282	19.9528	1014800	1	1	15.2867	39972	19.8717	959330			1.0053			1.00408
4	P63173	60S ribosomal protein L38	RPL38	2	2	4.1787	0	0	0	0	0	0	2	2	22.7114	6867600	24.2964	20603000	2	2	22.6207	6449300	24.2057	19348000			1.00401			1.00375
4	O43823	A-kinase anchor protein 8	AKAP8	3	3	3.3669	0	0	0	0	0	0	2	2	16.6493	102790	21.2343	2466900	3	3	16.59	98651	21.175	2367600			1.00357			1.0028
4	Q9NNW5	WD repeat-containing protein 6	WDR6	12	12	24.201	0	0	0	0	0	0	10	10	17.2682	157850	22.8829	7734800	8	8	17.2106	151670	22.8253	7431900			1.00335			1.00252
4	Q6DN90	IQ motif and SEC7 domain-containing protein 1	IQSEC1	27	30	169.51	0	0	0	0	0	0	22	25	21.8996	3912300	27.5435	195620000	21	24	21.8309	3730500	27.4748	186530000			1.00314			1.0025
4	Q9BUF5	Tubulin beta-6 chain	TUBB6	7	17	26.605	0	4	0	0	0	0	5	12	19.3703	677690	23.6182	12876000	5	14	19.3321	659980	23.58	12540000			1.00198			1.00162
4	P62277	40S ribosomal protein S13	RPS13	4	4	9.8401	0	0	0	0	0	0	4	4	22.0476	4335000	25.2175	39015000	4	4	22.0183	4247900	25.1882	38231000			1.00133			1.00116
4	P82094	TATA element modulatory factor	TMF1	2	2	2.2199	0	0	0	0	0	0	2	2	16.1434	72387	22.1207	4560400	2	2	16.1241	71424	22.1014	4499700			1.0012			1.00087
4	O14925;Q5SRD1	Mitochondrial import inner membrane translocase subunit Tim23;Putative mitochondrial import inner membrane translocase subunit Tim23B	TIMM23;TIMM23B	3	3	14.624	0	0	0	0	0	0	3	3	18.7561	442750	21.9261	3984800	2	2	18.7384	437350	21.9084	3936200			1.00094			1.00081
4	O60884	DnaJ homolog subfamily A member 2	DNAJA2	8	8	54.732	0	0	0	0	0	0	8	8	20.3014	1292200	24.6233	25844000	7	7	20.2938	1285400	24.6157	25708000			1.00038			1.00031
4	P31946	14-3-3 protein beta/alpha;14-3-3 protein beta/alpha, N-terminally processed	YWHAB	8	13	323.31	0	1	0	0	0	0	8	12	23.8086	14693000	27.616	205700000	7	12	23.8277	14889000	27.6351	208450000			0.999198			0.999307
4	P63104	14-3-3 protein zeta/delta	YWHAZ	10	14	323.31	0	1	0	0	0	0	8	12	23.9126	15791000	27.7199	221070000	9	13	23.9348	16036000	27.7422	224510000			0.999072			0.999197
4	P13674	Prolyl 4-hydroxylase subunit alpha-1	P4HA1	9	9	16.081	0	0	0	0	0	0	6	6	17.5877	196980	22.3426	5318500	7	7	17.6256	202220	22.3805	5460000			0.997851			0.998307
4	P35241	Radixin	RDX	1	1	1.6214	0	0	0	0	0	0	1	1	14.7029	26670	19.7473	880110	1	1	14.7363	27294	19.7807	900720			0.997736			0.998312
4	Q9GZV4;Q6IS14;P63241	Eukaryotic translation initiation factor 5A-2;Eukaryotic translation initiation factor 5A-1-like;Eukaryotic translation initiation factor 5A-1	EIF5A2;EIF5AL1;EIF5A	1	1	1.3816	0	0	0	0	0	0	1	1	16.4631	90339	19.4631	722710	1	1	16.5228	94159	19.5228	753270			0.996384			0.996939
4	P10644	cAMP-dependent protein kinase type I-alpha regulatory subunit;cAMP-dependent protein kinase type I-alpha regulatory subunit, N-terminally processed	PRKAR1A	1	1	5.8009	0	0	0	0	0	0	1	1	15.8927	60838	20.1406	1155900	1	1	15.9586	63680	20.2065	1209900			0.995873			0.99674
4	P47914	60S ribosomal protein L29	RPL29	1	1	2.8346	0	0	0	0	0	0	1	1	18.8157	461420	20.8157	1845700	1	1	18.9198	495940	20.9198	1983800			0.994499			0.995024
4	P51587	Breast cancer type 2 susceptibility protein	BRCA2	4	4	4.7116	0	0	0	0	0	0	3	3	15.7099	53597	23.2017	9647400	3	3	15.807	57328	23.2988	10319000			0.993858			0.995833
4	O75190	DnaJ homolog subfamily B member 6	DNAJB6	6	6	10.598	0	0	0	0	0	0	5	5	19.222	611510	22.9225	7949600	4	4	19.3505	668480	23.051	8690200			0.993359			0.994425
4	Q86XI2	Condensin-2 complex subunit G2	NCAPG2	5	5	9.7183	0	0	0	0	0	0	4	4	14.1995	18814	20.2219	1222900	4	4	14.2997	20167	20.322	1310800			0.992994			0.995072
4	P46777	60S ribosomal protein L5	RPL5	8	8	25.574	0	0	0	0	0	0	7	7	21.061	2187800	24.5204	24065000	6	6	21.2098	2425400	24.6693	26680000			0.992987			0.993967
4	P49207	60S ribosomal protein L34	RPL34	2	2	3.0314	0	0	0	0	0	0	1	1	19.4447	713560	22.0297	4281400	1	1	19.5973	793210	22.1823	4759300			0.99221			0.993118
4	Q9BRX2	Protein pelota homolog	PELO	1	1	1.4765	0	0	0	0	0	0	1	1	14.5486	23965	18.941	503270	1	1	14.6649	25977	19.0573	545520			0.992069			0.993897
4	O43242	26S proteasome non-ATPase regulatory subunit 3	PSMD3	5	5	5.0012	0	0	0	0	0	0	4	4	16.0005	65560	21.088	2229000	3	3	16.1334	71884	21.2209	2444100			0.991765			0.993737
4	P53041	Serine/threonine-protein phosphatase 5	PPP5C	2	2	4.0676	0	0	0	0	0	0	2	2	14.9515	31685	19.5954	792130	2	2	15.0767	34557	19.7206	863930			0.991697			0.993652
4	Q14257	Reticulocalbin-2	RCN2	16	16	215.31	0	0	0	0	0	0	14	14	23.0956	8963300	26.903	125490000	14	14	23.303	10349000	27.1104	144890000			0.9911			0.99235
4	P54886	Delta-1-pyrroline-5-carboxylate synthase;Glutamate 5-kinase;Gamma-glutamyl phosphate reductase	ALDH18A1	31	31	200.29	0	0	0	0	0	0	23	23	21.9055	3928500	27.2979	165000000	29	29	22.1092	4524200	27.5016	190020000			0.990787			0.992594
4	Q13263	Transcription intermediary factor 1-beta	TRIM28	10	10	24.629	0	0	0	0	0	0	9	9	18.4874	367510	23.2947	10290000	7	7	18.6627	414980	23.47	11619000			0.990609			0.992533
4	Q9ULX6	A-kinase anchor protein 8-like	AKAP8L	8	8	33.815	0	0	0	0	0	0	7	7	19.5778	782530	24.1628	18781000	7	7	19.7657	891380	24.3506	21393000			0.990494			0.992285
4	Q9UBX3	Mitochondrial dicarboxylate carrier	SLC25A10	2	2	10.58	0	0	0	0	0	0	2	2	16.2708	79066	20.1777	1186000	2	2	16.437	88723	20.3439	1330800			0.989886			0.991831
4	P55072	Transitional endoplasmic reticulum ATPase	VCP	3	3	4.4102	0	0	0	0	0	0	2	2	14.187	18652	19.5794	783400	3	3	14.3324	20629	19.7247	866400			0.989859			0.992634
4	Q8WVX9	Fatty acyl-CoA reductase 1	FAR1	4	4	5.2278	0	0	0	0	0	0	1	1	13.9978	16359	18.7527	441700	3	3	14.1447	18112	18.8995	489010			0.989617			0.992233
4	Q7Z6Z7	E3 ubiquitin-protein ligase HUWE1	HUWE1	2	2	1.5602	0	0	0	0	0	0	1	1	19.4832	732890	26.9751	131920000	2	2	19.7098	857510	27.2016	154350000			0.988505			0.991672
4	P62266	40S ribosomal protein S23	RPS23	3	3	7.8961	0	0	0	0	0	0	2	2	20.1612	1172500	22.7461	7034800	3	3	20.4357	1418300	23.0207	8509800			0.986564			0.988071
4	Q71UM5;P42677	40S ribosomal protein S27-like;40S ribosomal protein S27	RPS27L;RPS27	3	3	4.0644	0	0	0	0	0	0	2	2	19.7678	892670	21.7678	3570700	2	2	20.0393	1077500	22.0393	4310100			0.986452			0.98768
4	P62829	60S ribosomal protein L23	RPL23	3	3	6.381	0	0	0	0	0	0	2	2	21.2031	2414100	24.373	21727000	3	3	21.4968	2959300	24.6668	26634000			0.986334			0.98809
4	Q9Y230	RuvB-like 2	RUVBL2	2	2	2.727	0	0	0	0	0	0	2	2	15.4437	44566	20.1441	1158700	2	2	15.6658	51986	20.3662	1351600			0.985818			0.989092
4	Q71DI3	Histone H3.2	HIST2H3A	1	1	2.1941	0	0	0	0	0	0	1	1	17.1823	148730	19.1824	594930	1	1	17.4313	176740	19.4312	706940			0.985719			0.987192
4	P78527	DNA-dependent protein kinase catalytic subunit	PRKDC	77	77	239.4	0	0	0	0	0	0	57	57	18.1194	284760	25.9268	63787000	64	64	18.3918	343930	26.1991	77041000			0.985191			0.989604
4	P61513	60S ribosomal protein L37a	RPL37A	3	3	50.231	0	0	0	0	0	0	2	2	20.2671	1261800	22.267	5047100	3	3	20.5914	1579900	22.5914	6319700			0.984248			0.98564
4	Q8WWK9	Cytoskeleton-associated protein 2	CKAP2	1	1	1.7045	0	0	0	0	0	0	1	1	12.7994	7128.7	17.9287	249500	1	1	13.0055	8223.1	18.1348	287810			0.984157			0.988636
4	Q5M9Q1;Q8N5F7	NKAP-like protein;NF-kappa-B-activating protein	NKAPL;NKAP	1	1	1.8325	0	0	0	0	0	0	1	1	15.0928	34946	19.0928	559130	1	1	15.3661	42233	19.3661	675720			0.982218			0.985891
4	P46778	60S ribosomal protein L21	RPL21	1	1	3.1193	0	0	0	0	0	0	1	1	19.9875	1039500	22.7948	7276200	1	1	20.3952	1379000	23.2025	9652700			0.980008			0.982427
4	P52292	Importin subunit alpha-1	KPNA2	22	22	323.31	0	0	0	0	0	0	19	19	23.1987	9627100	27.5206	192540000	19	19	23.6823	13461000	28.0043	269230016			0.979579			0.982728
4	Q3ZCQ8	Mitochondrial import inner membrane translocase subunit TIM50	TIMM50	2	2	5.8571	0	0	0	0	0	0	2	2	17.1905	149570	20.8909	1944400	2	2	17.5526	192250	21.2531	2499300			0.979367			0.982958
4	Q9Y5A9	YTH domain-containing family protein 2	YTHDF2	3	3	3.6376	0	0	0	0	0	0	1	1	15.6637	51909	19.7512	882450	3	3	16.0219	66539	20.1094	1131200			0.977642			0.982184
4	P39023	60S ribosomal protein L3	RPL3	10	10	28.773	0	0	0	0	0	0	6	6	19.9958	1045500	24.3177	20910000	8	8	20.4786	1461100	24.8006	29222000			0.976421			0.98053
4	P43307	Translocon-associated protein subunit alpha	SSR1	3	3	28.831	0	0	0	0	0	0	3	3	19.5077	745430	22.6776	6708800	3	3	19.9836	1036700	23.1535	9330300			0.976188			0.979447
4	Q5T5P2	Sickle tail protein homolog	KIAA1217	2	2	1.4145	0	0	0	0	0	0	1	1	15.6613	51822	22.4028	5545000	1	1	16.0452	67624	22.7867	7235700			0.976069			0.98315
4	P20700	Lamin-B1	LMNB1	13	13	288.51	1	1	0	0	0	0	7	7	18.3486	333800	23.4779	11683000	11	11	18.8305	466160	23.9598	16316000			0.974412			0.979888
4	Q15029	116 kDa U5 small nuclear ribonucleoprotein component	EFTUD2	3	4	4.7276	0	0	0	0	0	0	2	2	12.9438	7878.8	18.6442	409700	2	3	13.2923	10032	18.9928	521660			0.973777			0.981649
4	Q3MHD2	Protein LSM12 homolog	LSM12	1	1	1.2639	0	0	0	0	0	0	1	1	16.4325	88444	19.4325	707550	1	1	16.8765	120320	19.8765	962540			0.973689			0.977661
4	O43592	Exportin-T	XPOT	10	10	25.855	0	0	0	0	0	0	5	5	16.4376	88757	21.8639	3816600	8	8	16.9508	126680	22.3771	5447100			0.969721			0.977066
4	Q9BQE3	Tubulin alpha-1C chain	TUBA1C	3	22	33.199	0	14	0	0	0	0	3	21	20.5163	1499800	24.9087	31496000	3	20	21.185	2384100	25.5773	50066000			0.968436			0.973857
4	P67775;P62714	Serine/threonine-protein phosphatase 2A catalytic subunit alpha isoform;Serine/threonine-protein phosphatase 2A catalytic subunit beta isoform	PPP2CA;PPP2CB	2	2	1.2184	1	1	0	0	0	0	1	1	14.5159	23428	18.516	374850	1	1	14.9931	32611	18.9931	521770			0.968177			0.97488
4	P14373	Zinc finger protein RFP	TRIM27	10	10	22.343	0	0	0	0	0	0	7	7	19.2606	628090	23.7842	14446000	9	9	19.9096	984860	24.4331	22652000			0.967405			0.973439
4	P61758	Prefoldin subunit 3	VBP1	1	1	1.6304	0	0	0	0	0	0	1	1	13.6584	12930	17.5654	193960	1	1	14.1261	17881	18.0331	268220			0.966891			0.974067
4	P53618	Coatomer subunit beta	COPB1	5	5	4.8294	0	0	0	0	0	0	4	4	14.8131	28787	20.3981	1381800	4	4	15.3227	40981	20.9076	1967100			0.966746			0.97563
4	Q9NY74	Ewings tumor-associated antigen 1	ETAA1	2	2	1.8702	0	0	0	0	0	0	1	1	18.8671	478160	24.4521	22952000	2	2	19.5215	752580	25.1065	36124000			0.96648			0.973937
4	Q9NZ01	Very-long-chain enoyl-CoA reductase	TECR	2	2	3.8027	0	0	0	0	0	0	1	1	17.2276	153470	21.035	2148600	2	2	17.8311	233190	21.6385	3264600			0.966152			0.972109
4	P00403	Cytochrome c oxidase subunit 2	MT-CO2	1	1	1.2164	0	0	0	0	0	0	1	1	15.266	39402	17.8509	236410	1	1	15.8148	57642	18.3998	345850			0.965295			0.970171
4	P27708	CAD protein;Glutamine-dependent carbamoyl-phosphate synthase;Aspartate carbamoyltransferase;Dihydroorotase	CAD	30	30	127.92	0	0	0	0	0	0	22	22	18.0345	268480	24.6343	26042000	27	27	18.6964	424790	25.2963	41204000			0.964596			0.973832
4	P78347	General transcription factor II-I	GTF2I	6	6	9.5987	0	0	0	0	0	0	4	4	15.5552	48147	21.1699	2359200	5	5	16.1263	71534	21.7411	3505200			0.964581			0.973727
4	Q9H190	Syntenin-2	SDCBP2	1	1	2.2129	0	0	0	0	0	0	1	1	17.6987	212740	21.0207	2127400	1	1	18.372	339260	21.694	3392600			0.963352			0.968964
4	Q99959	Plakophilin-2	PKP2	2	2	1.6601	0	0	0	0	0	0	1	1	13.4987	11575	19.1134	567160	2	2	14.0171	16579	19.6318	812390			0.96302			0.973593
4	P62269	40S ribosomal protein S18	RPS18	5	5	7.9499	0	0	0	0	0	0	4	4	20.7019	1705700	23.8719	15352000	5	5	21.5138	2994300	24.6837	26949000			0.962263			0.967112
4	Q9H7D7	WD repeat-containing protein 26	WDR26	1	1	1.9601	0	0	0	0	0	0	1	1	12.8134	7197.9	17.6713	208740	1	1	13.3257	10267	18.1837	297740			0.961551			0.971824
4	P18124	60S ribosomal protein L7	RPL7	8	8	16.255	0	0	0	0	0	0	5	5	21.0183	2123900	24.6033	25487000	7	7	21.8733	3841600	25.4582	46099000			0.960912			0.966417
4	Q9NX58	Cell growth-regulating nucleolar protein	LYAR	2	2	2.7359	0	0	0	0	0	0	2	2	14.48	22852	18.65	411340	1	1	15.0733	34477	19.2433	620580			0.960638			0.969169
4	Q9NVI7;Q5T2N8	ATPase family AAA domain-containing protein 3A;ATPase family AAA domain-containing protein 3C	ATAD3A;ATAD3C	5	5	8.6551	0	0	0	0	0	0	3	3	15.5956	49516	20.8051	1832100	5	5	16.2536	78132	21.4631	2890900			0.959516			0.969342
4	P0DP25;P0DP24;P0DP23	0	0	3	3	3.5323	0	0	0	0	0	0	2	2	17.5791	195810	20.749	1762300	2	2	18.3353	330740	21.5052	2976600			0.958755			0.964836
4	P62424	60S ribosomal protein L7a	RPL7A	9	9	17.913	0	0	0	0	0	0	8	8	19.75	881750	23.0719	8817500	8	8	20.6002	1589600	23.9222	15896000			0.958727			0.964459
4	P61353	60S ribosomal protein L27	RPL27	4	4	4.3788	0	0	0	0	0	0	2	2	22.2581	5015900	24.58	25080000	4	4	23.2282	9825900	25.5501	49129000			0.958237			0.962034
4	Q9BXW9	Fanconi anemia group D2 protein	FANCD2	6	6	9.6132	0	0	0	0	0	0	4	4	15.1191	35588	21.2066	2420000	5	5	15.7781	56193	21.8656	3821100			0.958233			0.969862
4	P52907	F-actin-capping protein subunit alpha-1	CAPZA1	4	4	9.3913	0	0	0	0	0	0	2	2	17.3357	165410	21.0361	2150300	3	3	18.1483	290530	21.8488	3776900			0.955222			0.962805
4	Q02878	60S ribosomal protein L6	RPL6	7	7	13.256	0	0	0	0	0	0	4	4	19.6205	806060	23.5274	12091000	6	6	20.5531	1538500	24.46	23078000			0.954627			0.961873
4	P51571	Translocon-associated protein subunit delta	SSR4	5	5	12.452	0	0	0	0	0	0	3	3	20.5924	1581000	23.3998	11067000	5	5	21.5959	3169700	24.4033	22188000			0.953532			0.958878
4	P46779	60S ribosomal protein L28	RPL28	4	4	4.9691	0	0	0	0	0	0	2	2	19.4416	712030	22.6115	6408200	4	4	20.4237	1406500	23.5935	12658000			0.951914			0.958376
4	O00767	Acyl-CoA desaturase	SCD	4	4	24.047	0	0	0	0	0	0	3	3	18.7891	452990	22.4896	5888900	3	3	19.7798	900130	23.4803	11702000			0.949916			0.957808
4	P36873;P62140;P62136	Serine/threonine-protein phosphatase PP1-gamma catalytic subunit;Serine/threonine-protein phosphatase PP1-beta catalytic subunit;Serine/threonine-protein phosphatase PP1-alpha catalytic subunit	PPP1CC;PPP1CB;PPP1CA	1	1	3.2824	0	0	0	0	0	0	1	1	14.6511	25728	18.7385	437380	1	1	15.427	44053	19.5144	748910			0.949705			0.960239
4	Q14789	Golgin subfamily B member 1	GOLGB1	1	1	1.2922	0	0	0	0	0	0	1	1	12.9229	7765.5	20.4697	1452100	1	1	13.6104	12507	21.1574	2338900			0.949481			0.967497
4	Q5SY16	Polynucleotide 5-hydroxyl-kinase NOL9	NOL9	1	1	1.273	0	0	0	0	0	0	1	1	13.994	16316	18.4535	358960	1	1	14.7743	28023	19.2337	616500			0.947184			0.959432
4	P62750	60S ribosomal protein L23a	RPL23A	5	5	5.8077	0	0	0	0	0	0	4	4	20.5219	1505600	23.3292	10539000	5	5	21.6775	3354200	24.4849	23480000			0.94669			0.9528
4	P62701	40S ribosomal protein S4, X isoform	RPS4X	8	8	48.358	0	0	0	0	0	0	6	6	20.226	1226400	24.1329	18396000	7	7	21.374	2717700	25.2809	40766000			0.946292			0.954591
4	P17987	T-complex protein 1 subunit alpha	TCP1	12	12	21.42	0	0	0	0	0	0	6	6	17.5339	189770	22.4881	5882800	10	10	18.5385	380750	23.4927	11803000			0.94581			0.957239
4	Q9BRX9	WD repeat domain-containing protein 83	WDR83	3	3	4.1082	0	0	0	0	0	0	3	3	16.2485	77855	20.1554	1167800	3	3	17.1895	149470	21.0964	2242100			0.945258			0.955393
4	Q5W0B1	RING finger protein 219	RNF219	7	7	12.137	0	0	0	0	0	0	4	4	16.5261	94372	21.774	3586100	6	6	17.5019	185610	22.7498	7053100			0.944244			0.957106
4	Q9UJS0	Calcium-binding mitochondrial carrier protein Aralar2	SLC25A13	6	6	10.754	0	0	0	0	0	0	3	3	15.7502	55118	20.6571	1653500	4	4	16.7345	109040	21.6414	3271200			0.941184			0.954518
4	O60524	Nuclear export mediator factor NEMF	NEMF	5	5	6.2845	0	0	0	0	0	0	2	2	14.8282	29090	20.5007	1483600	5	5	15.7883	56593	21.4607	2886200			0.939189			0.955264
4	P27635	60S ribosomal protein L10	RPL10	3	3	10.136	0	0	0	0	0	0	2	2	19.2786	635990	22.2786	5087900	3	3	20.5348	1519100	23.5348	12153000			0.938829			0.946625
4	Q09028	Histone-binding protein RBBP4	RBBP4	1	2	7.6135	0	0	0	0	0	0	1	2	16.4168	87487	20.1172	1137300	0	1	17.5104	186700	21.2108	2427100			0.937547			0.94844
4	Q9NR30	Nucleolar RNA helicase 2	DDX21	4	4	3.7044	0	0	0	0	0	0	3	3	14.2093	18942	19.5312	757660	3	3	15.1597	36604	20.4817	1464200			0.937307			0.953593
4	P56537	Eukaryotic translation initiation factor 6	EIF6	5	5	107.79	0	0	0	0	0	0	4	4	17.8242	232070	20.9942	2088700	2	2	19.0186	531100	22.1885	4779900			0.937197			0.946172
4	Q92621	Nuclear pore complex protein Nup205	NUP205	12	12	20.493	0	0	0	0	0	0	7	7	15.0372	33623	21.5129	2992500	12	12	16.0593	68285	22.535	6077300			0.936353			0.954645
4	P24534	Elongation factor 1-beta	EEF1B2	1	1	2.0969	0	0	0	0	0	0	1	1	15.0697	34389	18.6546	412670	1	1	16.1059	70526	19.6908	846310			0.935663			0.947377
4	P43243	Matrin-3	MATR3	2	2	2.2741	0	0	0	0	0	0	1	1	14.2924	20065	19.5403	762460	2	2	15.285	39924	20.5329	1517100			0.935062			0.951659
4	O95831	Apoptosis-inducing factor 1, mitochondrial	AIFM1	13	13	52.759	0	0	0	0	0	0	10	10	18.2332	308130	23.1401	9244000	11	11	19.5496	767390	24.4565	23022000			0.932662			0.946173
4	Q9BVA1;Q13885	Tubulin beta-2B chain;Tubulin beta-2A chain	TUBB2B;TUBB2A	3	19	5.741	0	11	0	0	0	0	2	15	17.7924	227010	22.0403	4313200	2	17	19.1416	578350	23.3896	10989000			0.929515			0.942315
4	Q92616	Translational activator GCN1	GCN1L1	3	3	2.6599	0	0	0	0	0	0	2	2	11.042	2108.5	18.3907	343680	2	2	11.8938	3805.2	19.2425	620250			0.928386			0.955734
4	Q9NVI1	Fanconi anemia group I protein	FANCI	21	21	48.937	0	0	0	0	0	0	11	11	16.6021	99482	22.9059	7859100	18	18	17.9018	244890	24.2056	19347000			0.927402			0.946307
4	Q53GQ0	Very-long-chain 3-oxoacyl-CoA reductase	HSD17B12	2	2	2.0338	0	0	0	0	0	0	1	1	15.9826	64751	19.8895	971270	2	2	17.2576	156690	21.1644	2350300			0.926123			0.939762
4	P83731	60S ribosomal protein L24	RPL24	3	3	6.3281	0	0	0	0	0	0	3	3	18.4742	364150	21.6441	3277400	2	2	19.9693	1026500	23.1392	9238400			0.925129			0.935387
4	P48651	Phosphatidylserine synthase 1	PTDSS1	2	2	2.9661	0	0	0	0	0	0	1	1	14.423	21967	18.671	417370	2	2	15.6138	50146	19.8618	952770			0.923735			0.940046
4	Q5H9R7	Serine/threonine-protein phosphatase 6 regulatory subunit 3	PPP6R3	1	1	1.6885	0	0	0	0	0	0	1	1	13.8589	14857	19.2852	638870	1	1	15.0044	32869	20.4307	1413400			0.92365			0.943929
4	Q9Y5V3	Melanoma-associated antigen D1	MAGED1	4	4	16.932	0	0	0	0	0	0	2	2	15.8823	60403	20.5828	1570500	3	3	17.2179	152440	21.9183	3963300			0.922432			0.93907
4	P04843	Dolichyl-diphosphooligosaccharide--protein glycosyltransferase subunit 1	RPN1	6	6	9.691	0	0	0	0	0	0	6	6	14.4965	23115	19.6665	832150	2	2	15.729	54312	20.8989	1955200			0.921645			0.94103
4	P50991	T-complex protein 1 subunit delta	CCT4	2	2	4.3858	0	0	0	0	0	0	2	2	14.4691	22680	19.4691	725750	2	2	15.7643	55657	20.7643	1781000			0.917843			0.937626
4	P31040	Succinate dehydrogenase [ubiquinone] flavoprotein subunit, mitochondrial	SDHA	3	3	11.497	2	2	0	0	0	0	1	1	14.4921	23044	19.4463	714380	2	2	15.8031	57176	20.7574	1772500			0.917041			0.936841
4	Q9NRL2	Bromodomain adjacent to zinc finger domain protein 1A	BAZ1A	16	16	27.584	0	0	0	0	0	0	9	9	15.8056	57276	21.8717	3837500	13	13	17.309	162380	23.3752	10880000			0.913145			0.935682
4	P78371	T-complex protein 1 subunit beta	CCT2	7	7	12.241	0	0	0	0	0	0	4	4	15.8405	58678	20.8405	1877700	7	7	17.4067	173750	22.4066	5559900			0.910027			0.930106
4	Q9UL15	BAG family molecular chaperone regulator 5	BAG5	3	3	2.7813	0	0	0	0	0	0	2	2	13.5934	12360	18.1784	296650	2	2	14.9496	31642	19.5345	759410			0.909284			0.930578
4	Q8N1F7	Nuclear pore complex protein Nup93	NUP93	5	5	6.7929	0	0	0	0	0	0	3	3	14.8254	29032	20.5533	1538700	3	3	16.3342	82620	22.0621	4378900			0.907627			0.931609
4	P00367;P49448	Glutamate dehydrogenase 1, mitochondrial;Glutamate dehydrogenase 2, mitochondrial	GLUD1;GLUD2	3	3	3.7708	0	0	0	0	0	0	2	2	14.069	17187	19.0232	532790	3	3	15.5274	47228	20.4816	1464100			0.90608			0.928796
4	Q4KWH8	1-phosphatidylinositol 4,5-bisphosphate phosphodiesterase eta-1	PLCH1	2	2	2.264	0	0	0	0	0	0	2	2	12.2533	4882.3	18.5387	380820	2	2	13.6668	13005	19.9522	1014400			0.896579			0.929158
4	Q9H583	HEAT repeat-containing protein 1;HEAT repeat-containing protein 1, N-terminally processed	HEATR1	11	11	13.824	0	0	0	0	0	0	5	5	14.027	16694	20.8472	1886400	9	9	15.6634	51900	22.4836	5864700			0.895527			0.927217
4	Q13257	Mitotic spindle assembly checkpoint protein MAD2A	MAD2L1	3	3	17.521	0	0	0	0	0	0	2	2	16.7994	114060	20.6068	1596900	3	3	18.8422	469980	22.6496	6579800			0.891584			0.90981
4	Q15185	Prostaglandin E synthase 3	PTGES3	2	2	3.9323	0	0	0	0	0	0	1	1	15.5525	48060	18.7225	432540	1	1	17.4542	179570	20.6242	1616200			0.89105			0.907793
4	Q08380	Galectin-3-binding protein	LGALS3BP	6	6	9.1628	0	0	0	0	0	0	3	3	15.8525	59165	20.5529	1538300	5	5	17.7975	227820	22.498	5923300			0.890711			0.913545
4	Q9BQA1	Methylosome protein 50	WDR77	4	4	5.4114	0	0	0	0	0	0	3	3	15.7217	54040	19.1812	594440	2	2	17.7116	214650	21.1711	2361200			0.887651			0.906008
4	P40939	Trifunctional enzyme subunit alpha, mitochondrial;Long-chain enoyl-CoA hydratase;Long chain 3-hydroxyacyl-CoA dehydrogenase	HADHA	2	2	1.9422	0	0	0	0	0	0	1	1	11.5265	2950	16.8484	118000	2	2	13.0653	8571.2	18.3872	342850			0.882224			0.916312
4	P62847	40S ribosomal protein S24	RPS24	2	2	4.1011	0	0	0	0	0	0	1	1	16.6661	103990	19.2511	623960	1	1	19.0109	528250	21.5958	3169500			0.876661			0.891427
4	Q6P5R6	60S ribosomal protein L22-like 1	RPL22L1	2	2	5.7803	0	0	0	0	0	0	1	1	17.5385	190380	19.5386	761540	2	2	20.0826	1110400	22.0826	4441600			0.873317			0.884793
4	P48444	Coatomer subunit delta	ARCN1	2	2	3.1628	0	0	0	0	0	0	2	2	13.0117	8258.8	17.7122	214730	2	2	15.1925	37445	19.8929	973580			0.856457			0.890374
4	Q9NQW1	Protein transport protein Sec31B	SEC31B	1	1	1.2093	0	0	0	0	0	0	1	1	17.6842	210610	23.5422	12215000	1	1	20.7306	1739900	26.5886	100920000			0.85305			0.885422
4	P07237	Protein disulfide-isomerase	P4HB	6	6	6.7279	0	0	0	0	0	0	2	2	14.231	19229	19.3603	673020	6	6	16.7616	111110	21.8909	3888700			0.849022			0.884401
4	P04350	Tubulin beta-4A chain	TUBB4A	2	19	7.5368	0	8	0	0	0	0	1	16	14.3542	20944	18.6022	397940	2	18	16.941	125820	21.1889	2390600			0.847308			0.87792
4	P18583	Protein SON	SON	2	2	3.1464	0	0	0	0	0	0	1	1	11.9322	3908	18.1417	289190	2	2	14.0881	17416	20.2976	1288800			0.84697			0.893784
4	P17612	cAMP-dependent protein kinase catalytic subunit alpha	PRKACA	1	2	2.4784	0	0	0	0	0	0	1	1	13.914	15436	18.0839	277840	1	2	16.6084	99912	20.7783	1798400			0.837771			0.870327
4	P51617	Interleukin-1 receptor-associated kinase 1	IRAK1	3	3	7.1092	0	0	0	0	0	0	2	2	13.6151	12547	18.3155	326220	1	1	16.4356	88638	21.1361	2304600			0.828386			0.86655
4	P08670	Vimentin	VIM	4	5	4.668	0	0	0	0	0	0	0	1	14.1839	18612	19.184	595600	4	5	17.3015	161540	22.3015	5169200			0.819809			0.86021
4	Q15293	Reticulocalbin-1	RCN1	4	4	8.6304	0	0	0	0	0	0	4	4	14.2157	19026	18.0231	266370	3	3	17.509	186530	21.3164	2611400			0.811905			0.845503
4	P53007	Tricarboxylate transport protein, mitochondrial	SLC25A1	3	3	2.6848	0	0	0	0	0	0	2	2	13.1886	9336	17.1886	149380	1	1	16.3489	83466	20.3489	1335500			0.806696			0.844694
4	P53985	Monocarboxylate transporter 1	SLC16A1	3	3	8.4702	0	0	0	0	0	0	2	2	14.3554	20961	17.9404	251530	2	2	18.1584	292560	21.7433	3510700			0.790568			0.825098
4	P09874	Poly [ADP-ribose] polymerase 1	PARP1	15	15	22.232	0	0	0	0	0	0	1	1	14.8581	29699	20.5305	1514600	14	14	18.8572	474870	24.5296	24218000			0.78793			0.836969
5	Q9HA64	Ketosamine-3-kinase	FN3KRP	5	5	12.835	4	4	18.6814	420390	22.4887	5885500	2	2	0	0	0	0	4	4	18.479	365370	22.2863	5115100	0	0.989167	0	0	0.8217	0
5	Q9NS86	LanC-like protein 2	LANCL2	3	3	6.1181	2	2	14.8835	30226	19.2758	634740	0	0	0	0	0	0	2	2	16.8938	121770	21.2861	2557200	0	1.13507	0	0	0.876425	0
5	P04183	Thymidine kinase, cytosolic	TK1	3	3	2.4457	1	1	15.1005	35133	18.6855	421600	0	0	0	0	0	0	2	2	16.1794	74214	19.7644	890570	0	1.07145	0	0	0.865879	0
5	P31944	Caspase-14;Caspase-14 subunit p17, mature form;Caspase-14 subunit p10, mature form;Caspase-14 subunit p20, intermediate form;Caspase-14 subunit p8, intermediate form	CASP14	3	3	5.6558	3	3	15.7179	53897	19.6248	808450	0	0	0	0	0	0	2	2	16.2751	79304	20.182	1189600	0	1.03545	0	0	0.829313	0
5	P19338	Nucleolin	NCL	4	4	8.0727	3	3	14.2777	19862	19.407	695160	0	0	0	0	0	0	2	2	15.2733	39603	20.4026	1386100	0	1.06973	0	0	0.787001	0
5	Q15413	Ryanodine receptor 3	RYR3	3	3	1.9265	1	1	14.0577	17052	21.9645	4092400	1	1	0	0	0	0	2	2	21.8813	3862900	29.7881	927089984	0	1.55654	0	0	0.996209	0
5	P0DN79;P35520	Cystathionine beta-synthase	CBS	2	2	6.2855	1	1	14.9891	32521	19.6895	845540	0	0	0	0	0	0	2	2	16.7217	108080	21.4222	2810200	0	1.11559	0	0	0.849271	0
5	P23921	Ribonucleoside-diphosphate reductase large subunit	RRM1	4	4	4.9548	1	1	11.9487	3952.9	17.375	169980	1	1	0	0	0	0	2	2	15.6172	50263	21.0435	2161300	0	1.30702	0	0	0.898832	0
5	O94822	E3 ubiquitin-protein ligase listerin	LTN1	3	3	3.185	1	1	15.7705	55899	22.2624	5030900	0	0	0	0	0	0	2	2	11.6175	3142	18.1093	282780	0	0.736657	0	0	0.521843	0
5	A2A2Z9;Q8IVF6	Ankyrin repeat domain-containing protein 18B;Ankyrin repeat domain-containing protein 18A	ANKRD18B;ANKRD18A	2	2	1.7469	1	1	17.1296	143390	22.8844	7742900	0	0	0	0	0	0	2	2	20.2369	1235700	25.9918	66729000	0	1.1814	0	0	0.884308	0
5	P37108	Signal recognition particle 14 kDa protein	SRP14	2	2	3.8393	1	1	15.8485	59003	18.6559	413020	1	1	0	0	0	0	1	1	16.3934	86080	19.2007	602560	0	1.03438	0	0	0.878726	0
5	A0A1B0GUS4;P68036	Ubiquitin-conjugating enzyme E2 L3	UBE2L3	1	1	2.1619	1	1	16.3536	83740	19.3536	669920	0	0	0	0	0	0	1	1	16.2087	75737	19.2087	605900	0	0.991138	0	0	0.837502	0
5	O60313	Dynamin-like 120 kDa protein, mitochondrial;Dynamin-like 120 kDa protein, form S1	OPA1	1	1	1.6363	1	1	12.4614	5639.6	18.2427	310180	0	0	0	0	0	0	1	1	14.7236	27055	20.5049	1488000	0	1.18154	0	0	0.807094	0
5	Q9NSD9	Phenylalanine--tRNA ligase beta subunit	FARSB	3	3	4.051	3	3	14.68	26249	19.68	839960	2	2	0	0	0	0	1	1	14.498	23138	19.498	740420	0	0.987602	0	0	0.736687	0
5	Q92841	Probable ATP-dependent RNA helicase DDX17	DDX17	3	8	4.4373	2	5	14.3554	20960	19.4847	733610	0	2	0	0	0	0	1	4	15.4101	43542	20.5394	1524000	0	1.07348	0	0	0.790885	0
5	Q9GZZ9	Ubiquitin-like modifier-activating enzyme 5	UBA5	2	2	1.3506	1	1	18.6295	405540	22.4368	5677600	0	0	0	0	0	0	1	1	15.1958	37531	19.0031	525430	0	0.815685	0	0	0.67727	0
5	P54136	Arginine--tRNA ligase, cytoplasmic	RARS	2	2	1.9937	1	1	12.1925	4680.6	17.4019	173180	0	0	0	0	0	0	1	1	12.5137	5847.7	17.7231	216370	0	1.02634	0	0	0.719096	0
5	Q9BRJ7;Q96DE0	Protein syndesmos;U8 snoRNA-decapping enzyme	NUDT16L1;NUDT16	2	2	1.5264	1	1	15.2276	38368	19.1345	575520	0	0	0	0	0	0	1	1	15.1625	36674	19.0694	550110	0	0.995722	0	0	0.792415	0
5	O60506	Heterogeneous nuclear ribonucleoprotein Q	SYNCRIP	2	2	2.3138	1	1	18.9467	505260	23.9466	16168000	0	0	0	0	0	0	1	1	12.4223	5488.9	17.4223	175650	0	0.655646	0	0	0.518749	0
5	Q03001	Dystonin	DST	2	2	1.3356	1	1	10.2772	1240.9	19.0085	527400	0	0	0	0	0	0	1	1	11.7418	3424.9	20.4732	1455600	0	1.14252	0	0	0.617714	0
5	Q15058	Kinesin-like protein KIF14	KIF14	1	1	1.6184	1	1	18.9936	521980	25.5935	50632000	0	0	0	0	0	0	1	1	18.6943	424180	25.2942	41146000	0	0.984241	0	0	0.730431	0
5	P58546	Myotrophin	MTPN	1	1	3.1726	1	1	16.6666	104030	19.2516	624160	0	0	0	0	0	0	1	1	17.6595	207030	20.2445	1242200	0	1.05957	0	0	0.917301	0
6	P12273	Prolactin-inducible protein	PIP	3	3	4.7825	2	2	17.0161	132540	20.186	1192900	2	2	17.8441	235300	21.0141	2117700	0	0	0	0	0	0	1.04866	0		1.04102	0
6	P15170	Eukaryotic peptide chain release factor GTP-binding subunit ERF3A	GSPT1	4	4	5.8891	3	3	15.6668	52022	20.2518	1248500	2	2	15.444	44576	20.0289	1069800	0	0	0	0	0	0	0.985775	0		0.988996	0
6	P55795	Heterogeneous nuclear ribonucleoprotein H2	HNRNPH2	2	6	7.1511	1	5	15.1449	36230	19.3148	652150	2	6	16.3379	82831	20.5078	1491000	0	3	0	0	0	0	1.07877	0		1.06177	0
6	P81605	Dermcidin;Survival-promoting peptide;DCD-1	DCD	2	2	2.7628	2	2	19.6146	802730	21.9365	4013600	2	2	20.9136	1975300	23.2356	9876500	0	0	0	0	0	0	1.06623	0		1.05922	0
6	P20929	Nebulin	NEB	3	3	1.7745	2	2	13.6584	12930	22.42	5611500	1	1	13.8691	14963	22.6306	6493700	0	0	0	0	0	0	1.01542	0		1.0094	0
6	P49458	Signal recognition particle 9 kDa protein	SRP9	2	2	2.5646	1	1	15.9911	65132	18.7984	455920	1	1	17.1767	148150	19.984	1037000	0	0	0	0	0	0	1.07414	0		1.06307	0
6	Q5T440	Putative transferase CAF17, mitochondrial	IBA57	2	2	4.5936	1	1	15.5318	47375	19.4387	710620	1	1	14.1498	18177	18.0567	272660	1	1	0	0	0	0	0.911021	0		0.928906	0
6	Q8WYA1	Aryl hydrocarbon receptor nuclear translocator-like protein 2	ARNTL2	2	2	1.3284	1	1	13.4628	11290	18.2177	304840	1	1	15.0142	33093	19.7691	893520	0	0	0	0	0	0	1.11524	0		1.08516	0
6	P43487	Ran-specific GTPase-activating protein	RANBP1	1	1	1.797	1	1	16.381	85345	18.966	512070	1	1	17.0049	131520	19.5899	789120	0	0	0	0	0	0	1.03809	0		1.0329	0
6	Q09666	Neuroblast differentiation-associated protein AHNAK	AHNAK	2	2	1.2065	1	1	10.4388	1388	18.9972	523270	1	1	12.28	4973.5	20.8385	1875000	0	0	0	0	0	0	1.17639	0		1.09692	0
6	P53396	ATP-citrate synthase	ACLY	2	2	1.976	1	1	11.7728	3499.1	17.6057	199450	1	1	11.6009	3106.2	17.4338	177050	0	0	0	0	0	0	0.985404	0		0.990238	0
6	Q9P2E9	Ribosome-binding protein 1	RRBP1	2	2	1.7556	1	1	11.5321	2961.5	18.1171	284310	1	1	16.7547	110580	23.3397	10616000	0	0	0	0	0	0	1.45288	0		1.28827	0
7	P62258	14-3-3 protein epsilon	YWHAE	26	28	323.31	0	1	15.1387	36075	19.2262	613270	20	22	27.0937	143220000	31.1812	2434800128	24	26	26.5177	96081000	30.6052	1633400064	1.78969	1.75165	1.02172	1.62181	1.37925	1.01882
7	P07900	Heat shock protein HSP 90-alpha	HSP90AA1	8	14	42.423	0	1	13.3093	10151	18.3967	345120	5	10	19.8204	925810	24.9078	31478000	6	11	20.0173	1061200	25.1047	36081000	1.48921	1.504	0.990163	1.35393	1.08809	0.992157
7	P31943	Heterogeneous nuclear ribonucleoprotein H;Heterogeneous nuclear ribonucleoprotein H, N-terminally processed	HNRNPH1	7	12	60.174	0	5	17.3155	163110	21.5634	3099000	4	9	18.2593	313760	22.5072	5961400	6	10	18.8965	488000	23.1444	9272000	1.05451	1.09131	0.966278	1.04377	0.876325	0.972467
7	Q71U36;P0DPH8;P0DPH7;Q6PEY2	Tubulin alpha-1A chain;Tubulin alpha-3E chain	TUBA1A;TUBA3E	1	22	3.586	0	15	15.2644	39358	19.6567	826520	0	20	18.9428	503910	23.3351	10582000	1	20	19.6254	808770	24.0177	16984000	1.24098	1.2857	0.96522	1.18713	0.998407	0.971581
7	Q14974	Importin subunit beta-1	KPNB1	31	31	269.6	1	1	13.4631	11293	18.5924	395260	28	28	22.7852	7228300	27.9145	252990000	27	27	23.0974	8974500	28.2267	314110016	1.69242	1.7156	0.986484	1.50139	1.2423	0.98894
7	P27348	14-3-3 protein theta	YWHAQ	15	19	323.31	1	2	14.7636	27815	18.5709	389410	12	16	24.815	29517000	28.6224	413230016	14	18	24.6305	25973000	28.4379	363630016	1.68083	1.66833	1.00749	1.54125	1.32629	1.00649
7	P31689	DnaJ homolog subfamily A member 1	DNAJA1	11	11	154.36	1	1	13.5811	12255	17.829	232850	9	9	21.019	2125000	25.267	40376000	9	9	20.3015	1292300	24.5494	24553000	1.54767	1.49484	1.03534	1.41718	1.13868	1.02923
7	P62906	60S ribosomal protein L10a	RPL10A	9	9	67.978	1	1	16.8757	120250	20.3351	1322700	9	9	23.5798	12538000	27.0393	137920000	9	9	23.1527	9325300	26.6122	102580000	1.39727	1.37196	1.01845	1.32969	1.13856	1.01605
7	P15880	40S ribosomal protein S2	RPS2	10	10	23.018	1	1	14.961	31893	19.1309	574080	9	9	20.802	1828200	24.9719	32908000	8	8	20.4651	1447500	24.6351	26055000	1.39042	1.3679	1.01646	1.30532	1.06974	1.01367
7	P32969	60S ribosomal protein L9	RPL9	7	7	151.57	1	1	15.2492	38945	18.4191	350500	7	7	21.236	2469800	24.4059	22228000	6	6	21.6575	3308000	24.8275	29772000	1.3926	1.42024	0.980535	1.32503	1.17582	0.98302
7	P11940	Polyadenylate-binding protein 1	PABPC1	8	14	89.575	1	2	14.7749	28034	19.7291	869070	7	13	20.3922	1376100	25.3463	42659000	7	11	19.8083	918120	24.7625	28462000	1.38019	1.34067	1.02947	1.28472	1.00401	1.02358
7	Q6PKG0	La-related protein 1	LARP1	8	8	10.787	1	1	11.3478	2606.3	17.2547	156380	6	6	16.4192	87634	22.3261	5258000	4	4	15.1095	35351	21.0164	2121100	1.44691	1.33149	1.08668	1.29391	0.875673	1.06232
7	O43175	D-3-phosphoglycerate dehydrogenase	PHGDH	8	8	24.876	1	1	15.6645	51937	20.1239	1142600	6	6	18.1375	288350	22.5969	6343700	8	8	18.7882	452700	23.2476	9959400	1.15787	1.19941	0.965365	1.12289	0.933626	0.972009
7	P08238	Heat shock protein HSP 90-beta	HSP90AB1	7	13	61.085	1	2	13.7983	14246	18.9275	498600	6	11	18.4587	360270	23.5879	12609000	6	11	18.4349	354370	23.5642	12403000	1.33776	1.33603	1.00129	1.24622	0.973973	1.00101
7	Q00325	Phosphate carrier protein, mitochondrial	SLC25A3	5	5	104.03	1	1	13.9903	16274	18.2382	309200	5	5	21.7198	3453900	25.9677	65625000	5	5	21.4659	2896600	25.7138	55035000	1.55249	1.53435	1.01183	1.42381	1.17698	1.00987
7	Q9Y265	RuvB-like 1	RUVBL1	7	7	8.3741	1	1	13.8167	14429	18.1386	288580	5	5	17.9388	251250	22.2607	5025100	3	3	16.2122	75921	20.5341	1518400	1.29834	1.17338	1.1065	1.22726	0.893796	1.08408
7	P46783	40S ribosomal protein S10	RPS10	5	5	7.8681	1	1	14.9184	30966	18.2403	309660	5	5	21.1471	2322200	24.469	23222000	4	4	21.8812	3862800	25.2031	38628000	1.41752	1.46673	0.966448	1.34148	1.19961	0.97087
7	Q96P63	Serpin B12	SERPINB12	6	6	6.8115	1	1	15.2466	38875	19.5685	777500	5	5	19.1552	583830	23.4772	11677000	1	1	16.3392	82904	20.6611	1658100	1.25636	1.07166	1.17235	1.19974	0.834973	1.1363
7	P50914	60S ribosomal protein L14	RPL14	5	5	9.4204	1	1	16.5217	94088	19.1067	564530	5	5	22.2287	4914700	24.8136	29488000	4	4	22.8339	7476100	25.4188	44857000	1.34542	1.38205	0.973496	1.29869	1.19507	0.976191
7	P62263	40S ribosomal protein S14	RPS14	4	4	10.609	1	1	16.764	111290	18.764	445160	4	4	22.3356	5292900	24.3357	21172000	3	3	21.9301	3995900	23.9301	15984000	1.33236	1.30817	1.01849	1.29694	1.16873	1.01695
7	Q00610;P53675	Clathrin heavy chain 1;Clathrin heavy chain 2	CLTC;CLTCL1	4	4	4.8135	1	1	10.7278	1695.8	17.1872	149230	4	4	14.1941	18744	20.6536	1649500	1	1	11.9513	3960	18.4107	348480	1.32312	1.11405	1.18767	1.20169	0.69536	1.12182
7	P39019	40S ribosomal protein S19	RPS19	5	5	6.3746	1	1	15.891	60765	19.2129	607650	4	4	22.1971	4808400	25.5191	48084000	4	4	21.7936	3635200	25.1155	36352000	1.39684	1.37145	1.01852	1.32823	1.13432	1.01607
7	Q02543	60S ribosomal protein L18a	RPL18A	5	5	29.78	1	1	16.0125	66107	19.1824	594960	4	4	20.9726	2057700	24.1425	18519000	5	5	21.2303	2460200	24.4003	22142000	1.30976	1.32586	0.98786	1.25857	1.10676	0.989435
7	P40227	T-complex protein 1 subunit zeta	CCT6A	5	5	11.454	1	1	14.5784	24465	19.2788	636080	4	4	16.0687	68733	20.7692	1787100	2	2	15.5325	47398	20.233	1232400	1.10223	1.06545	1.03452	1.0773	0.805678	1.0265
7	P26373	60S ribosomal protein L13	RPL13	5	5	30.041	1	1	15.6568	51661	18.9787	516610	4	4	20.9218	1986500	24.2437	19865000	5	5	21.4675	2899700	24.7894	28997000	1.33628	1.37113	0.974581	1.27742	1.13113	0.977988
7	P62244	40S ribosomal protein S15a	RPS15A	5	5	45.73	1	1	15.6695	52117	18.8394	469060	4	4	21.0721	2204600	24.242	19841000	4	4	19.9746	1030300	23.1446	9272800	1.34479	1.27475	1.05494	1.28677	1.06026	1.04742
7	P55209	Nucleosome assembly protein 1-like 1	NAP1L1	4	4	6.3175	1	1	14.6151	25094	18.3155	326230	3	3	17.1809	148580	20.8813	1931500	3	3	17.208	151400	20.9085	1968300	1.17556	1.17742	0.998424	1.14009	0.939531	0.998698
7	P61289	Proteasome activator complex subunit 3	PSME3	4	4	5.3018	1	1	14.4642	22602	18.1646	293830	3	3	17.1256	142990	20.8259	1858800	3	3	17.5108	186760	21.2112	2427800	1.184	1.21064	0.977998	1.14651	0.964007	0.981836
7	Q92688;P39687	Acidic leucine-rich nuclear phosphoprotein 32 family member B;Acidic leucine-rich nuclear phosphoprotein 32 family member A	ANP32B;ANP32A	3	3	5.927	1	1	15.8986	61087	19.0685	549780	3	3	17.0461	135330	20.2161	1218000	2	2	17.4686	181370	20.6385	1632300	1.07218	1.09875	0.975816	1.06018	0.916096	0.979534
7	P32119	Peroxiredoxin-2	PRDX2	4	5	4.7417	1	2	14.9084	30753	18.3679	338280	3	4	18.291	320730	21.7504	3528000	1	2	17.6219	201700	21.0813	2218700	1.22689	1.18201	1.03797	1.18416	0.959385	1.03174
7	P62249	40S ribosomal protein S16	RPS16	4	4	8.7244	1	1	15.0442	33787	18.5036	371660	3	3	20.3529	1339200	23.8124	14731000	4	4	20.7802	1800800	24.2397	19809000	1.35288	1.38128	0.979439	1.2869	1.12303	0.982372
7	Q9H3K6	BolA-like protein 2	BOLA2	3	3	7.3624	1	1	20.9851	2075600	23.5701	12454000	3	3	22.1086	4522200	24.6935	27133000	2	2	21.1409	2312300	23.7259	13874000	1.05354	1.00742	1.04577	1.04766	0.896937	1.04079
7	P17066	Heat shock 70 kDa protein 6	HSPA6	2	15	111.87	1	6	20.0074	1054000	25.2169	38998000	2	12	21.2357	2469400	26.4452	91369000	2	14	25.4927	47212000	30.7022	1746899968	1.06139	1.27416	0.833014	1.04871	1.01094	0.861347
7	P35268	60S ribosomal protein L22	RPL22	3	3	27.884	1	1	16.9498	126590	18.9498	506370	2	2	23.1791	9497700	25.1792	37991000	3	3	23.5355	12159000	25.5355	48634000	1.36752	1.38854	0.984858	1.32873	1.24199	0.986047
7	P14618	Pyruvate kinase PKM	PKM	4	4	5.4278	1	1	13.2503	9744	18.1572	292320	2	2	14.5134	23386	19.4203	701590	2	2	12.4846	5731.3	17.3915	171940	1.09532	0.942216	1.1625	1.06956	0.687587	1.11665
7	P62633	Cellular nucleic acid-binding protein	CNBP	2	2	5.1569	1	1	16.6115	100130	20.312	1301700	2	2	16.8406	117360	20.541	1525700	1	1	16.2118	75898	19.9122	986680	1.01379	0.975936	1.03879	1.01128	0.798139	1.03158
7	O14929	Histone acetyltransferase type B catalytic subunit	HAT1	2	2	5.892	1	1	14.2152	19019	18.122	285280	2	2	17.2865	159870	21.1934	2398000	2	2	17.275	158600	21.182	2379100	1.21606	1.21525	1.00067	1.16948	0.953262	1.00054
7	Q9Y285	Phenylalanine--tRNA ligase alpha subunit	FARSA	3	3	5.1005	1	1	13.565	12119	18.0244	266610	2	2	15.8296	58235	20.2891	1281200	2	2	15.8197	57838	20.2791	1272400	1.16695	1.16622	1.00062	1.12565	0.877685	1.00049
7	P04792	Heat shock protein beta-1	HSPB1	5	5	6.3547	1	1	14.8239	29003	18.4089	348040	2	2	18.2964	321930	21.8813	3863100	3	3	18.3499	334100	21.9349	4009200	1.23425	1.23786	0.997083	1.18863	0.996796	0.997558
7	P18077	60S ribosomal protein L35a	RPL35A	2	2	17.046	1	1	17.1612	146570	19.9686	1026000	2	2	22.4023	5543300	25.2097	38803000	2	2	21.5956	3169100	24.403	22184000	1.3054	1.2584	1.03735	1.26247	1.08148	1.03306
7	P62841	40S ribosomal protein S15	RPS15	3	3	6.3463	1	1	14.1784	18541	16.7634	111250	2	2	19.1434	579060	21.7283	3474300	3	3	20.008	1054400	22.5929	6326300	1.35017	1.41116	0.956785	1.29617	1.19355	0.96173
7	P62899	60S ribosomal protein L31	RPL31	2	2	3.5037	1	1	14.2644	19679	17.0717	137750	2	2	19.7629	889650	22.5702	6227500	2	2	19.837	936540	22.6443	6555800	1.38547	1.39067	0.996264	1.32208	1.16198	0.996727
7	P60866	40S ribosomal protein S20	RPS20	2	2	5.4304	1	1	18.2571	313290	20.579	1566400	2	2	23.3037	10354000	25.6256	51769000	2	2	21.2486	2491500	23.5706	12458000	1.27641	1.16385	1.09672	1.24523	1.03254	1.08719
7	P05386	60S acidic ribosomal protein P1	RPLP1	2	2	12.107	1	1	17.4838	183290	19.0688	549880	2	2	23.0558	8719300	24.6407	26158000	2	2	23.4753	11662000	25.0602	34985000	1.3187	1.34269	0.982129	1.29221	1.23109	0.983261
7	P04080	Cystatin-B	CSTB	3	3	4.0518	1	1	19.5494	767310	21.8714	3836500	2	2	19.7745	896850	22.0964	4484200	2	2	21.1647	2350700	23.4866	11754000	1.01151	1.08262	0.934317	1.01029	0.967688	0.940808
7	P25398	40S ribosomal protein S12	RPS12	3	3	4.0463	1	1	17.2778	158900	20.0851	1112300	2	2	21.9183	3963300	24.7256	27743000	3	3	22.2844	5108300	25.0918	35758000	1.26858	1.28977	0.98357	1.23104	1.1095	0.985408
7	Q8NBJ4	Golgi membrane protein 1	GOLM1	1	1	1.5108	1	1	24.9668	32791000	29.6107	819779968	1	1	21.1108	2264600	25.7547	56616000	1	1	21.7779	3595900	26.4218	89898000	0.845556	0.872275	0.969368	0.869778	0.735476	0.974753
7	Q15751	Probable E3 ubiquitin-protein ligase HERC1	HERC1	2	2	1.6266	1	1	19.3882	686190	27.0606	139980000	1	1	19.585	786450	27.2575	160440000	1	1	16.5996	99304	24.272	20258000	1.01015	0.856166	1.17985	1.00727	0.613421	1.123
7	Q9H857	5-nucleotidase domain-containing protein 2	NT5DC2	3	3	4.6898	1	1	13.5922	12350	18.3996	345810	1	1	12.5307	5917.1	17.338	165680	2	2	14.451	22397	19.2584	627130	0.9219	1.06318	0.867114	0.942304	0.785398	0.900284
7	Q14697	Neutral alpha-glucosidase AB	GANAB	1	1	1.5615	1	1	14.7036	26683	20.096	1120700	1	1	13.292	10030	18.6844	421270	1	1	12.6184	6287.9	18.0107	264090	0.903997	0.85818	1.05339	0.929758	0.627905	1.03741
7	P15531	Nucleoside diphosphate kinase A	NME1	1	2	2.1042	1	2	17.5335	189720	20.8554	1897200	1	1	16.7005	106500	20.0224	1065000	1	1	16.1706	73765	19.4926	737650	0.95249	0.922271	1.03277	0.960058	0.775368	1.02718
7	P07814	Bifunctional glutamate/proline--tRNA ligase;Glutamate--tRNA ligase;Proline--tRNA ligase	EPRS	4	4	5.6538	1	1	10.9871	2029.8	17.2159	152230	1	1	12.8832	7555.1	19.112	566630	4	4	15.1187	35577	21.3475	2668300	1.17258	1.37603	0.852141	1.11014	0.87818	0.895283
7	P22392	Nucleoside diphosphate kinase B	NME2	1	2	1.9487	1	2	14.6226	25226	18.0821	277490	1	1	15.1152	35493	18.5747	390430	1	1	15.7859	56496	19.2453	621450	1.03369	1.07955	0.957518	1.02724	0.873011	0.965156
7	Q99880;Q99879;Q99877;Q93079;Q8N257;Q5QNW6;Q16778;P62807;P58876;P57053;P33778;P23527;P06899;O60814;Q96A08	Histone H2B type 1-L;Histone H2B type 1-M;Histone H2B type 1-N;Histone H2B type 1-H;Histone H2B type 3-B;Histone H2B type 2-F;Histone H2B type 2-E;Histone H2B type 1-C/E/F/G/I;Histone H2B type 1-D;Histone H2B type F-S;Histone H2B type 1-B;Histone H2B type 1-O;Histone H2B type 1-J;Histone H2B type 1-K;Histone H2B type 1-A	HIST1H2BL;HIST1H2BM;HIST1H2BN;HIST1H2BH;HIST3H2BB;HIST2H2BF;HIST2H2BE;HIST1H2BC;HIST1H2BD;H2BFS;HIST1H2BB;HIST1H2BO;HIST1H2BJ;HIST1H2BK;HIST1H2BA	3	3	10.977	1	1	20.3262	1314600	23.1335	9201900	1	1	20.102	1125400	22.9094	7878100	3	3	20.9321	2000800	23.7394	14005000	0.988971	1.02981	0.960341	0.990313	0.904841	0.965036
7	P62316	Small nuclear ribonucleoprotein Sm D2	SNRPD2	2	2	1.9395	1	1	14.4754	22778	17.4753	182220	1	1	16.7283	108570	19.7283	868590	1	1	16.0289	66862	19.0289	534900	1.15564	1.10732	1.04363	1.12892	0.91723	1.03675
7	P07339	Cathepsin D;Cathepsin D light chain;Cathepsin D heavy chain	CTSD	2	2	2.8224	1	1	13.6259	12642	17.8738	240190	1	1	13.9029	15318	18.1509	291040	2	2	15.2515	39008	19.4994	741150	1.02033	1.1193	0.91158	1.0155	0.853286	0.930842
7	P68363;P68366	Tubulin alpha-1B chain;Tubulin alpha-4A chain	TUBA1B;TUBA4A	1	22	323.31	1	16	22.1454	4639200	26.5378	97423000	1	21	25.4272	45119000	29.8196	947500032	1	20	25.5719	49878000	29.9642	1047400000	1.14819	1.15473	0.994343	1.12366	0.963604	0.995174
7	A2NJV5;A0A0A0MRZ7;A0A075B6S6;A0A075B6S2;A0A075B6P5;A0A087WW87;P06310;P01615;P01614	Ig kappa chain V-II region RPMI 6410;Ig kappa chain V-II region FR;Ig kappa chain V-II region Cum	IGKV A18;IGKV2D-26;IGKV2D-30;IGKV2D-29;IGKV2D-28;IGKV2-40	1	1	1.9016	1	1	19.6014	795440	21.9233	3977200	1	1	15.003	32837	17.325	164190	1	1	19.5579	771810	21.8798	3859100	0.765407	0.99778	0.767109	0.790255	0.892104	0.791825
7	P62913	60S ribosomal protein L11	RPL11	2	2	23.637	1	1	16.5435	95519	19.7134	859670	1	1	20.9012	1958400	24.0712	17626000	2	2	21.3665	2703700	24.5364	24333000	1.26341	1.29153	0.978225	1.22106	1.08386	0.98104
7	P35030	Trypsin-3	PRSS3	1	1	2.2824	1	1	17.6559	206520	21.4632	2891200	1	1	16.7852	112940	20.5926	1581200	1	1	16.9264	124550	20.7337	1743700	0.950684	0.958679	0.99166	0.959435	0.788621	0.993193
7	P68371	Tubulin beta-4B chain	TUBB4B	1	21	323.31	1	12	20.7915	1814900	25.0394	34483000	1	19	25.2457	39784000	29.4936	755889984	1	20	25.4059	44457000	29.6538	844680000	1.21423	1.22194	0.993694	1.17789	1.01464	0.994597
7	Q99878;Q96KK5;Q9BTM1;Q93077;Q7L7L0;P20671;P0C0S8;P04908;Q8IUE6;P16104	Histone H2A type 1-J;Histone H2A type 1-H;Histone H2A.J;Histone H2A type 1-C;Histone H2A type 3;Histone H2A type 1-D;Histone H2A type 1;Histone H2A type 1-B/E;Histone H2A type 2-B;Histone H2AX	HIST1H2AJ;HIST1H2AH;H2AFJ;HIST1H2AC;HIST3H2A;HIST1H2AD;HIST1H2AG;HIST1H2AB;HIST2H2AB;H2AFX	1	3	113.95	1	3	20.9707	2055000	23.2926	10275000	1	3	21.6014	3181700	23.9232	15908000	1	3	21.3447	2663200	23.6667	13316000	1.03007	1.01784	1.01202	1.02707	0.916372	1.01084
7	P62854;Q5JNZ5	40S ribosomal protein S26;Putative 40S ribosomal protein S26-like 1	RPS26;RPS26P11	3	3	2.29	1	1	15.1142	35467	17.4362	177340	1	1	17.0477	135480	19.3696	677400	2	2	20.3227	1311400	22.6446	6557100	1.12793	1.34461	0.838852	1.11089	1.16555	0.855375
7	P23396	40S ribosomal protein S3	RPS3	15	15	28.851	2	2	17.2188	152540	21.4667	2898200	12	12	22.8169	7388800	27.0649	140390000	12	12	22.757	7088300	27.005	134680000	1.32511	1.32164	1.00263	1.26078	1.06011	1.00222
7	Q08554	Desmocollin-1	DSC1	10	10	18.049	2	2	14.6822	26290	20.1417	1156800	10	10	20.0163	1060500	25.4757	46660000	2	2	12.0241	4165	17.4835	183260	1.3633	0.818956	1.66468	1.26482	0.596975	1.45712
7	P08865	40S ribosomal protein SA	RPSA	10	10	29.259	2	2	16.0974	70115	19.7979	911500	9	9	22.4349	5670100	26.1354	73712000	10	10	22.4101	5573300	26.1105	72453000	1.3937	1.39215	1.00111	1.32011	1.13194	1.00095
7	P08708	40S ribosomal protein S17	RPS17	6	6	171.47	2	2	16.9963	130740	19.3183	653720	6	6	22.4282	5643700	24.7501	28218000	4	4	21.4916	2948500	23.8135	14743000	1.31959	1.26448	1.04358	1.28117	1.1125	1.03933
7	P30153	Serine/threonine-protein phosphatase 2A 65 kDa regulatory subunit A alpha isoform	PPP2R1A	6	6	13.043	2	2	12.8153	7207.4	17.8153	230640	4	4	16.0352	67153	21.0352	2148900	6	6	16.8781	120450	21.8781	3854400	1.25126	1.31703	0.950059	1.18074	0.947393	0.961473
7	P17844	Probable ATP-dependent RNA helicase DDX5	DDX5	6	11	13.879	2	5	17.2339	154140	22.2782	5086500	4	6	18.842	469900	23.8864	15507000	3	6	17.291	160360	22.3354	5292000	1.09331	1.00331	1.0897	1.07219	0.776136	1.06944
7	P46782	40S ribosomal protein S5;40S ribosomal protein S5, N-terminally processed	RPS5	4	4	27.675	2	2	17.418	175120	20.7399	1751200	4	4	20.0726	1102700	23.3945	11027000	3	3	20.5166	1500100	23.8386	15001000	1.15241	1.1779	0.978358	1.128	0.989234	0.981374
7	Q16527	Cysteine and glycine-rich protein 2	CSRP2	3	3	6.4013	2	2	19.2348	616960	22.6943	6786600	3	3	20.0102	1056000	23.4696	11616000	3	3	19.5236	753680	22.983	8290500	1.04031	1.01501	1.02492	1.03417	0.860288	1.02117
7	P05141	ADP/ATP translocase 2;ADP/ATP translocase 2, N-terminally processed	SLC25A5	4	10	16.481	2	5	18.2102	303270	22.4582	5762200	3	8	23.5249	12070000	27.7729	229330000	3	9	23.7807	14411000	28.0285	273800000	1.29185	1.3059	0.989246	1.23665	1.05889	0.990877
7	P31153	S-adenosylmethionine synthase isoform type-2	MAT2A	5	5	8.3166	2	2	15.9721	64280	20.22	1221300	3	3	16.53	94629	20.7779	1797900	4	4	18.3284	329160	22.5764	6254100	1.03493	1.14753	0.901877	1.02759	0.906451	0.920338
7	P40616	ADP-ribosylation factor-like protein 1	ARL1	5	5	8.0749	2	2	15.3402	41481	18.5101	373330	3	3	17.3136	162900	20.4836	1466100	3	3	18.2018	301500	21.3717	2713500	1.12865	1.18655	0.951204	1.10662	0.983345	0.958442
7	P25205	DNA replication licensing factor MCM3	MCM3	4	4	7.3433	2	2	13.8565	14833	19.5569	771290	3	3	14.3962	21562	20.0966	1121200	3	3	14.8287	29100	20.5292	1513200	1.03895	1.07016	0.970832	1.0276	0.758235	0.97893
7	O75694	Nuclear pore complex protein Nup155	NUP155	7	7	7.8836	2	2	13.294	10044	19.0754	552430	3	3	15.7914	56714	21.5728	3119300	3	3	14.5444	23895	20.3258	1314200	1.18786	1.09406	1.08574	1.13092	0.762469	1.06135
7	Q3ZCM7	Tubulin beta-8 chain	TUBB8	2	10	38.557	2	5	18.1807	297120	22.4286	5645200	2	8	21.3889	2746000	25.6369	52175000	2	9	21.4367	2838500	25.6846	53931000	1.17646	1.17909	0.99777	1.14304	0.955775	0.998141
7	P05089	Arginase-1	ARG1	3	3	4.2953	2	2	14.667	26014	18.667	416230	2	2	16.742	109610	20.742	1753700	1	1	15.0432	33765	19.0432	540240	1.14148	1.02565	1.11293	1.11116	0.805873	1.0892
7	P14866	Heterogeneous nuclear ribonucleoprotein L	HNRNPL	3	3	6.7764	2	2	14.0668	17161	18.4592	360380	2	2	16.3181	81704	20.7104	1715800	3	3	17.2572	156650	21.6495	3289700	1.16004	1.2268	0.945584	1.12196	0.934885	0.956624
7	P62857	40S ribosomal protein S28	RPS28	3	3	22.057	2	2	19.985	1037700	21.57	3113200	2	2	22.4006	5536600	23.9855	16610000	3	3	22.9988	8381600	24.5838	25145000	1.12087	1.15081	0.973989	1.11199	1.06624	0.975666
7	Q96H79	Zinc finger CCCH-type antiviral protein 1-like	ZC3HAV1L	5	5	5.1661	2	2	15.2964	40242	19.1038	563390	2	2	17.1469	145120	20.9542	2031600	4	4	17.6995	212850	21.5068	2979800	1.12097	1.1571	0.968779	1.09686	0.926491	0.974306
7	Q14061	Cytochrome c oxidase copper chaperone	COX17	2	2	7.9937	2	2	18.7681	446450	20.7681	1785800	2	2	20.1578	1169800	22.1579	4679400	2	2	18.6143	401290	20.6143	1605200	1.07405	0.991802	1.08292	1.06692	0.896291	1.07488
7	P62805	Histone H4	HIST1H4A	6	6	8.1265	2	2	19.2645	629780	21.8495	3778700	2	2	20.8485	1888100	23.4335	11329000	4	4	20.2427	1240700	22.8277	7444400	1.08222	1.05078	1.02993	1.0725	0.926463	1.02654
7	Q8IUQ4	E3 ubiquitin-protein ligase SIAH1	SIAH1	3	3	3.462	2	2	16.8554	118570	20.3148	1304300	1	1	16.7975	113910	20.257	1253000	2	2	18.5221	376460	21.9816	4141100	0.996568	1.09889	0.90689	0.99715	0.911754	0.921542
7	Q01105;P0DME0	Protein SET;Protein SETSIP	SET;SETSIP	2	2	3.3903	2	2	18.8846	484000	22.0546	4356000	1	1	17.4791	182700	20.649	1644300	1	1	17.4126	174470	20.5825	1570200	0.925573	0.922052	1.00382	0.93627	0.789524	1.00323
7	P05783	Keratin, type I cytoskeletal 18	KRT18	2	6	9.0979	2	4	16.6986	106360	21.2835	2552600	1	4	17.9724	257170	22.5573	6172100	2	5	18.3469	333410	22.9319	8001900	1.07628	1.09871	0.979584	1.05985	0.862025	0.983665
7	Q7Z5P9	Mucin-19	MUC19	2	2	2.6734	2	2	24.3992	22125000	32.2384	5066599936	1	1	24.8069	29350000	32.6461	6721200128	1	1	25.207	38731000	33.0462	8869499904	1.01671	1.03311	0.984126	1.01265	0.781894	0.987892
7	O94903	Proline synthase co-transcribed bacterial homolog protein	PROSC	3	3	4.793	2	2	16.6482	102710	20.4555	1437900	1	1	15.4516	44813	19.259	627390	1	1	17.135	143930	20.9423	2015000	0.928125	1.02924	0.901758	0.941506	0.837671	0.91962
7	P63244	Guanine nucleotide-binding protein subunit beta-2-like 1;Guanine nucleotide-binding protein subunit beta-2-like 1, N-terminally processed	GNB2L1	16	16	52.086	3	3	16.031	66961	20.3529	1339200	16	16	22.6193	6443200	26.9412	128860000	14	14	21.9767	4127000	26.2986	82540000	1.41097	1.37088	1.02924	1.3237	1.07978	1.02444
7	Q8NC51	Plasminogen activator inhibitor 1 RNA-binding protein	SERBP1	10	10	104.05	3	3	16.5423	95439	20.7902	1813300	9	9	20.1038	1126800	24.3517	21409000	6	6	20.3596	1345400	24.6075	25562000	1.2153	1.23076	0.987436	1.17131	0.979289	0.989605
7	P62081	40S ribosomal protein S7	RPS7	7	7	24.259	3	3	17.0899	139500	20.5493	1534500	7	7	22.0857	4451100	25.5452	48962000	6	6	21.7862	3616700	25.2457	39784000	1.29233	1.2748	1.01375	1.24311	1.06019	1.01186
7	P35080	Profilin-2	PFN2	6	6	13.357	3	3	20.6138	1604600	23.4211	11232000	6	6	21.2169	2437300	24.0242	17061000	5	5	21.0902	2232400	23.8975	15627000	1.02926	1.02311	1.00601	1.02575	0.900477	1.0053
7	P30050	60S ribosomal protein L12	RPL12	6	6	72.512	3	3	18.0132	264560	21.1832	2381100	5	5	23.1466	9286000	26.3166	83574000	5	5	22.5338	6072400	25.7038	54652000	1.28498	1.25096	1.02719	1.24233	1.06376	1.02384
7	Q07021	Complement component 1 Q subcomponent-binding protein, mitochondrial	C1QBP	5	5	16.719	3	3	17.6396	204190	21.4469	2858700	4	4	19.1453	579830	22.9526	8117600	3	3	17.9193	247890	21.7267	3470400	1.08536	1.01586	1.06841	1.07021	0.83552	1.05643
7	P00492	Hypoxanthine-guanine phosphoribosyltransferase	HPRT1	5	5	7.7144	3	3	17.4495	178990	21.1499	2326800	4	4	17.2653	157530	20.9657	2047900	2	2	16.7782	112390	20.4785	1461000	0.989441	0.961525	1.02903	0.991291	0.793297	1.02379
7	P07437	Tubulin beta chain	TUBB	4	20	66.67	3	13	20.9435	2016600	25.1914	38316000	4	18	23.6704	13351000	27.9183	253660000	4	19	23.703	13656000	27.9509	259460000	1.13021	1.13176	0.998625	1.10825	0.940916	0.998833
7	Q08188	Protein-glutamine gamma-glutamyltransferase E;Protein-glutamine gamma-glutamyltransferase E 50 kDa catalytic chain;Protein-glutamine gamma-glutamyltransferase E 27 kDa non-catalytic chain	TGM3	4	4	9.3169	3	3	15.1866	37293	20.5085	1491700	4	4	16.4213	87759	21.7432	3510400	1	1	14.0976	17531	19.4195	701230	1.0813	0.928292	1.16482	1.0602	0.687403	1.11966
7	P22061	Protein-L-isoaspartate(D-aspartate) O-methyltransferase	PCMT1	5	5	8.3488	3	3	18.1415	289150	21.6009	3180600	4	4	18.0933	279650	21.5527	3076200	3	3	18.669	416790	22.1284	4584700	0.997343	1.02908	0.969163	0.997771	0.864269	0.973985
7	P62888	60S ribosomal protein L30	RPL30	6	6	8.5925	3	3	20.0913	1117100	22.6763	6702700	4	4	22.698	6804000	25.2829	40824000	4	4	22.427	5639100	25.012	33835000	1.12974	1.11625	1.01208	1.11495	0.989007	1.01083
7	P62987;P62979;P0CG47;P0CG48	Ubiquitin-60S ribosomal protein L40;Ubiquitin;60S ribosomal protein L40;Ubiquitin-40S ribosomal protein S27a;Ubiquitin;40S ribosomal protein S27a;Polyubiquitin-B;Ubiquitin;Polyubiquitin-C;Ubiquitin	UBA52;RPS27A;UBB;UBC	3	3	205.09	3	3	23.6994	13622000	26.2844	81734000	3	3	26.4733	93169000	29.0583	559009984	3	3	25.6549	52830000	28.2398	316980000	1.11705	1.08251	1.0319	1.10553	0.976047	1.02898
7	O75340	Programmed cell death protein 6	PDCD6	5	5	12.837	3	3	19.5915	790030	22.7615	7110300	3	3	19.714	860010	22.8839	7740100	4	4	20.5834	1571200	23.7534	14141000	1.00625	1.05063	0.95776	1.00538	0.90431	0.963396
7	P33316	Deoxyuridine 5-triphosphate nucleotidohydrolase, mitochondrial	DUT	5	5	8.7913	3	3	17.6909	211590	21.5978	3173900	3	3	17.2872	159940	21.194	2399000	3	3	17.615	200750	21.522	3011300	0.977178	0.995711	0.981387	0.981303	0.815593	0.984762
7	P14174	Macrophage migration inhibitory factor	MIF	3	3	9.7097	3	3	22.5279	6047600	24.5279	24190000	2	2	21.9119	3945900	23.9119	15783000	2	2	22.0216	4257500	24.0216	17030000	0.972656	0.977523	0.995021	0.974884	0.897817	0.995433
7	Q9BQ67	Glutamate-rich WD repeat-containing protein 1	GRWD1	3	3	3.9015	3	3	16.0681	68706	20.2381	1236700	1	1	14.5521	24023	18.722	432410	2	2	15.7045	53397	19.8744	961140	0.905651	0.977367	0.926623	0.92509	0.775987	0.942018
7	Q02413	Desmoglein-1	DSG1	11	11	28.296	4	4	16.8812	120710	22.0906	4466200	10	10	18.5925	395270	23.8019	14625000	3	3	16.7685	111640	21.9779	4130600	1.10137	0.993324	1.10877	1.07747	0.759078	1.08299
7	Q99873	Protein arginine N-methyltransferase 1	PRMT1	12	12	17.444	4	4	15.2269	38348	19.5488	766960	9	9	19.7211	864270	24.043	17285000	8	8	18.8915	486300	23.2134	9726100	1.29515	1.24067	1.04392	1.2299	0.966376	1.03574
7	Q9NRW3	DNA dC->dU-editing enzyme APOBEC-3C	APOBEC3C	8	8	20.332	4	4	19.6842	842420	23.0061	8424200	7	7	20.4956	1478400	23.8175	14784000	5	5	20.5789	1566300	23.9009	15663000	1.04122	1.04546	0.995951	1.03527	0.894499	0.996514
7	P63151	Serine/threonine-protein phosphatase 2A 55 kDa regulatory subunit B alpha isoform	PPP2R2A	9	9	25.035	4	4	17.0159	132520	21.4082	2782900	7	7	18.4548	359290	22.8471	7545100	5	5	18.8081	458980	23.2004	9638600	1.08456	1.10533	0.981217	1.06722	0.878547	0.984773
7	P05388;Q8NHW5	60S acidic ribosomal protein P0;60S acidic ribosomal protein P0-like	RPLP0;RPLP0P6	10	10	59.263	4	4	16.6247	101050	20.3251	1313600	7	7	22.3632	5395200	26.0637	70137000	9	9	22.5961	6340300	26.2966	82424000	1.34518	1.35919	0.989694	1.28234	1.11174	0.991144
7	P05387	60S acidic ribosomal protein P2	RPLP2	8	8	100.97	4	4	19.3931	688520	21.7151	3442600	7	7	24.7167	27572000	27.0386	137860000	7	7	23.9816	16565000	26.3036	82826000	1.27451	1.2366	1.03065	1.24516	1.10438	1.02794
7	P13797	Plastin-3	PLS3	10	10	22.442	4	4	17.0527	135950	22.3006	5166000	6	6	17.2871	159930	22.535	6077400	9	9	17.1573	146170	22.4052	5554500	1.01374	1.00613	1.00756	1.01051	0.769364	1.00579
7	Q9UBN7	Histone deacetylase 6	HDAC6	7	7	15.455	4	4	16.1155	71000	21.0224	2130000	4	4	16.8652	119380	21.7721	3581300	4	4	16.9778	129070	21.8846	3872000	1.04652	1.05351	0.993368	1.03566	0.807604	0.994855
7	P62937	Peptidyl-prolyl cis-trans isomerase A;Peptidyl-prolyl cis-trans isomerase A, N-terminally processed	PPIA	5	5	9.5403	4	4	18.7363	436720	22.0583	4367200	4	4	19.992	1042800	23.314	10428000	4	4	20.2252	1225700	23.5471	12257000	1.06702	1.07946	0.988473	1.05693	0.916897	0.990099
7	P63261;P60709	Actin, cytoplasmic 2;Actin, cytoplasmic 2, N-terminally processed;Actin, cytoplasmic 1;Actin, cytoplasmic 1, N-terminally processed	ACTG1;ACTB	5	12	76.178	4	10	20.0616	1094300	24.3834	21885000	3	10	20.5854	1573300	24.9072	31465000	4	10	20.8478	1887200	25.1697	37744000	1.02611	1.03919	0.987411	1.02148	0.854999	0.989571
7	P00390	Glutathione reductase, mitochondrial	GSR	6	6	14.035	4	4	16.7016	106580	21.161	2344700	3	3	17.3365	165500	21.7959	3641000	4	4	17.2151	152150	21.6745	3347200	1.03801	1.03075	1.00705	1.03	0.813532	1.0056
7	P23528	Cofilin-1	CFL1	4	4	20.83	4	4	18.668	416500	21.9899	4165000	2	2	18.6067	399180	21.9286	3991800	2	2	18.7777	449420	22.0996	4494200	0.996718	1.00588	0.990892	0.997213	0.853925	0.992261
7	P30048	Thioredoxin-dependent peroxide reductase, mitochondrial	PRDX3	6	6	8.1165	4	4	19.2305	615130	22.931	7996700	2	2	16.984	129630	20.6845	1685200	3	3	18.0356	268690	21.736	3493000	0.883181	0.937862	0.941696	0.902033	0.786516	0.951622
7	P13639	Elongation factor 2	EEF2	27	28	141.56	5	5	15.5539	48106	21.0458	2164800	23	23	20.581	1568600	26.0729	70589000	24	25	20.8449	1883400	26.3367	84752000	1.32321	1.34017	0.987342	1.23887	0.990454	0.989983
7	Q8IXB1	DnaJ homolog subfamily C member 10	DNAJC10	13	13	28.673	5	5	16.8011	114190	21.8455	3768400	10	10	18.2229	305950	23.2673	10096000	8	8	18.5195	375760	23.5638	12400000	1.08463	1.10228	0.983989	1.06508	0.847746	0.987415
7	P07355;A6NMY6	Annexin A2;Putative annexin A2-like protein	ANXA2;ANXA2P2	9	9	16.859	5	5	17.6391	204120	22.0985	4490700	7	7	18.154	291670	22.6134	6416700	5	5	18.2349	308500	22.6943	6787000	1.02919	1.03378	0.995562	1.0233	0.825165	0.996433
7	P10809	60 kDa heat shock protein, mitochondrial	HSPD1	7	7	33.5	5	5	16.6023	99492	21.6467	3283200	7	7	17.4141	174650	22.4585	5763600	5	5	17.2742	158510	22.3186	5230900	1.0489	1.04047	1.0081	1.03751	0.798008	1.00627
7	Q13162	Peroxiredoxin-4	PRDX4	7	8	24.252	5	5	18.0743	276000	21.9812	4140000	6	7	20.2171	1218900	24.1241	18284000	4	4	19.6003	794810	23.5071	11922000	1.11856	1.08443	1.03147	1.09749	0.891682	1.02625
7	P61978	Heterogeneous nuclear ribonucleoprotein K	HNRNPK	9	9	33.856	5	5	16.5912	98727	21.1761	2369400	5	5	18.3975	345310	22.9825	8287400	7	7	18.9321	500200	23.5171	12005000	1.10888	1.1411	0.971762	1.0853	0.894034	0.977266
7	P06748	Nucleophosmin	NPM1	5	5	28.278	5	5	18.3082	324570	21.8932	3894900	5	5	18.8706	479310	22.4556	5751700	5	5	19.4758	729110	23.0608	8749400	1.03072	1.06378	0.968927	1.02569	0.889583	0.973756
7	Q99497	Protein deglycase DJ-1	PARK7	7	7	46.489	5	5	19.5508	768020	23.1357	9216200	4	4	18.9527	507370	22.5377	6088500	5	5	19.5784	782870	23.1634	9394400	0.969408	1.00141	0.96804	0.974149	0.846241	0.972987
7	Q15366	Poly(rC)-binding protein 2	PCBP2	6	9	17.557	5	7	18.9358	501480	22.9358	8023700	3	6	19.2324	615930	23.2324	9854900	5	7	19.2545	625430	23.2545	10007000	1.01566	1.01683	0.998853	1.01293	0.839494	0.99905
7	P09661	U2 small nuclear ribonucleoprotein A	SNRPA1	12	12	113.76	6	6	21.0457	2164700	24.3677	21647000	9	9	22.5818	6277500	25.9037	62775000	10	10	22.1784	4746400	25.5003	47464000	1.07298	1.05382	1.01819	1.06304	0.910157	1.01582
7	Q15365	Poly(rC)-binding protein 1	PCBP1	8	11	100.27	6	8	19.9373	1004000	24.0248	17068000	6	9	20.8802	1930100	24.9677	32811000	6	8	20.8402	1877300	24.9277	31914000	1.04729	1.04529	1.00192	1.03925	0.867447	1.0016
7	P04406	Glyceraldehyde-3-phosphate dehydrogenase	GAPDH	8	8	18.738	6	6	19.2189	610180	23.3063	10373000	6	6	18.6697	417000	22.7572	7089000	5	5	18.7063	427710	22.7937	7271000	0.971425	0.973328	0.998044	0.976436	0.802626	0.998396
7	Q9P258	Protein RCC2	RCC2	9	9	13.319	6	6	18.1231	285500	22.878	7708400	4	4	18.3425	332380	23.0973	8974100	6	6	17.9058	245570	22.6606	6630300	1.0121	0.988007	1.02439	1.00959	0.782663	1.01927
7	P26599	Polypyrimidine tract-binding protein 1	PTBP1	6	6	23.279	6	6	18.6314	406070	22.9533	8121300	3	3	17.0539	136060	21.3758	2721200	5	5	18.3818	341570	22.7038	6831400	0.915332	0.986606	0.927758	0.931275	0.800836	0.94151
7	P46109	Crk-like protein	CRKL	10	10	34.5	7	7	19.8267	929890	23.7336	13948000	9	9	21.4175	2801000	25.3244	42015000	5	5	20.6563	1652600	24.5632	24789000	1.08024	1.04184	1.03685	1.06703	0.870342	1.03099
7	P10599	Thioredoxin	TXN	9	9	22.928	7	7	23.4793	11694000	26.2866	81858000	7	7	23.6787	13428000	26.4861	93998000	5	5	23.7014	13641000	26.5088	95486000	1.0085	1.00946	0.999042	1.00759	0.901654	0.999145
7	Q06830	Peroxiredoxin-1	PRDX1	8	10	18.594	7	8	21.3224	2622300	25.1298	36713000	6	8	22.8121	7364000	26.6195	103100000	5	6	20.9491	2024500	24.7565	28343000	1.06986	0.982494	1.08893	1.05928	0.833638	1.07525
7	P52597	Heterogeneous nuclear ribonucleoprotein F;Heterogeneous nuclear ribonucleoprotein F, N-terminally processed	HNRNPF	10	12	290	7	9	20.0821	1110000	23.989	16650000	6	8	21.3113	2602200	25.2182	39033000	7	9	21.2103	2426300	25.1172	36394000	1.06121	1.05618	1.00476	1.05124	0.884168	1.00402
7	P0DMV9;P0DMV8	Heat shock 70 kDa protein 1B;Heat shock 70 kDa protein 1A	HSPA1B;HSPA1A	32	54	323.31	8	18	21.7719	3580800	26.7719	114590000	24	41	29.8936	997390016	34.8936	31915999232	32	53	29.922	1017200000	34.922	32551000064	1.37304	1.37434	0.999052	1.30336	1.11766	0.999186
7	O00571;O15523	ATP-dependent RNA helicase DDX3X;ATP-dependent RNA helicase DDX3Y	DDX3X;DDX3Y	13	14	33.589	8	8	16.9054	122750	22.1908	4787400	9	9	18.1717	295270	23.4571	11516000	7	8	17.7541	221060	23.0395	8621200	1.07491	1.0502	1.02352	1.05707	0.800064	1.01813
7	P38646	Stress-70 protein, mitochondrial	HSPA9	39	39	323.31	9	9	17.2997	161330	22.5476	6130400	36	36	24.9397	32181000	30.1877	1222899968	34	34	25.0992	35944000	30.3472	1365900032	1.44163	1.45085	0.993644	1.33884	1.11317	0.994743
7	P22102	Trifunctional purine biosynthetic protein adenosine-3;Phosphoribosylamine--glycine ligase;Phosphoribosylformylglycinamidine cyclo-ligase;Phosphoribosylglycinamide formyltransferase	GART	12	12	21.277	9	9	16.2257	76633	21.8106	3678400	3	3	14.8797	30147	20.4646	1447000	3	3	15.0635	34243	20.6484	1643600	0.917048	0.928375	0.987799	0.938286	0.69065	0.991099
7	P17812	CTP synthase 1	CTPS1	16	16	113.13	10	10	18.9395	502750	23.7468	14077000	10	10	20.7419	1753600	25.5492	49100000	11	11	20.2993	1290300	25.1066	36127000	1.09517	1.0718	1.0218	1.0759	0.85482	1.01763
7	P14923	Junction plakoglobin	JUP	17	17	93.332	11	11	17.9605	255060	23.3867	10967000	14	14	18.8666	477990	24.2929	20554000	3	3	15.8836	60456	21.3099	2599600	1.05045	0.884364	1.18781	1.03875	0.679173	1.13998
7	Q92945	Far upstream element-binding protein 2	KHSRP	13	13	145.13	11	11	18.8621	476490	23.9914	16677000	9	9	18.2443	310510	23.3736	10868000	10	10	19.1713	590400	24.3006	20664000	0.967246	1.0164	0.951644	0.97425	0.799093	0.961851
7	P11142	Heat shock cognate 71 kDa protein	HSPA8	32	46	323.31	12	20	21.4753	2915400	26.5197	96208000	26	37	28.0909	285900000	33.1353	9434699776	28	41	27.9956	267620000	33.04	8831500288	1.30806	1.30362	1.0034	1.24946	1.05566	1.00288
7	P68104;Q5VTE0;Q05639	Elongation factor 1-alpha 1;Putative elongation factor 1-alpha-like 3;Elongation factor 1-alpha 2	EEF1A1;EEF1A1P5;EEF1A2	16	16	67.031	14	14	21.8938	3896600	26.1417	74035000	13	13	23.0288	8557800	27.2768	162600000	13	13	22.9395	8044000	27.1874	152840000	1.05184	1.04776	1.00389	1.04342	0.877505	1.00328
7	P11021	78 kDa glucose-regulated protein	HSPA5	38	39	323.31	15	16	19.4541	718250	24.4541	22984000	32	33	26.4847	93908000	31.4848	3005100032	35	36	26.3662	86502000	31.3662	2768100096	1.36139	1.3553	1.00449	1.2875	1.07819	1.00378
7	O00410	Importin-5	IPO5	24	24	67.771	15	15	17.6259	202270	23.3538	10720000	12	12	17.3071	162160	23.0349	8594300	15	15	18.3913	343810	24.1192	18222000	0.981909	1.04342	0.941048	0.986347	0.787506	0.955047
7	P49327	Fatty acid synthase;[Acyl-carrier-protein] S-acetyltransferase;[Acyl-carrier-protein] S-malonyltransferase;3-oxoacyl-[acyl-carrier-protein] synthase;3-oxoacyl-[acyl-carrier-protein] reductase;3-hydroxyacyl-[acyl-carrier-protein] dehydratase;Enoyl-[acyl-carrier-protein] reductase;Oleoyl-[acyl-carrier-protein] hydrolase	FASN	45	45	85.537	19	19	17.0298	133810	23.9487	16191000	26	26	17.9948	261200	24.9136	31605000	30	30	17.8279	232660	24.7467	28152000	1.05666	1.04686	1.00936	1.04029	0.744419	1.00674
7	P15924	Desmoplakin	DSP	33	33	80.748	23	23	16.7415	109570	24.0991	17970000	15	15	16.6311	101500	23.9888	16647000	16	16	16.4419	89026	23.7995	14600000	0.993407	0.982107	1.01151	0.995422	0.682264	1.00795
3	O75417	DNA polymerase theta	POLQ	2	2	1.5274	2	2	13.2856	9985.2	20.2968	1288100	0	0	0	0	0	0	0	0	0	0	0	0	0	0		0	0
3	Q86VH2	Kinesin-like protein KIF27	KIF27	2	2	1.2805	1	1	13.5531	12020	19.8385	937520	1	1	0	0	0	0	0	0	0	0	0	0	0	0		0	0
3	P22626	Heterogeneous nuclear ribonucleoproteins A2/B1	HNRNPA2B1	2	2	2.6019	1	1	13.9512	15839	18.1992	300950	1	1	0	0	0	0	0	0	0	0	0	0	0	0		0	0
3	O00244	Copper transport protein ATOX1	ATOX1	1	1	1.8768	1	1	17.8265	232440	19.8265	929740	0	0	0	0	0	0	1	1	0	0	0	0	0	0		0	0
3	O75376	Nuclear receptor corepressor 1	NCOR1	2	2	1.3725	1	1	23.464	11571000	30.2323	1261299968	1	1	0	0	0	0	0	0	0	0	0	0	0	0		0	0
3	Q5VTR2	E3 ubiquitin-protein ligase BRE1A	RNF20	1	1	1.1791	1	1	14.6979	26578	20.4258	1408600	0	0	0	0	0	0	0	0	0	0	0	0	0	0		0	0
3	Q8NDM7	Cilia- and flagella-associated protein 43	CFAP43	2	2	1.219	2	2	17.5247	188560	23.8646	15274000	0	0	0	0	0	0	0	0	0	0	0	0	0	0		0	0
3	Q9BW11	Max dimerization protein 3	MXD3	1	1	1.776	1	1	14.6357	25455	18.2206	305450	0	0	0	0	0	0	0	0	0	0	0	0	0	0		0	0
3	P21912	Succinate dehydrogenase [ubiquinone] iron-sulfur subunit, mitochondrial	SDHB	2	2	1.374	2	2	15.0268	33383	19.1967	600890	0	0	0	0	0	0	0	0	0	0	0	0	0	0		0	0
3	Q16630	Cleavage and polyadenylation specificity factor subunit 6	CPSF6	1	1	1.7339	1	1	24.1372	18451000	28.2247	313670016	0	0	0	0	0	0	0	0	0	0	0	0	0	0		0	0
3	Q9BTT0	Acidic leucine-rich nuclear phosphoprotein 32 family member E	ANP32E	2	2	1.4592	2	2	16.0632	68470	19.0632	547760	0	0	0	0	0	0	0	0	0	0	0	0	0	0		0	0
3	Q9UBV8	Peflin	PEF1	3	3	2.4575	2	2	18.3217	327620	21.3216	2620900	1	1	0	0	0	0	0	0	0	0	0	0	0	0		0	0
3	Q9UMZ2	Synergin gamma	SYNRG	1	1	1.2203	1	1	15.0312	33485	20.7861	1808200	0	0	0	0	0	0	0	0	0	0	0	0	0	0		0	0
3	Q16777;Q6FI13	Histone H2A type 2-C;Histone H2A type 2-A	HIST2H2AC;HIST2H2AA3	1	3	4.724	1	3	17.1868	149190	19.5087	745950	0	2	0	0	0	0	0	2	0	0	0	0	0	0		0	0
3	Q6NUP7	Serine/threonine-protein phosphatase 4 regulatory subunit 4	PPP4R4	2	2	2.2806	2	2	14.3219	20480	19.7814	901140	0	0	0	0	0	0	0	0	0	0	0	0	0	0		0	0
3	Q6ZP82	Coiled-coil domain-containing protein 141	CCDC141	2	2	1.5661	1	1	15.0447	33800	21.2927	2568800	0	0	0	0	0	0	1	1	0	0	0	0	0	0		0	0
3	Q13439	Golgin subfamily A member 4	GOLGA4	2	2	1.2774	1	1	10.4893	1437.5	17.5661	194060	1	1	0	0	0	0	0	0	0	0	0	0	0	0		0	0
3	P02545	Prelamin-A/C;Lamin-A/C	LMNA	2	2	1.5917	1	1	12.864	7454.9	18.2215	305650	0	0	0	0	0	0	1	1	0	0	0	0	0	0		0	0
3	P06733	Alpha-enolase	ENO1	2	2	1.9577	2	2	16.173	73886	20.6325	1625500	0	0	0	0	0	0	0	0	0	0	0	0	0	0		0	0
3	Q8TE23	Taste receptor type 1 member 2	TAS1R2	1	1	1.8137	1	1	19.6168	803980	24.571	24923000	0	0	0	0	0	0	0	0	0	0	0	0	0	0		0	0
3	P06702	Protein S100-A9	S100A9	2	2	2.838	2	2	18.2303	307510	21.0376	2152500	0	0	0	0	0	0	0	0	0	0	0	0	0	0		0	0
3	Q9P0U3	Sentrin-specific protease 1	SENP1	1	1	1.2861	1	1	15.6365	50940	20.6365	1630100	0	0	0	0	0	0	0	0	0	0	0	0	0	0		0	0
3	Q8WWW8	GRB2-associated-binding protein 3	GAB3	1	1	1.1832	1	1	16.7204	107980	21.7203	3455200	0	0	0	0	0	0	0	0	0	0	0	0	0	0		0	0
3	Q9UHV9	Prefoldin subunit 2	PFDN2	1	1	1.5252	1	1	15.1351	35986	18.4571	359860	1	1	0	0	0	0	0	0	0	0	0	0	0	0		0	0
3	P05109	Protein S100-A8;Protein S100-A8, N-terminally processed	S100A8	2	2	1.5993	2	2	16.8035	114380	19.8034	915020	0	0	0	0	0	0	0	0	0	0	0	0	0	0		0	0
